# Supplementary material for: Global transcriptional analysis of primitive thymocytes reveals accelerated dynamics of T cell specification in fetal stages
Source: Immunogenetics. 2012 May 13;64(8):591–604. doi: 10.1007/s00251-012-0620-6 (PMC3395349; doi:10.1007/s00251-012-0620-6)
Supplement: Supplementary file 1 — [Suppl_Table_1.xls]: Annotated and normalized list of genes expressed in adult and fetal T cell progenitor subsets. All entries were normalized to the corresponding mean of the gene. (XLS 4853 kb) [file 251_2012_620_MOESM1_ESM.xls]

## Sheet: Gene List
Gene Title	Gene Symbol	Probe Set ID	adult DN1 ETP	adult DN2	adult DN3	fetal DN1 ETP	fetal DN2	fetal DN3
coatomer protein complex, subunit gamma	Copg	1415670_at	-0.564048	-0.172516	-0.0727336	-0.166828	0.207719	0.0644013
ATPase, H+ transporting, lysosomal V0 subunit D1	Atp6v0d1	1415671_at	0.213566	0.0839914	-0.13516	-0.131285	0.0757329	0.308186
golgi autoantigen, golgin subfamily a, 7	Golga7	1415672_at	-0.110605	-0.118074	0.012523	0.071976	-0.0124509	-0.00164223
phosphoserine phosphatase	Psph	1415673_at	-0.455661	-1.00547	-0.140886	0.210284	0.372211	0.50105
trafficking protein particle complex 4	Trappc4	1415674_a_at	-0.713224	-0.0400918	-0.130499	-0.0992587	0.0651604	0.22244
dolichol-phosphate (beta-D) mannosyltransferase 2	Dpm2	1415675_at	-0.36885	0.106942	-0.136819	-0.115957	0.176479	0.127763
proteasome (prosome, macropain) subunit, beta type 5	Psmb5	1415676_a_at	-0.638484	-0.0438865	-0.00945123	-0.0759783	0.147415	0.163261
dehydrogenase/reductase (SDR family) member 1	Dhrs1	1415677_at	0.0585766	0.72624	0.0610085	-0.099734	-0.109965	0.0778983
protein phosphatase 1A, magnesium dependent, alpha isoform	Ppm1a	1415678_at	-0.105498	0.0174672	0.0988642	-0.00234445	-0.115005	-0.104488
predicted gene, OTTMUSG00000006606 /// presenilin enhancer 2 homolog (C. elegans)	OTTMUSG00000006606 /// Psenen	1415679_at	-0.155766	-0.00703239	-0.381602	0.0574325	0.204346	0.213648
anaphase promoting complex subunit 1	Anapc1	1415680_at	-0.0084254	0.0291414	-0.0706256	0.150485	0.170665	-0.115858
mitochondrial ribosomal protein L43	Mrpl43	1415681_at	0.177314	-0.340402	-0.233037	-0.0234791	0.324421	0.00894197
exportin 7	Xpo7	1415682_at	-0.720515	-0.63033	-0.0201114	0.207647	0.0135749	0.0214812
N-myristoyltransferase 1	Nmt1	1415683_at	-0.357682	-0.124286	-0.053428	0.00111707	0.176334	0.0618013
autophagy-related 5 (yeast)	Atg5	1415684_at	-0.764561	-0.392973	-0.0166435	0.171834	0.46648	0.387742
mitochondrial translational initiation factor 2	Mtif2	1415685_at	0.107967	-0.0799017	0.0403096	-0.00898902	-0.0873302	-0.0329186
RAB14, member RAS oncogene family	Rab14	1415686_at	0.378218	0.16555	0.0475464	0.211458	-0.0374613	-0.123209
prosaposin	Psap	1415687_a_at	-0.232649	0.189357	0.597751	-0.740758	-1.51363	0.357143
ubiquitin-conjugating enzyme E2G 1 (UBC7 homolog, C. elegans)	Ube2g1	1415688_at	-0.285964	-0.478132	-0.0483205	0.220218	0.194608	-0.0402021
zinc finger with KRAB and SCAN domains 3	Zkscan3	1415689_s_at	-0.24415	-0.467599	0.249322	0.121794	-0.105487	-0.000207583
predicted gene, EG622268 /// mitochondrial ribosomal protein L27	EG622268 /// Mrpl27	1415690_at	-1.44886	-0.160996	-0.390259	0.193631	0.511337	0.309912
discs, large homolog 1 (Drosophila) /// similar to Discs, large homolog 1 (Drosophila)	Dlg1 /// LOC100047603	1415691_at	0.467823	0.00825882	-0.0333548	0.187824	-0.129964	-0.164618
calnexin	Canx	1415692_s_at	-0.105028	-0.144892	0.00196425	0.132918	0.0822061	0.151775
Der1-like domain family, member 1	Derl1	1415693_at	-0.567739	0.109815	0.0319773	-0.0561902	0.0572214	-0.0978495
tryptophanyl-tRNA synthetase	Wars	1415694_at	-0.815661	0.128302	-0.0449422	0.069307	0.0702559	0.0927572
proteasome (prosome, macropain) subunit, alpha type 1	Psma1	1415695_at	-0.257162	-0.189006	-0.136102	0.439796	0.29763	-0.0312198
SAR1 gene homolog A (S. cerevisiae)	Sar1a	1415696_at	0.0339686	0.487075	0.292354	-0.0708555	-0.0641569	-0.00270557
GTPase activating protein (SH3 domain) binding protein 2	G3bp2	1415697_at	-0.569096	-0.679565	0.0358063	-0.0981003	0.301005	0.170882
golgi membrane protein 1	Golm1	1415698_at	0.952389	-0.935662	-3.56383	1.66141	0.93231	-0.681364
G protein pathway suppressor 1	Gps1	1415699_a_at	-0.218362	-0.0938702	0.0474831	0.0221898	0.16403	-0.16266
ribosomal protein L23	Rpl23	1415701_x_at	0.0465695	-0.118946	0.0458291	-0.0151154	-0.100433	-0.0465053
C-terminal binding protein 1 /// similar to CtBP1 protein	Ctbp1 /// LOC100045360	1415702_a_at	-0.0490103	-0.222557	0.181437	-0.121558	-0.109105	0.0237738
HECT, UBA and WWE domain containing 1	Huwe1	1415703_at	0.528714	-0.470118	0.0762167	0.180877	-0.16793	-0.194497
carnitine deficiency-associated gene expressed in ventricle 3	Cdv3	1415704_a_at	-0.753477	-0.244148	-0.0150871	0.245847	0.178213	-0.0657692
RIKEN cDNA 9130011J15 gene	9130011J15Rik	1415705_at	-0.208788	0.586663	0.33442	-0.297269	-0.142798	0.3214
coatomer protein complex subunit alpha	Copa	1415706_at	-0.380591	-0.326595	0.0189679	-0.0312977	0.0509214	0.113598
anaphase promoting complex subunit 2	Anapc2	1415707_at	-0.651492	-0.105988	0.0441672	-0.133334	0.0708837	-0.0699177
taurine upregulated gene 1	Tug1	1415708_at	0.219016	-0.57675	-0.0363248	0.193683	-0.0949341	-0.0642665
golgi-specific brefeldin A-resistance factor 1	Gbf1	1415709_s_at	0.171448	-0.294913	0.0409107	-0.314919	-0.214347	0.139888
COX18 cytochrome c oxidase assembly homolog (S. cerevisiae)	Cox18	1415710_at	-0.332721	-0.381547	0.0724188	-0.159578	0.103567	-0.132424
ADP-ribosylation factor guanine nucleotide-exchange factor 1(brefeldin A-inhibited)	Arfgef1	1415711_at	0.504371	0.218408	0.206633	0.146371	-0.288664	-0.168669
C-terminal binding protein 2 /// zinc finger, RAN-binding domain containing 1	Ctbp2 /// Zranb1	1415712_at	-0.153722	-1.38563	0.977405	0.36742	0.15695	-0.582633
DEAD (Asp-Glu-Ala-Asp) box polypeptide 24	Ddx24	1415713_a_at	-0.120324	-0.00292492	0.109803	0.0791849	0.0517372	-0.0541102
small nuclear ribonucleoprotein 27 (U4/U6.U5)	Snrnp27	1415714_a_at	-0.141685	0.136186	0.179537	-0.128695	-0.0500406	-0.198699
transmembrane protein 129	Tmem129	1415715_at	-0.0135905	0.372755	-0.161391	-0.0731735	0.102354	-0.0167987
ribosomal protein S27	Rps27	1415716_a_at	0.0753177	-0.392952	0.144886	-0.12674	-0.0396862	0.0849654
ring finger protein 220	Rnf220	1415717_at	0.351796	0.296749	0.206519	-0.0264931	-0.113531	-0.333273
armadillo repeat containing 1	Armc1	1415719_s_at	-0.275101	-0.197406	-0.061526	0.320598	0.324285	-0.199497
MAD2L1 binding protein	Mad2l1bp	1415720_s_at	-0.638912	0.374416	0.12361	-0.282867	0.212661	0.381236
Vps20-associated 1 homolog (S. cerevisiae)	Vta1	1415722_a_at	-0.0145817	0.0228529	0.266094	-0.236392	-0.252697	0.115899
eukaryotic translation initiation factor 5	Eif5	1415723_at	-0.0253995	-0.297106	0.185568	0.0202993	-0.0457493	0.121586
cell division cycle 42 homolog (S. cerevisiae)	Cdc42	1415724_a_at	-0.474915	0.0390199	0.170478	0.270256	0.0869471	0.0316308
RRN3 RNA polymerase I transcription factor homolog (yeast)	Rrn3	1415725_at	-0.926217	-0.477722	-0.0472396	0.0912746	0.163402	0.287233
ankyrin repeat domain 17	Ankrd17	1415726_at	0.308831	-0.397423	0.434748	0.0936944	-0.266143	-0.135342
apolipoprotein A-I binding protein	Apoa1bp	1415727_at	-0.214487	0.598983	-0.0142101	-0.00121816	-0.0508499	0.236115
poly(A) binding protein, nuclear 1	Pabpn1	1415728_at	0.0612313	-0.0921952	-0.328996	0.119543	0.0352414	-0.0719144
3-phosphoinositide dependent protein kinase-1	Pdpk1	1415729_at	0.0704912	-0.331781	0.320928	-0.319919	-0.458121	0.656057
RIKEN cDNA 5730453I16 gene	5730453I16Rik	1415730_at	0.373264	0.3643	0.517134	-0.27195	-0.54877	-0.12265
angel homolog 2 (Drosophila)	Angel2	1415731_at	-0.0808411	-0.206778	0.106532	0.0767104	-0.0674361	-0.176963
HLA-B associated transcript 5	Bat5	1415732_at	-0.023953	0.170816	0.413314	-0.212336	-0.0476106	-0.0131454
translocase of outer mitochondrial membrane 5 homolog (yeast)	Tomm5	1415733_a_at	-0.33905	-0.54968	-0.0568231	0.35434	0.785552	0.177774
RAB7, member RAS oncogene family	Rab7	1415734_at	0.0176967	-0.628146	0.14027	0.133396	-0.0517098	-0.0250241
damage specific DNA binding protein 1	Ddb1	1415735_at	-0.765224	-0.470134	0.0330814	0.156112	0.0186936	0.263703
prefoldin 5	Pfdn5	1415736_at	-0.347115	-0.0727572	-0.343297	0.0938177	0.386724	0.175891
riboflavin kinase	Rfk	1415737_at	0.306877	-0.00125758	-0.392809	0.355131	0.0474653	-0.0397593
thioredoxin domain containing 12 (endoplasmic reticulum)	Txndc12	1415738_at	-0.146884	-0.496144	-0.172277	0.453359	0.193933	0.00630347
RNA binding motif protein 42	Rbm42	1415739_at	-0.161965	-0.110254	-0.0163905	-0.180128	0.129447	0.0500174
protease (prosome, macropain) 26S subunit, ATPase 5	Psmc5	1415740_at	-0.789588	0.0125786	-0.0607338	0.0872749	0.19173	0.0532064
transmembrane protein 165	Tmem165	1415741_at	-0.418985	-0.438218	-0.0135991	0.307463	0.231399	0.00381692
ancient ubiquitous protein 1	Aup1	1415742_at	-0.416948	-0.255574	0.230416	0.202379	0.0755564	-0.0313819
histone deacetylase 5	Hdac5	1415743_at	1.96158	0.617927	-0.353765	0.384423	-1.51437	-2.37501
H2-K region expressed gene 2	H2-Ke2	1415744_at	-0.18205	-0.0058279	0.01054	-0.0577895	0.122912	0.148096
Down syndrome critical region gene 3	Dscr3	1415745_a_at	-0.0369218	0.0255686	-0.242359	-0.138844	0.164686	0.202746
capicua homolog (Drosophila)	Cic	1415746_at	0.2432	0.214321	0.481046	-0.198552	-0.0792195	0.0420837
RIO kinase 3 (yeast)	Riok3	1415747_s_at	0.0207885	0.240076	0.178233	-0.248357	-0.291628	0.147277
dynactin 5	Dctn5	1415748_a_at	-0.331368	0.505367	-0.0978673	-0.0920442	-0.134129	0.445215
Ras-related GTP binding C	Rragc	1415749_a_at	-0.134253	-0.0367012	0.286971	-0.108941	-0.121877	0.0781905
transducin (beta)-like 3	Tbl3	1415750_at	-1.54244	-0.404627	0.229238	0.0515782	0.523059	-0.0610514
heterochromatin protein 1, binding protein 3	Hp1bp3	1415751_at	0.293799	0.201299	0.180234	-0.100635	-0.267225	-0.32636
cDNA sequence BC031181	BC031181	1415752_at	-0.795203	-0.262077	0.32774	-0.132552	0.115754	0.327414
family with sequence similarity 108, member A	Fam108a	1415753_at	-0.481176	-0.181473	0.389558	-0.463701	-0.143636	0.175503
polymerase (RNA) II (DNA directed) polypeptide F	Polr2f	1415754_at	-0.927154	-0.362721	-0.149878	0.222649	0.476336	-0.0630077
ubiquitin-conjugating enzyme E2 variant 1	Ube2v1	1415755_a_at	-0.830402	-0.45891	0.01279	-0.0666402	0.157504	0.310775
SNAP-associated protein	Snapin	1415756_a_at	-0.0739072	-0.0805397	0.571787	-0.242273	-0.232421	-0.10924
golgi-specific brefeldin A-resistance factor 1	Gbf1	1415757_at	-0.726732	-0.760939	0.558533	0.0405823	0.00143353	0.181681
furry homolog-like (Drosophila)	Fryl	1415758_at	0.0941099	0.195477	0.663952	-0.217326	-0.382099	-0.0552991
hepatitis B virus x interacting protein	Hbxip	1415759_a_at	-0.514514	-0.104322	-0.313303	0.0916077	0.252563	0.260764
ATX1 (antioxidant protein 1) homolog 1 (yeast)	Atox1	1415760_s_at	-0.593399	-0.302697	-0.251061	0.211097	0.683109	0.543476
mitochondrial ribosomal protein L52	Mrpl52	1415761_at	0.0311844	0.241545	1.03082	-0.231368	0.0713062	0.201761
mitochondrial ribosomal protein L52	Mrpl52	1415762_x_at	0.27245	0.303688	1.02213	-0.133066	-0.00944742	0.290307
RIKEN cDNA 2510006D16 gene	2510006D16Rik	1415763_a_at	0.305145	0.028244	-0.222846	-0.0669943	0.00961939	0.0836382
zinc finger CCCH type containing 11A	Zc3h11a	1415764_at	0.50921	-0.0869373	0.203291	-0.162142	-0.439377	-0.332828
heterogeneous nuclear ribonucleoprotein U-like 2	Hnrnpul2	1415765_at	-0.110441	0.0741733	-0.213256	-0.0126677	-0.000516256	0.203208
SEC22 vesicle trafficking protein homolog B (S. cerevisiae)	Sec22b	1415766_at	-0.269137	-0.0598218	0.15712	-0.183631	-0.0521062	0.0829891
YTH domain family 1	Ythdf1	1415767_at	-0.524958	0.290283	0.443078	0.242122	-0.0534134	0.184117
ubiquitin-conjugating enzyme E2R 2	Ube2r2	1415768_a_at	0.234271	-0.369335	-0.0733922	0.337118	0.426324	-0.0407136
itchy, E3 ubiquitin protein ligase	Itch	1415769_at	-0.0911404	-0.262162	0.189095	0.182806	0.0540053	-0.224304
WD repeat domain 6	Wdr6	1415770_at	-0.0301237	0.00901667	-0.0785662	-0.0608854	-0.0702899	0.329916
nucleolin	Ncl	1415771_at	-0.9456	-0.852173	0.0633688	0.181891	-0.0920906	-0.136603
nucleolin	Ncl	1415772_at	0.547561	-0.211945	0.0324119	0.16594	0.0307655	-0.693118
nucleolin	Ncl	1415773_at	-0.875748	-0.62035	0.312303	0.369212	0.0905787	0.0656996
elongation protein 2 homolog (S. cerevisiae)	Elp2	1415774_at	-1.06642	-0.423455	-0.0649338	0.20346	0.279861	0.0411317
retinoblastoma binding protein 7	Rbbp7	1415775_at	0.0496925	0.200026	0.0737206	0.0495008	-0.0666742	-0.16971
aldehyde dehydrogenase family 3, subfamily A2	Aldh3a2	1415776_at	0.464399	-0.0300571	0.0518117	-0.0638579	-0.220936	-0.0491149
pancreatic lipase related protein 1	Pnliprp1	1415777_at	-0.026601	-0.00215228	-0.0212724	0.0398499	0.0266494	-0.00119476
mortality factor 4 like 2	Morf4l2	1415778_at	-0.444428	-0.19356	-0.263482	0.183688	-0.0745395	0.0896184
actin, gamma, cytoplasmic 1	Actg1	1415779_s_at	0.032156	0.0206079	-0.0776513	0.143533	0.0399144	-0.226967
armadillo repeat containing, X-linked 2	Armcx2	1415780_a_at	-0.271355	-0.625483	-0.344138	0.447503	0.431545	0.0402126
predicted gene, ENSMUSG00000068529 /// hypothetical protein LOC100044181 /// similar to SMT3B protein /// similar to Chain B, Crystal Structure Of Sumo-3-Modified Thymine-Dna Glycosylase /// predicted gene, OTTMUSG00000012141 /// predicted gene, OTTMUSG00000013375 /// SMT3 suppressor of mif two 3 homolog 2 (yeast)	ENSMUSG00000068529 /// LOC100044181 /// LOC100045245 /// LOC100046167 /// OTTMUSG00000012141 /// OTTMUSG00000013375 /// Sumo2	1415781_a_at	0.0349852	-0.0342344	-0.018611	0.0149835	-0.0456158	-0.052578
predicted gene, ENSMUSG00000068529 /// hypothetical protein LOC100044181 /// similar to SMT3B protein /// similar to Chain B, Crystal Structure Of Sumo-3-Modified Thymine-Dna Glycosylase /// predicted gene, OTTMUSG00000012141 /// predicted gene, OTTMUSG00000013375 /// SMT3 suppressor of mif two 3 homolog 2 (yeast)	ENSMUSG00000068529 /// LOC100044181 /// LOC100045245 /// LOC100046167 /// OTTMUSG00000012141 /// OTTMUSG00000013375 /// Sumo2	1415782_at	-0.0248982	0.0196931	0.0840317	0.0304998	-0.0629218	-0.0687418
vacuolar protein sorting 35	Vps35	1415783_at	-0.00764052	-0.0730219	-0.0209455	0.413044	0.212116	-0.042319
vacuolar protein sorting 35	Vps35	1415784_at	-0.031836	-0.344768	0.413386	0.379689	-0.0598085	-0.102104
chaperonin containing Tcp1, subunit 8 (theta)	Cct8	1415785_a_at	-1.27986	-0.503272	-0.0257076	0.162877	0.152167	-0.0314137
progastricsin (pepsinogen C)	Pgc	1415786_at	-0.0345021	0.00533223	-0.0233013	0.0358283	0.0303527	-0.00167696
alpha glucosidase 2 alpha neutral subunit	Ganab	1415787_at	-1.05807	-0.627578	0.0203234	-0.00343831	-0.093695	0.0274846
ubiquitin-like domain containing CTD phosphatase 1	Ublcp1	1415788_at	-1.31125	-0.756588	0.46562	-0.0795603	0.0915779	0.575552
similar to ubiquitin-like domain containing CTD phosphatase 1 /// ubiquitin-like domain containing CTD phosphatase 1	LOC100045709 /// Ublcp1	1415789_a_at	-1.23099	-0.424006	-0.0283612	0.391828	0.328721	0.461064
ubiquitin-like domain containing CTD phosphatase 1	Ublcp1	1415790_at	-0.721666	0.36255	1.02964	0.0386865	0.00996407	1.09568
ring finger protein 34	Rnf34	1415791_at	0.144905	0.591311	0.0140632	-0.0515188	-0.0346483	-0.254431
RanBP-type and C3HC4-type zinc finger containing 1	Rbck1	1415792_at	-0.0305595	-0.0291046	-0.0480639	-0.342605	-0.00107702	0.144427
pyridoxine 5'-phosphate oxidase	Pnpo	1415793_at	-0.932161	-1.17935	-0.118635	0.37299	0.390217	1.29819
similar to Spindlin 1 /// spindlin 1	LOC100046080 /// Spin1	1415794_a_at	0.332926	0.0409241	0.141709	0.0382789	-0.376758	-0.17568
similar to Spindlin 1 /// spindlin 1	LOC100046080 /// Spin1	1415795_at	-0.610889	0.448303	0.0813422	-0.124257	-0.0117445	0.339337
DAZ associated protein 2	Dazap2	1415796_at	-0.316491	-0.251826	0.081255	0.0721814	-0.0570014	-0.0129464
discoidin domain receptor family, member 1	Ddr1	1415797_at	-0.033839	0.15853	-0.0223951	0.0264471	0.0135568	0.000907739
discoidin domain receptor family, member 1	Ddr1	1415798_at	-0.0244579	-0.00209029	-0.0120101	0.0354638	0.0247997	0.00277301
WW domain binding protein 11	Wbp11	1415799_at	-0.148353	-0.250373	-0.136739	0.102542	0.183867	0.168094
gap junction protein, alpha 1	Gja1	1415800_at	-2.13403	-0.944496	-1.49045	0.963311	0.669132	0.203837
gap junction protein, alpha 1	Gja1	1415801_at	-0.0787229	-0.0259608	-0.0737998	0.0413946	0.0318938	0.00536696
solute carrier family 16 (monocarboxylic acid transporters), member 1	Slc16a1	1415802_at	-1.68834	-0.454919	0.699487	4.9909e-05	-0.0289685	0.43768
chemokine (C-X3-C motif) ligand 1	Cx3cl1	1415803_at	-0.0320984	0.0210697	-0.0220745	0.0327801	0.0231768	-0.00125531
chemokine (C-X3-C motif) ligand 1	Cx3cl1	1415804_at	-0.0317104	-0.00793576	-0.0205045	0.0558204	0.0336398	-0.00482138
colipase, pancreatic	Clps	1415805_at	-0.0340869	0.00234707	-0.0223473	0.0472619	0.031334	-0.00336417
plasminogen activator, tissue	Plat	1415806_at	-0.114057	0.133562	0.40417	0.0428727	0.0877972	-0.0136254
splicing factor, arginine/serine-rich 2 (SC-35)	Sfrs2	1415807_s_at	-3.04374	-0.596704	0.103409	0.347442	0.297596	0.247562
trophoblast specific protein alpha	Tpbpa	1415808_at	-0.0766335	0.228474	-0.117706	0.0952642	0.0841265	-0.0239941
trophoblast specific protein alpha	Tpbpa	1415809_at	-0.0374347	-0.003196	-0.0310253	0.0377751	0.0245838	-0.00405518
ubiquitin-like, containing PHD and RING finger domains, 1	Uhrf1	1415810_at	-0.955547	0.0584351	0.187775	-0.325125	0.0311028	0.409621
ubiquitin-like, containing PHD and RING finger domains, 1	Uhrf1	1415811_at	-2.68916	-0.350737	0.953182	0.0576413	0.31412	1.31759
gelsolin	Gsn	1415812_at	1.0594	-0.326114	-1.05117	3.55388	0.937823	-1.32775
apoptosis inhibitor 5	Api5	1415813_at	-0.0328083	-0.206119	-0.0535285	0.254414	0.101247	-0.0784521
ATPase, H+ transporting, lysosomal V1 subunit B2	Atp6v1b2	1415814_at	-0.0685625	-0.0800905	-0.0187712	0.138332	-0.0382509	0.235163
tripartite motif-containing 27	Trim27	1415815_at	0.0652599	0.00176303	-0.130222	0.026906	0.0732432	-0.0245446
chaperonin containing Tcp1, subunit 7 (eta)	Cct7	1415816_at	-0.450784	0.0957266	0.176985	0.00668462	0.00470098	0.096673
chaperonin containing Tcp1, subunit 7 (eta)	Cct7	1415817_s_at	-0.617464	0.145377	0.270636	0.0746339	0.0963488	0.128057
annexin A6	Anxa6	1415818_at	-1.4212	-0.892476	-0.263705	0.150015	0.530161	0.450858
protein phosphatase 2 (formerly 2A), regulatory subunit A (PR 65), alpha isoform	Ppp2r1a	1415819_a_at	-0.955824	-0.48469	0.0123777	0.00571473	0.0404491	0.417945
non-POU-domain-containing, octamer binding protein	Nono	1415820_x_at	-0.270017	-0.0208677	0.014411	0.0209064	-0.0211401	0.138257
neuroplastin	Nptn	1415821_at	-0.997861	-0.232536	0.0960741	-0.0280523	0.0521062	0.551221
stearoyl-Coenzyme A desaturase 2	Scd2	1415822_at	-0.408088	-0.552576	0.0111024	0.10989	-0.070968	0.24867
stearoyl-Coenzyme A desaturase 2	Scd2	1415823_at	-2.93026	-2.0932	-0.0979481	0.140207	0.0365451	0.615986
stearoyl-Coenzyme A desaturase 2	Scd2	1415824_at	-1.37494	-1.3911	-0.524312	0.535362	0.480152	0.886106
casein kinase 1, delta	Csnk1d	1415825_s_at	-0.417402	0.148102	0.585582	0.023016	-0.342305	0.115964
ATPase, H+ transporting, lysosomal V1 subunit H	Atp6v1h	1415826_at	-1.14447	-0.479036	-0.0832246	0.201813	0.17533	0.349419
stress-associated endoplasmic reticulum protein 1	Serp1	1415827_a_at	-0.361976	-0.405729	-0.317036	0.0959574	0.188801	0.14276
stress-associated endoplasmic reticulum protein 1	Serp1	1415828_a_at	-0.93898	-0.45269	-0.326146	0.251205	0.858145	0.422203
lamin B receptor	Lbr	1415829_at	-0.455087	0.173198	0.0699348	-0.0443118	-0.0128988	0.185615
origin recognition complex, subunit 5-like (S. cerevisiae)	Orc5l	1415830_at	-0.339092	-0.21146	-0.242672	-0.0561148	0.121261	0.283136
proteasome (prosome, macropain) 26S subunit, non-ATPase, 2	Psmd2	1415831_at	-0.309509	0.194851	0.032793	0.062994	0.130877	0.0249151
angiotensin II receptor, type 2	Agtr2	1415832_at	-0.105135	0.0134993	-0.112709	0.0882459	0.0511865	-0.00377727
predicted gene, OTTMUSG00000016246 /// ribosomal protein S29	OTTMUSG00000016246 /// Rps29	1415833_x_at	0.0925992	0.02946	0.0807645	-0.0689519	-0.102794	-0.0719681
dual specificity phosphatase 6	Dusp6	1415834_at	2.35746	-0.396934	-3.97741	1.3889	-0.11822	-2.32863
prolactin family 3, subfamily b, member 1	Prl3b1	1415835_at	-0.0771292	0.0459766	-0.0475179	0.0972041	0.0764936	-0.0120993
kallikrein 1	Klk1	1415837_at	-0.0168902	-0.0209961	-0.0883605	0.0780302	0.0257129	-0.0383712
serine incorporator 1	Serinc1	1415838_at	0.111814	-0.272138	-0.152162	0.302134	-0.221177	-0.123775
nucleophosmin 1	Npm1	1415839_a_at	-0.16111	-0.140711	-0.00511805	0.105876	0.0818113	-0.0144634
ELOVL family member 5, elongation of long chain fatty acids (yeast)	Elovl5	1415840_at	-0.630214	-0.0561523	0.278412	-0.0752414	0.130521	0.476349
dynein cytoplasmic 1 intermediate chain 2	Dync1i2	1415841_at	-0.157693	-0.0981894	-0.0843315	0.156863	0.0665242	-0.0245117
G protein beta subunit-like	Gbl	1415842_at	0.141239	0.0588675	-0.00366433	-0.172785	-0.131622	0.475759
G protein beta subunit-like	Gbl	1415843_at	-0.0499206	-0.0126359	-0.0275877	0.0196629	0.0106924	0.0570057
synaptotagmin IV	Syt4	1415844_at	-0.130859	-0.0295192	-0.125132	0.122865	0.101967	-0.0239621
synaptotagmin IV	Syt4	1415845_at	-0.0318621	-0.00324742	-0.0259003	0.0423481	0.024921	0.000371536
lactate dehydrogenase C	Ldhc	1415846_a_at	-0.0408627	0.00461483	-0.0257185	0.0482793	0.0316683	-0.00352907
lactate dehydrogenase C	Ldhc	1415847_at	-0.0338396	-0.00357886	-0.0211482	0.0391635	0.0267	-0.00339591
prolactin family 3, subfamily d, member 1	Prl3d1	1415848_at	-0.0889444	0.727807	-0.0512504	0.093175	0.0603217	-0.0160494
stathmin 1	Stmn1	1415849_s_at	0.145983	0.101867	0.0433121	-0.0187461	-0.0910756	-0.102307
RAS p21 protein activator 3	Rasa3	1415850_at	1.34832	0.371708	-1.97757	0.408562	-0.113821	-0.739427
inosine 5'-phosphate dehydrogenase 2	Impdh2	1415851_a_at	0.338924	0.193501	-0.00559648	-0.0106153	-0.0147174	-0.0334803
inosine 5'-phosphate dehydrogenase 2	Impdh2	1415852_at	0.173748	0.388687	-0.0434411	0.00944424	-0.0632741	-0.00838566
differentially expressed in FDCP 8	Def8	1415853_at	-0.159406	1.0991	0.55169	-0.2623	-0.227572	0.204136
kit ligand	Kitl	1415854_at	-0.0388365	0.00579008	-0.0246185	0.0449498	0.0309596	-0.00350356
kit ligand	Kitl	1415855_at	-0.0447884	-0.00344467	-0.0625386	0.0560452	0.0359918	-0.000904878
embigin	Emb	1415856_at	0.431285	-0.264965	-0.478572	-0.235559	-0.0512765	0.277194
embigin	Emb	1415857_at	0.674455	0.0618172	-0.346329	-0.358719	-0.171695	0.37181
eukaryotic translation initiation factor 3, subunit C	Eif3c	1415859_at	-0.377497	-0.727876	-0.672972	0.185036	0.254962	-0.144717
predicted gene, ENSMUSG00000066878 /// predicted gene, ENSMUSG00000069083 /// karyopherin (importin) alpha 2	ENSMUSG00000066878 /// ENSMUSG00000069083 /// Kpna2	1415860_at	-0.696526	0.143215	0.0444326	-0.0296097	0.0362806	0.113983
tyrosinase-related protein 1	Tyrp1	1415861_at	-0.04384	0.00790389	-0.0359357	0.0500209	0.0351404	0.00254997
tyrosinase-related protein 1	Tyrp1	1415862_at	-0.0437624	0.126196	-0.0355602	0.0202445	0.0163384	-0.0119153
eukaryotic translation initiation factor 4, gamma 2	Eif4g2	1415863_at	-0.681892	-0.610672	0.099665	0.227685	0.251993	0.0959485
2,3-bisphosphoglycerate mutase	Bpgm	1415865_s_at	-0.544564	0.492326	-0.0325416	0.0662072	0.210642	0.143121
unc-45 homolog A (C. elegans)	Unc45a	1415866_at	-0.783574	0.454372	0.473585	-0.503591	0.131527	0.356881
chaperonin containing Tcp1, subunit 4 (delta)	Cct4	1415867_at	-0.0175781	-0.176793	0.0142196	0.188529	0.0914043	-0.0843554
chaperonin containing Tcp1, subunit 4 (delta)	Cct4	1415868_at	-0.140515	-0.000612497	0.111821	0.64767	0.719278	0.0508451
tripartite motif-containing 28	Trim28	1415869_a_at	-0.216524	-0.390035	-0.168917	-0.124273	0.076416	-0.0644099
calumenin	Calu	1415870_at	0.0213957	0.210399	0.0808945	0.0221866	-0.170622	0.0659161
transforming growth factor, beta induced	Tgfbi	1415871_at	-0.0399043	-0.0208678	-0.0464448	0.048115	0.0304043	-0.0138629
heterogeneous nuclear ribonucleoprotein H1	Hnrnph1	1415872_at	0.145689	0.0743078	0.135184	-0.0271308	-0.235181	-0.183488
ARP1 actin-related protein 1 homolog A, centractin alpha (yeast)	Actr1a	1415873_a_at	-0.535579	-0.168634	0.0247221	0.0170724	0.10835	0.0404456
similar to sprouty 1 /// sprouty homolog 1 (Drosophila)	LOC100046643 /// Spry1	1415874_at	0.277549	-0.0301391	1.99418	-0.0785557	-0.0391577	1.55329
RIKEN cDNA 3010003L21 gene	3010003L21Rik	1415875_at	-0.0334539	0.0192279	-0.020252	0.0346572	0.0225927	-0.00388976
predicted gene, ENSMUSG00000059775 /// similar to ribosomal protein S26 /// ribosomal protein S26	ENSMUSG00000059775 /// LOC100047845 /// Rps26	1415876_a_at	-0.382947	-0.405902	0.00799115	-0.144599	0.0219231	0.124568
dihydropyrimidinase-like 3	Dpysl3	1415877_at	-0.0311679	3.03586e-05	-0.0386378	0.0447028	0.0287632	-0.00227873
ribonucleotide reductase M1	Rrm1	1415878_at	-0.687561	0.354369	0.0192897	-0.0239344	0.0952202	0.00295703
ribosomal protein, large P2	Rplp2	1415879_a_at	-0.129215	-0.116177	0.13134	-0.0906429	-0.057958	0.0498085
lysosomal-associated membrane protein 1	Lamp1	1415880_a_at	-0.0521898	0.191277	0.12683	0.000190417	-0.162132	-0.0215616
growth hormone inducible transmembrane protein	Ghitm	1415881_at	0.0887346	0.305512	-0.0136089	-0.210277	-0.339747	0.102296
growth hormone inducible transmembrane protein	Ghitm	1415882_at	-0.169978	0.270732	-0.105606	0.00777213	-0.0554196	0.0605459
elastase 3, pancreatic	Ela3	1415883_a_at	-0.0259506	-0.00322632	-0.0145797	0.034003	0.0219858	-0.00248492
elastase 3, pancreatic	Ela3	1415884_at	-0.00555484	-0.0284127	-0.0321029	0.0118176	0.040283	-0.0163994
chromogranin B	Chgb	1415885_at	-0.0430858	-0.00200176	-0.0316292	0.0449221	0.0313363	-0.00380445
SH2 domain containing 3C	Sh2d3c	1415886_at	0.831385	-0.0609342	-1.11955	0.628489	0.00496165	-0.730577
Trk-fused gene	Tfg	1415887_at	-0.0523558	-0.312051	0.0873067	0.00992648	0.172314	0.120585
heat shock protein 90, beta (Grp94), member 1	Hsp90b1	1415889_a_at	-0.416069	-0.202653	-0.226434	0.317487	0.172923	0.176084
3'-phosphoadenosine 5'-phosphosulfate synthase 1	Papss1	1415890_at	0.0434691	-0.388906	0.0540066	0.0153278	-0.18472	0.144421
succinate-CoA ligase, GDP-forming, alpha subunit	Suclg1	1415891_at	-0.177755	-0.477832	-0.677856	0.287796	0.294649	-0.0031023
sphingosine phosphate lyase 1	Sgpl1	1415892_at	0.543575	-0.359733	0.057679	0.0480007	-0.22229	0.0342806
sphingosine phosphate lyase 1	Sgpl1	1415893_at	-0.0373838	0.111439	-0.0186367	0.0264669	0.0170695	-0.00428534
ectonucleotide pyrophosphatase/phosphodiesterase 2	Enpp2	1415894_at	-0.075988	0.0225887	-0.0336417	0.065725	0.0493569	0.0144928
small nuclear ribonucleoprotein N /// SNRPN upstream reading frame	Snrpn /// Snurf	1415895_at	-0.0557814	-0.0215492	-0.0739307	-0.14505	0.023682	0.486802
small nuclear ribonucleoprotein N /// SNRPN upstream reading frame	Snrpn /// Snurf	1415896_x_at	-0.0617339	0.214138	-0.0811992	-0.0111206	0.342686	0.724264
microsomal glutathione S-transferase 1	Mgst1	1415897_a_at	2.99783	-0.274622	-1.03205	2.11786	0.321245	-0.935819
microsomal glutathione S-transferase 1	Mgst1	1415898_at	-0.0391747	-0.0045162	-0.0306656	0.0469662	0.0307535	-0.00396776
Jun-B oncogene	Junb	1415899_at	1.66375	-0.0668109	-0.0209756	0.536867	0.00415182	0.0477929
kit oncogene	Kit	1415900_a_at	1.38544	-0.108772	-0.523718	1.97016	-0.387159	-1.59642
procollagen-lysine, 2-oxoglutarate 5-dioxygenase 3	Plod3	1415901_at	0.46744	-0.0288558	-0.0260962	0.0186473	0.01198	-0.0135845
aldehyde dehydrogenase family 7, member A1	Aldh7a1	1415902_at	-0.0259924	-0.000497659	-0.0147598	0.0390656	0.0245594	0.000413617
solute carrier family 38, member 1	Slc38a1	1415903_at	-0.631119	-0.702288	0.399665	0.153729	-0.169216	0.30631
lipoprotein lipase	Lpl	1415904_at	0.000822941	-0.00978605	-0.0495533	0.0316007	0.0173047	-0.0234512
regenerating islet-derived 1	Reg1	1415905_at	-0.0385954	8.34465e-05	-0.0294646	0.0440675	0.0335336	-0.00297523
thymosin, beta 4, X chromosome	Tmsb4x	1415906_at	-0.18638	-0.301175	-0.340565	0.494871	0.361967	0.11627
cyclin D3	Ccnd3	1415907_at	-1.48916	1.20611	0.806825	-0.296619	0.309842	-0.481991
testis-specific protein, Y-encoded-like 1	Tspyl1	1415908_at	0.0679951	-0.295003	0.324967	0.0128524	-0.106826	0.345051
stress-induced phosphoprotein 1	Stip1	1415909_at	-1.69972	-0.789009	0.151629	0.0118965	0.297077	0.167145
cytokine induced apoptosis inhibitor 1	Ciapin1	1415910_s_at	-0.705608	-0.208366	-0.398233	0.215532	0.455772	0.282138
imprinted and ancient	Impact	1415911_at	0.367303	-0.6538	0.426053	0.262489	0.0179585	-0.722303
predicted gene, EG625298 /// predicted gene, EG628061 /// predicted gene, ENSMUSG00000066362 /// similar to ribosomal protein S13 /// similar to ribosomal protein S13 /// ribosomal protein S13	EG625298 /// EG628061 /// ENSMUSG00000066362 /// LOC100044992 /// LOC100048340 /// Rps13	1415912_a_at	-0.36096	-0.0968844	0.00314617	-0.164795	-0.0509186	0.234927
predicted gene, EG625298 /// predicted gene, EG628061 /// predicted gene, ENSMUSG00000066362 /// similar to ribosomal protein S13 /// similar to ribosomal protein S13 /// predicted gene, OTTMUSG00000005828 /// predicted gene, OTTMUSG00000022580 /// ribosomal protein S13	EG625298 /// EG628061 /// ENSMUSG00000066362 /// LOC100044992 /// LOC100048340 /// OTTMUSG00000005828 /// OTTMUSG00000022580 /// Rps13	1415913_at	1.53267	-0.273472	0.709221	-0.401774	-0.82562	-1.40731
heterogeneous nuclear ribonucleoprotein A/B	Hnrnpab	1415914_at	-0.355254	0.0668917	0.219291	-0.0253741	-0.0353931	0.046483
DEAD (Asp-Glu-Ala-Asp) box polypeptide 1	Ddx1	1415915_at	-0.538602	0.156289	0.198206	0.161646	0.130034	-0.0500593
methylenetetrahydrofolate dehydrogenase (NADP+ dependent), methenyltetrahydrofolate cyclohydrolase, formyltetrahydrofolate synthase	Mthfd1	1415916_a_at	-0.29634	-0.376758	0.172347	-0.00260194	0.128308	-0.00139713
methylenetetrahydrofolate dehydrogenase (NADP+ dependent), methenyltetrahydrofolate cyclohydrolase, formyltetrahydrofolate synthase	Mthfd1	1415917_at	-0.679554	-0.269034	0.155219	0.095582	0.162882	0.112048
triosephosphate isomerase 1	Tpi1	1415918_a_at	-0.862899	-0.123633	-0.0767387	0.182735	0.413553	0.291684
neural proliferation, differentiation and control gene 1	Npdc1	1415919_at	-0.0269196	-0.00274412	-0.0163872	0.0309695	0.0267291	-0.00297523
cleavage stimulation factor, 3' pre-RNA subunit 2, tau	Cstf2t	1415920_at	0.244037	0.0849899	0.211623	-0.197574	-0.228444	-0.159726
tumor necrosis factor receptor superfamily, member 19	Tnfrsf19	1415921_a_at	-0.0324643	7.22806e-05	-0.0243008	0.0554086	0.0303808	0.00615676
MARCKS-like 1	Marcksl1	1415922_s_at	-0.453575	-0.335858	-0.162547	0.30655	0.419429	0.420386
necdin	Ndn	1415923_at	-0.402989	-0.151897	-0.382836	3.83556	0.819367	0.0787888
transition protein 1	Tnp1	1415924_at	-0.149714	0.0818353	-0.152258	0.112947	0.0518381	-0.0181074
nucleoporin 62	Nup62	1415925_a_at	-0.0231374	0.457523	-0.0187515	-0.13539	-0.0372852	0.101351
nucleoporin 62	Nup62	1415926_at	-0.0569935	0.49761	-0.0579166	-0.0703621	-0.080115	0.151263
actin, alpha, cardiac muscle 1 /// similar to alpha-actin (AA 27-375)	Actc1 /// LOC100048431	1415927_at	-0.0550946	-0.0148915	-0.0494057	0.0464037	0.0450032	0.0090735
microtubule-associated protein 1 light chain 3 beta	Map1lc3b	1415928_a_at	0.433882	0.318048	-0.0825421	-0.246207	-0.251037	0.0021836
microtubule-associated protein 1 light chain 3 beta	Map1lc3b	1415929_at	0.675308	0.488812	0.00302887	-0.505823	-0.607567	0.0785125
microtubule-associated protein 1 light chain 3 beta	Map1lc3b	1415930_a_at	0.190912	-0.143685	-0.084307	-0.0243193	0.194797	0.06108
insulin-like growth factor 2	Igf2	1415931_at	-0.0525892	-0.0156139	-0.0549542	0.0336697	0.0231786	0.154605
ATPase, class II, type 9A	Atp9a	1415932_x_at	-0.0737671	-0.0511107	-0.057004	0.0757676	0.0256414	0.184786
cytochrome c oxidase, subunit Va	Cox5a	1415933_a_at	0.0261211	0.00519276	-0.122392	0.0588379	0.0852391	-0.0390501
COP9 (constitutive photomorphogenic) homolog, subunit 8 (Arabidopsis thaliana)	Cops8	1415934_at	-0.444665	-0.175003	-0.161641	0.017458	0.14905	0.239833
SPARC related modular calcium binding 2	Smoc2	1415935_at	-0.0439499	-0.0090723	0.0978994	0.03727	0.0181417	-0.0182514
breast cancer anti-estrogen resistance 3	Bcar3	1415936_at	-0.0559127	0.00445143	-0.0550607	0.0375519	0.0373289	0.0568146
programmed cell death 6 interacting protein	Pdcd6ip	1415937_s_at	-0.279417	-0.362262	-0.0844224	0.283017	-0.163729	0.0910349
serine peptidase inhibitor, Kazal type 3	Spink3	1415938_at	-0.0557107	-0.0368175	-0.0369611	0.0840108	0.0492288	-0.00218447
fibromodulin	Fmod	1415939_at	-0.0654762	0.00909726	0.0190597	0.016578	0.00750422	-0.00863234
zinc finger, AN1-type domain 2A	Zfand2a	1415940_at	0.596831	0.673729	0.536149	-0.185399	-0.355751	-0.074084
zinc finger, AN1-type domain 2A	Zfand2a	1415941_s_at	1.00793	0.40878	0.349746	-0.450081	-0.478446	-0.366193
predicted gene, 100041509 /// predicted gene, EG234703 /// predicted gene, EG665071 /// predicted gene, ENSMUSG00000058443 /// similar to QM protein /// similar to QM protein /// predicted gene, OTTMUSG00000015005 /// ribosomal protein 10	100041509 /// EG234703 /// EG665071 /// ENSMUSG00000058443 /// LOC100048223 /// LOC100048462 /// OTTMUSG00000015005 /// Rpl10	1415942_at	-0.511552	-0.176354	0.102725	-0.107692	-0.0297883	0.134117
syndecan 1	Sdc1	1415943_at	-0.0498679	-0.0177753	-0.0417003	0.0731838	0.023402	0.0114786
syndecan 1	Sdc1	1415944_at	-0.0297236	-0.00605615	-0.0190328	0.0313608	0.025214	-0.00249255
minichromosome maintenance deficient 5, cell division cycle 46 (S. cerevisiae)	Mcm5	1415945_at	-1.04724	0.338195	0.0282091	-0.0958935	0.117486	-0.0181885
phosphatidylinositol glycan anchor biosynthesis, class Q	Pigq	1415946_at	-0.0731376	0.324502	-0.307738	0.24782	-0.0433264	-0.314652
cellular repressor of E1A-stimulated genes 1 /// pappalysin 2	Creg1 /// Pappa2	1415947_at	-0.120171	0.25763	-0.818699	0.244784	0.311358	-1.15879
cellular repressor of E1A-stimulated genes 1	Creg1	1415948_at	0.34935	0.241882	-1.2475	0.253002	-0.199764	-2.39681
carboxypeptidase E /// similar to carboxypeptidase E	Cpe /// LOC100046434	1415949_at	-0.0797331	0.014189	-0.0716307	0.120764	0.10002	0.0234357
phosphatidylethanolamine binding protein 1	Pebp1	1415950_a_at	0.0325047	0.134977	0.0107724	-0.102251	-0.00740592	-0.0592076
FK506 binding protein 10	Fkbp10	1415951_at	-0.0241234	-0.00422446	-0.0100363	0.0298783	0.0190683	-0.00139113
MAP/microtubule affinity-regulating kinase 2	Mark2	1415952_at	-1.47311	-1.00132	0.36207	-0.075624	0.325285	0.274269
MAP/microtubule affinity-regulating kinase 2	Mark2	1415953_s_at	-0.0343173	-0.00425601	-0.0247041	0.0358503	0.0210925	-0.00940768
RIKEN cDNA 1810049H19 gene /// predicted gene, EG436523 /// protease, serine, 1 (trypsin 1) /// trypsin 10 /// trypsin 4	1810049H19Rik /// EG436523 /// Prss1 /// Try10 /// Try4	1415954_at	-0.0702585	0.0152996	0.192699	0.038988	0.0218846	-0.0265093
protamine 1	Prm1	1415955_x_at	0.239886	0.0357742	-0.048621	0.0585148	0.0526355	-0.0213862
PCTAIRE-motif protein kinase 1	Pctk1	1415956_a_at	-0.23488	-0.251593	-0.232221	-0.0512045	0.266788	0.380257
ribosomal RNA processing 1 homolog (S. cerevisiae)	Rrp1	1415957_a_at	-1.50337	-0.155926	0.399952	-0.112667	-0.00274467	0.328429
solute carrier family 2 (facilitated glucose transporter), member 4	Slc2a4	1415958_at	-0.0317086	-0.00589212	-0.0149624	0.022332	0.100619	-0.000914971
solute carrier family 2 (facilitated glucose transporter), member 4	Slc2a4	1415959_at	-0.0261414	-0.00613173	-0.0105998	0.0295486	0.0202964	0.000542005
myeloperoxidase	Mpo	1415960_at	5.32016	0.369094	-3.91952	3.8502	-0.617026	-6.14227
integral membrane protein 2C	Itm2c	1415961_at	-0.752484	0.219291	0.622978	-0.462051	-0.123742	0.383225
eukaryotic translation initiation factor 3, subunit H	Eif3h	1415962_at	-0.0339642	0.0849314	-0.0820977	-0.111265	-0.13553	0.309581
heterogeneous nuclear ribonucleoprotein H2	Hnrnph2	1415963_at	-0.424546	0.297778	0.113316	-0.0228408	0.0135495	-0.181731
stearoyl-Coenzyme A desaturase 1	Scd1	1415964_at	-1.15616	-0.854697	-0.426872	1.15745	3.54834	5.23124
stearoyl-Coenzyme A desaturase 1	Scd1	1415965_at	-0.131798	-0.102452	-0.136177	0.0373009	0.214862	0.215987
NADH dehydrogenase (ubiquinone) flavoprotein 1	Ndufv1	1415966_a_at	-0.278612	0.216559	0.0740569	-0.179638	-0.137521	-0.078969
NADH dehydrogenase (ubiquinone) flavoprotein 1	Ndufv1	1415967_at	-0.911601	0.346903	0.117193	-0.0665089	-0.0581611	0.00801659
kidney androgen regulated protein	Kap	1415968_a_at	0.0439922	0.167962	-0.376871	0.145254	0.297966	-0.00984589
kidney androgen regulated protein	Kap	1415969_s_at	-0.0521394	-0.00217326	-0.0411743	0.067488	0.042533	-0.00356841
myristoylated alanine rich protein kinase C substrate	Marcks	1415971_at	-1.54524	0.252288	0.190556	-0.902061	-0.122415	0.0751696
myristoylated alanine rich protein kinase C substrate	Marcks	1415972_at	-2.09477	-0.083519	0.470138	-1.29549	-0.0818571	0.512564
myristoylated alanine rich protein kinase C substrate	Marcks	1415973_at	-1.36761	0.402429	0.559827	-0.721239	0.0157239	0.250602
mitogen-activated protein kinase kinase 2	Map2k2	1415974_at	-0.192798	-0.194069	0.0562156	-0.15023	0.237096	0.147517
calcium regulated heat stable protein 1	Carhsp1	1415975_at	-0.38102	1.27379	-0.0202341	-0.461491	0.0124021	0.984001
calcium regulated heat stable protein 1	Carhsp1	1415976_a_at	-0.252904	-0.263687	-0.00890827	0.0148875	0.264722	0.0298005
tubulin, beta 3	Tubb3	1415978_at	-3.70895	0.31996	0.071166	-2.51699	1.26795	1.3942
ribosomal protein L7	Rpl7	1415979_x_at	0.0178814	0.0496283	0.032505	-0.0362453	-0.0455186	0.0341918
ATP synthase, H+ transporting, mitochondrial F0 complex, subunit c (subunit 9), isoform 2	Atp5g2	1415980_at	-1.78162	-0.00926876	-0.14704	-0.0727886	0.31403	0.377959
HERPUD family member 2	Herpud2	1415981_at	0.0661405	-0.315737	0.252933	0.0428279	-0.0333042	-0.08334
HERPUD family member 2	Herpud2	1415982_at	-0.0825003	-0.273013	0.289811	0.0746022	0.0970911	0.0395638
lymphocyte cytosolic protein 1	Lcp1	1415983_at	0.221587	-0.329116	-0.0584237	0.610782	0.355234	-0.230308
acyl-Coenzyme A dehydrogenase, medium chain	Acadm	1415984_at	0.335353	0.0460873	-0.0813068	0.217825	-0.18717	-0.361248
splicing factor 3b, subunit 3	Sf3b3	1415985_at	-0.763732	-0.254553	0.240428	-0.00528558	0.0483068	0.0567923
chloride channel 4-2	Clcn4-2	1415986_at	0.108104	-0.227722	0.568563	-0.11808	-0.566453	-0.0476561
high density lipoprotein (HDL) binding protein	Hdlbp	1415987_at	-0.310855	-0.367412	-0.105311	-0.113284	0.229331	0.190831
high density lipoprotein (HDL) binding protein	Hdlbp	1415988_at	-2.63248	-1.28796	-1.54994	1.25941	1.42387	0.803271
vascular cell adhesion molecule 1	Vcam1	1415989_at	-0.0704021	-0.0102202	-0.0545286	0.0457985	0.0311187	0.0881782
voltage-dependent anion channel 2	Vdac2	1415990_at	-0.256064	-0.162187	-0.00942898	0.0930252	0.0256961	0.122738
phosphatidylinositol glycan anchor biosynthesis, class O	Pigo	1415992_at	-0.220957	0.183	1.0357	-0.383876	-0.0938927	0.373678
squalene epoxidase	Sqle	1415993_at	-1.37007	-0.44447	-0.0662394	0.262057	0.0248365	0.142
cytochrome P450, family 2, subfamily e, polypeptide 1	Cyp2e1	1415994_at	-0.028653	-0.00400448	-0.0427725	0.0410473	0.0219002	-0.00918619
caspase 6	Casp6	1415995_at	-1.41744	-0.0231371	-0.0658789	-0.622758	0.556102	0.409319
thioredoxin interacting protein	Txnip	1415996_at	1.51027	0.245012	0.638973	-0.688705	-1.82561	-0.191092
thioredoxin interacting protein	Txnip	1415997_at	-0.0310224	1.58946e-06	1.72374	0.0489213	-0.0317896	0.0456544
voltage-dependent anion channel 1	Vdac1	1415998_at	-1.75489	0.128191	-0.0124137	0.129471	0.208488	0.25016
hairy/enhancer-of-split related with YRPW motif 1	Hey1	1415999_at	-0.0207982	-0.00935662	-0.0267315	0.276413	0.050289	-0.00451803
peroxiredoxin 1	Prdx1	1416000_a_at	-0.269021	-0.224664	-0.0709009	0.079284	0.179488	0.0740875
coactosin-like 1 (Dictyostelium)	Cotl1	1416001_a_at	0.420911	-0.152617	-0.862795	0.054764	0.340139	0.0190738
coactosin-like 1 (Dictyostelium)	Cotl1	1416002_x_at	-1.20963	-2.09624	-2.32983	0.547266	0.615455	0.119134
claudin 11	Cldn11	1416003_at	-0.0633493	-0.00465576	-0.0358011	0.0961883	0.0378439	-0.0185165
tyrosine 3-monooxygenase/tryptophan 5-monooxygenase activation protein, eta polypeptide	Ywhah	1416004_at	-0.848309	0.200846	0.0912272	0.13253	0.0229502	-0.201517
protease (prosome, macropain) 26S subunit, ATPase 1	Psmc1	1416005_at	-0.431758	0.393927	-0.0228872	0.11831	0.252206	-0.203725
midkine	Mdk	1416006_at	-0.0975629	0.0355532	-0.0953416	0.0332415	0.00756931	-0.0350828
special AT-rich sequence binding protein 1	Satb1	1416007_at	0.367185	-0.0425329	0.575716	-1.22013	-1.15314	0.0889308
special AT-rich sequence binding protein 1	Satb1	1416008_at	0.115423	-0.115031	0.802694	-0.973539	-0.923617	0.208325
tetraspanin 3	Tspan3	1416009_at	0.0674381	-0.0854937	-0.212905	0.484953	0.202725	0.00449403
EH-domain containing 1	Ehd1	1416010_a_at	0.00285562	0.0739714	-0.602791	0.233185	0.450048	0.0993344
EH-domain containing 1	Ehd1	1416011_x_at	-0.448637	-0.0991758	-0.383017	0.295653	0.522139	0.156336
EH-domain containing 1	Ehd1	1416012_at	-0.164524	0.0437582	0.0205194	0.0314248	0.33972	-0.024342
phospholipase D family, member 3	Pld3	1416013_at	-1.50283	1.32239	2.6555	-2.08771	-1.04364	3.15621
ATP-binding cassette, sub-family E (OABP), member 1	Abce1	1416014_at	-0.752103	-0.484794	0.21787	0.418443	0.398905	-0.0678641
ATP-binding cassette, sub-family E (OABP), member 1	Abce1	1416015_s_at	-0.543879	-0.553976	0.211098	0.39918	0.401326	-0.0676661
transporter 1, ATP-binding cassette, sub-family B (MDR/TAP)	Tap1	1416016_at	0.951142	1.07059	0.607811	-0.537183	-0.739662	-0.274134
coatomer protein complex, subunit gamma	Copg	1416017_at	0.0425952	-0.0393642	-0.443588	-0.0898684	0.263432	0.029994
down-regulator of transcription 1	Dr1	1416019_at	-1.27301	-0.661022	-0.107449	0.020401	0.139548	-0.159657
ATP synthase, H+ transporting, mitochondrial F0 complex, subunit c (subunit 9), isoform 1 /// predicted gene, ENSMUSG00000058357	Atp5g1 /// ENSMUSG00000058357	1416020_a_at	-1.16683	-0.355639	-0.0531289	0.569861	0.842213	0.320969
predicted gene, EG620603 /// fatty acid binding protein 5, epidermal	EG620603 /// Fabp5	1416021_a_at	-0.434191	-0.353832	-0.414458	0.11566	0.0969826	0.164245
fatty acid binding protein 5, epidermal	Fabp5	1416022_at	-1.71563	-0.816214	-0.55428	0.530609	0.708553	0.703459
fatty acid binding protein 3, muscle and heart	Fabp3	1416023_at	0.0539009	-0.00893545	-0.0422648	0.0506492	0.033179	-0.00738136
chaperonin containing Tcp1, subunit 3 (gamma)	Cct3	1416024_x_at	-0.120362	0.0927435	0.103247	0.0715027	0.0425479	0.00165304
fibrinogen, gamma polypeptide	Fgg	1416025_at	-0.0390661	-0.0101558	-0.0317627	0.0452381	0.0289948	-0.000483513
ribosomal protein L12	Rpl12	1416026_a_at	-0.0941238	-0.187695	0.0398111	-0.0742162	-0.108843	0.132559
hematological and neurological expressed sequence 1	Hn1	1416028_a_at	-1.5294	-0.133928	-0.237029	-0.204541	0.276234	0.242194
Kruppel-like factor 10	Klf10	1416029_at	-0.0278234	-0.211637	-0.389834	0.0654558	-0.0178556	-0.221519
minichromosome maintenance deficient 7 (S. cerevisiae)	Mcm7	1416030_a_at	-1.14804	0.372486	0.200009	-0.159246	-0.175312	-0.0527744
minichromosome maintenance deficient 7 (S. cerevisiae)	Mcm7	1416031_s_at	-0.586648	0.410063	0.192121	-0.0147104	0.073109	-0.0416816
transmembrane protein 109	Tmem109	1416032_at	0.71427	0.589593	-1.02142	-0.241535	0.193921	-0.443346
transmembrane protein 109	Tmem109	1416033_at	-0.0288222	-0.00200816	-0.0186401	0.038987	0.0257247	-0.0012687
CD24a antigen /// predicted gene, EG621324	Cd24a /// EG621324	1416034_at	-1.05571	0.0540333	0.445957	-0.421834	0.0881176	0.297649
hypoxia inducible factor 1, alpha subunit	Hif1a	1416035_at	-0.535761	-0.818222	-0.0069116	0.134536	0.137938	0.338885
FK506 binding protein 1a	Fkbp1a	1416036_at	-1.29303	-0.358655	-0.219494	0.326005	0.661956	0.262407
chaperonin containing Tcp1, subunit 2 (beta)	Cct2	1416037_a_at	-0.051487	-0.047643	-0.102748	0.138952	-0.0386769	0.0680501
staphylococcal nuclease and tudor domain containing 1	Snd1	1416038_at	-1.23629	-0.49865	-0.311204	0.0279795	0.203815	0.371388
cysteine rich protein 61	Cyr61	1416039_x_at	-0.0407772	-0.01069	-0.0295269	0.0401835	0.0320055	0.00158652
lipase, gastric	Lipf	1416040_at	-0.0242143	0.0015287	-0.0136948	0.0349483	0.0240862	-7.79629e-05
serum/glucocorticoid regulated kinase 1	Sgk1	1416041_at	-0.452778	-0.423618	-0.599543	0.17705	0.467705	1.17899
nuclear autoantigenic sperm protein (histone-binding)	Nasp	1416042_s_at	-0.553316	0.227594	-0.167094	0.188236	0.392342	-0.195746
nuclear autoantigenic sperm protein (histone-binding)	Nasp	1416043_at	-0.0487251	0.00576131	-0.038108	0.0639392	0.043778	-0.00403698
flightless I homolog (Drosophila)	Flii	1416044_at	-0.124199	-0.182384	-0.0276785	0.0496311	-0.123356	0.0646817
SWI/SNF related, matrix associated, actin dependent regulator of chromatin, subfamily b, member 1	Smarcb1	1416045_a_at	-0.212895	-0.115461	-0.121356	0.0183506	0.217214	0.0938826
fucosidase, alpha-L- 2, plasma	Fuca2	1416046_a_at	0.105849	0.179831	-0.770444	0.55427	0.0769806	-0.290317
fucosidase, alpha-L- 2, plasma	Fuca2	1416047_at	-0.0331515	0.00410839	-0.0224162	0.0420894	0.0271744	-0.00245424
polyhomeotic-like 2 (Drosophila)	Phc2	1416048_at	-0.0960182	-0.372966	0.289413	-0.30488	-0.0464503	0.224235
glycine decarboxylase	Gldc	1416049_at	-0.0584502	-0.026925	-0.0259127	0.0356723	0.024182	0.00580335
scavenger receptor class B, member 1	Scarb1	1416050_a_at	-0.426547	-0.489092	0.10896	-0.147921	0.00887362	0.108187
complement component 2 (within H-2S)	C2	1416051_at	-0.0439905	0.0147764	-0.0436436	0.0420872	0.0290846	0.00304953
phosphoribosyl pyrophosphate synthetase 1	Prps1	1416052_at	-0.816048	0.168683	0.218816	0.143733	0.0553999	-0.185037
leucine rich repeat protein 1, neuronal	Lrrn1	1416053_at	-0.033164	0.0280186	-0.04491	0.101765	0.0957347	-0.00878875
ribosomal protein S5	Rps5	1416054_at	-0.0175047	-0.115027	-0.0566642	-0.0328188	0.00356738	0.0957155
RIKEN cDNA 1810008N23 gene /// amylase 2, pancreatic /// amylase 2-1, pancreatic /// amylase 2-2, pancreatic /// predicted gene, OTTMUSG00000022430 /// predicted gene, OTTMUSG00000022431 /// predicted gene, OTTMUSG00000022433 /// predicted gene, OTTMUSG00000022462	1810008N23Rik /// Amy2 /// Amy2-1 /// Amy2-2 /// OTTMUSG00000022430 /// OTTMUSG00000022431 /// OTTMUSG00000022433 /// OTTMUSG00000022462	1416055_at	-0.105943	-0.00998378	-0.103886	0.140788	0.0847329	0.00155608
NADH dehydrogenase (ubiquinone) 1 beta subcomplex, 11	Ndufb11	1416056_a_at	0.0214736	-0.117233	-0.182511	-0.135689	0.00841014	0.134432
NADH dehydrogenase (ubiquinone) 1 beta subcomplex, 11	Ndufb11	1416057_at	-0.283134	-0.0801446	-0.133418	0.00973288	0.184867	0.507251
ATP synthase, H+ transporting, mitochondrial F1 complex, gamma polypeptide 1	Atp5c1	1416058_s_at	-0.405153	-0.148882	0.00923284	0.0358	0.0385602	-0.00927671
similar to SEC23B /// SEC23B (S. cerevisiae)	LOC100048726 /// Sec23b	1416059_at	-0.784457	-0.221158	-0.101375	0.0441036	0.174129	0.190793
TBC1 domain family, member 15	Tbc1d15	1416060_at	0.595064	0.288325	0.165925	-0.10286	-0.0992584	-0.105755
TBC1 domain family, member 15	Tbc1d15	1416061_at	-0.00638898	0.183965	-0.0191514	-0.0609032	-0.134834	0.0573928
carcinoembryonic antigen-related cell adhesion molecule 11	Ceacam11	1416063_x_at	-0.0347584	-0.00417638	-0.0272441	0.0640343	0.0359944	0.00259908
heat shock protein 5	Hspa5	1416064_a_at	0.0762739	-0.454384	-0.199763	0.286598	0.0681877	0.0428006
ankyrin repeat domain 10	Ankrd10	1416065_a_at	0.200345	0.00465806	0.0271715	-0.0827713	-0.152698	-0.26403
CD9 antigen	Cd9	1416066_at	0.725964	-0.414255	-2.35278	1.63126	0.424183	-2.66256
interferon-related developmental regulator 1	Ifrd1	1416067_at	0.276843	-0.551198	0.38607	-0.07105	-0.387494	0.154016
lysyl-tRNA synthetase /// similar to lysyl-tRNA synthetase	Kars /// LOC631033	1416068_at	-0.483052	0.148872	0.0463556	0.0321576	0.103147	0.046937
phosphofructokinase, platelet	Pfkp	1416069_at	-1.60284	0.471167	0.795388	-0.479868	0.169163	0.18719
DEAD (Asp-Glu-Ala-Asp) box polypeptide 18	Ddx18	1416070_a_at	-0.786442	-0.846348	-0.0210066	0.103991	0.158357	0.0763915
DEAD (Asp-Glu-Ala-Asp) box polypeptide 18	Ddx18	1416071_at	-1.36882	-1.02331	-0.070542	0.140452	0.187043	0.144236
CD34 antigen	Cd34	1416072_at	3.38576	-0.35298	-5.22896	2.60689	0.221372	-7.10273
nucleoporin 85	Nup85	1416073_a_at	-0.63209	0.346391	-0.096165	-0.0501598	0.21609	-0.19814
predicted gene, ENSMUSG00000058905 /// predicted gene, OTTMUSG00000021838 /// ribosomal protein L28	ENSMUSG00000058905 /// OTTMUSG00000021838 /// Rpl28	1416074_a_at	0.0423228	-0.076691	0.116398	-0.0585798	-0.134762	0.0529226
similar to WW45 protein /// salvador homolog 1 (Drosophila)	LOC100048168 /// Sav1	1416075_at	0.619232	0.22465	-0.0363131	-0.0195616	0.106851	-0.115617
cyclin B1 /// predicted gene, EG434175 /// predicted gene, EG667005	Ccnb1 /// EG434175 /// EG667005	1416076_at	-2.68081	0.323728	-0.37548	-0.0810798	0.313188	0.23511
adrenomedullin	Adm	1416077_at	-0.0427498	0.0135855	-0.0567737	0.0739533	0.0412212	-0.00837477
v-raf-leukemia viral oncogene 1	Raf1	1416078_s_at	0.0964654	0.210386	0.170814	-0.177475	-0.00929515	0.284035
actin related protein 2/3 complex, subunit 1A	Arpc1a	1416079_a_at	-0.949113	0.137777	0.268618	-0.169227	-0.261091	0.294785
a disintegrin and metallopeptidase domain 15 (metargidin)	Adam15	1416080_at	-0.0277116	-0.0040582	-0.0219991	0.0328635	0.0233026	-0.00935634
MAD homolog 1 (Drosophila)	Smad1	1416081_at	0.675261	-0.175608	0.577112	0.117868	-0.0819624	-1.52577
RAB1, member RAS oncogene family	Rab1	1416082_at	-0.254903	-0.235824	-0.302491	0.137962	0.0886377	-0.0634324
similar to zinc finger protein ZNF216 /// zinc finger, AN1-type domain 5	LOC100047896 /// Zfand5	1416083_at	0.261863	-0.212383	-0.0274665	0.0956093	-0.0603857	-0.190815
similar to zinc finger protein ZNF216 /// zinc finger, AN1-type domain 5	LOC100047896 /// Zfand5	1416084_at	0.206522	-0.263188	-0.569939	0.172299	0.0970801	-5.22931e-05
similar to zinc finger protein ZNF216 /// zinc finger, AN1-type domain 5	LOC100047896 /// Zfand5	1416085_s_at	0.789842	-0.158128	-0.181195	0.250031	-0.0257406	-0.0678603
protein-tyrosine sulfotransferase 2	Tpst2	1416086_at	0.521347	-1.44409	-0.456	0.365868	-0.451852	0.477732
adaptor protein complex AP-1, sigma 1	Ap1s1	1416087_at	-0.643168	-0.259739	-0.0510896	0.167587	0.227844	0.128029
similar to insulinoma protein (rig) /// ribosomal protein S15	LOC100046223 /// Rps15	1416088_a_at	-0.487753	0.0383164	0.31308	-0.376437	-0.107827	0.00980822
ribosomal protein S15	Rps15	1416089_at	-1.63824	-0.160155	0.491083	-0.456412	0.0630108	0.113779
similar to pyruvate dehydrogenase (lipoamide) beta /// pyruvate dehydrogenase (lipoamide) beta	LOC100044400 /// Pdhb	1416090_at	-0.278685	0.0448936	0.152736	-0.0668503	-0.013724	0.0479043
microtubule-associated protein 4	Mtap4	1416091_at	0.803539	0.366176	-0.0923913	0.0797084	-0.202591	-0.0347071
microtubule-associated protein 4	Mtap4	1416092_a_at	-0.127043	0.0871706	-0.37378	-0.159357	-0.142002	0.0931927
mitochondrial ribosomal protein L20	Mrpl20	1416093_a_at	-1.25362	-0.154462	-0.106452	0.211061	0.527323	0.216039
a disintegrin and metallopeptidase domain 9 (meltrin gamma)	Adam9	1416094_at	0.469233	-0.239749	-0.585393	0.735245	0.178147	-0.511978
RIKEN cDNA 1110005A23 gene /// predicted gene, EG625193	1110005A23Rik /// EG625193	1416095_x_at	0.0683498	-0.200173	-0.309606	0.124234	0.0619723	-0.187172
expressed sequence AI413782	AI413782	1416096_at	0.461068	0.0727657	-0.0990534	-0.0363658	-0.215687	-0.222124
leucine rich repeat containing 4	Lrrc4	1416097_at	-0.0454055	-0.0102787	-0.0419886	0.0503244	0.0346491	-0.0105846
synaptogyrin 3	Syngr3	1416098_at	0.0720882	-0.00029246	-0.0337039	0.0116789	0.0185025	-0.00651733
predicted gene, EG621100 /// predicted gene, OTTMUSG00000001643 /// ribosomal protein L27	EG621100 /// OTTMUSG00000001643 /// Rpl27	1416099_at	-0.242624	-0.223406	0.0534118	0.0169684	0.0360689	0.0641117
eukaryotic translation initiation factor 3, subunit D	Eif3d	1416100_at	-0.540457	-0.305127	0.0721995	0.0421832	0.134637	0.137455
histone cluster 1, H1c	Hist1h1c	1416101_a_at	0.412921	-1.21854	-1.96482	1.00252	0.0741313	0.192014
tyrosine 3-monooxygenase/tryptophan 5-monooxygenase activation protein, zeta polypeptide	Ywhaz	1416102_at	-1.17776	-0.0704791	0.0651127	0.0921704	-0.0780236	0.299792
tyrosine 3-monooxygenase/tryptophan 5-monooxygenase activation protein, zeta polypeptide	Ywhaz	1416103_at	0.0885773	-0.733665	-0.0582498	-0.139781	-0.0563857	0.382987
mannose-P-dolichol utilization defect 1	Mpdu1	1416104_at	-0.807861	-0.301544	-0.56026	0.147481	0.194541	0.17732
nicotinamide nucleotide transhydrogenase	Nnt	1416105_at	-1.19151	-0.550553	0.0940434	-0.00948683	-0.00807031	0.569182
KTI12 homolog, chromatin associated (S. cerevisiae)	Kti12	1416106_at	-0.701224	-0.29955	0.0878264	-0.156794	-0.0169811	0.145486
neuron specific gene family member 2	Nsg2	1416107_at	-1.62544	0.0690327	2.2574	-3.42554	-0.490852	2.99052
transmembrane emp24 domain containing 3	Tmed3	1416108_a_at	0.0876551	0.273269	-0.698811	-0.0524673	0.259301	-0.113932
fucosidase, alpha-L- 1, tissue	Fuca1	1416109_at	0.200641	0.31191	-0.105962	-0.135919	-0.195007	0.114887
solute carrier family 35, member A4	Slc35a4	1416110_at	-0.564181	0.0736243	0.351636	-0.0619698	0.0424754	0.072917
CD83 antigen	Cd83	1416111_at	-0.0274695	0.00257945	-0.0180645	0.0507265	0.0280206	-0.0164579
cytochrome c oxidase, subunit VIIIa	Cox8a	1416112_at	-0.0405676	0.0387507	-0.00509733	-0.052628	0.27686	0.0555459
SPARC-like 1	Sparcl1	1416114_at	-0.0571905	-0.00496022	-0.0575278	0.0616866	0.0450225	-0.00108409
origin recognition complex, subunit 3-like (S. cerevisiae)	Orc3l	1416115_at	-0.192432	-0.234543	0.0143843	0.10262	0.141002	-0.103132
origin recognition complex, subunit 3-like (S. cerevisiae)	Orc3l	1416116_at	-0.640454	-0.306576	0.117579	0.150771	0.316633	-0.0405494
origin recognition complex, subunit 3-like (S. cerevisiae)	Orc3l	1416117_at	0.580182	0.0089771	0.01765	0.0487825	0.0183837	-0.0977151
similar to mouse RING finger 1 /// tripartite motif-containing 59	LOC630539 /// Trim59	1416118_at	-0.214074	0.218761	-0.0171992	-0.152507	0.0541601	0.127189
thioredoxin 1	Txn1	1416119_at	0.0765893	0.0892274	-0.0194448	-0.101094	-0.0779244	-0.253266
ribonucleotide reductase M2	Rrm2	1416120_at	-1.99274	0.238294	-0.0842943	-0.357943	0.299647	0.204989
lysyl oxidase	Lox	1416121_at	-0.0262377	-0.00331302	-0.0176649	0.0347396	0.0225999	-0.00291884
cyclin D2	Ccnd2	1416122_at	0.639087	-0.186534	0.396577	0.0828314	-0.468144	-0.458312
cyclin D2	Ccnd2	1416123_at	0.0726099	-0.874157	0.00863806	0.662254	-0.137173	-0.372858
cyclin D2	Ccnd2	1416124_at	0.461501	0.0862031	0.459865	-0.0239701	-0.274801	-0.113324
FK506 binding protein 5	Fkbp5	1416125_at	-0.712829	0.232644	0.649528	-0.990601	-0.319266	0.41838
aspartyl aminopeptidase	Dnpep	1416127_a_at	-0.149836	0.41198	-0.0843509	-0.17535	-0.114218	0.186738
predicted gene, 100042266 /// predicted gene, EG434428 /// predicted gene, EG636070 /// similar to alpha-tubulin isotype M-alpha-2 /// similar to tubulin, alpha 1 /// tubulin, alpha 1A /// tubulin, alpha 1B /// tubulin, alpha 1C	100042266 /// EG434428 /// EG636070 /// LOC100044416 /// LOC100045728 /// Tuba1a /// Tuba1b /// Tuba1c	1416128_at	-0.129985	0.365784	-0.763777	0.141627	0.233834	0.0757697
ERBB receptor feedback inhibitor 1	Errfi1	1416129_at	-3.11549	-2.7273	0.939003	0.469734	0.0893223	2.31378
prion protein	Prnp	1416130_at	-0.0504872	0.0349331	0.100387	-0.501055	0.0583832	0.897844
EFR3 homolog A (S. cerevisiae)	Efr3a	1416131_s_at	0.194738	-0.203933	-0.197308	0.108895	-0.0762266	-0.277408
EFR3 homolog A (S. cerevisiae)	Efr3a	1416132_at	-0.303186	0.014757	-0.279388	0.0634001	-0.00680923	0.0332732
EFR3 homolog A (S. cerevisiae)	Efr3a	1416133_at	0.131843	-0.457671	-0.166344	0.278125	-0.0123049	-0.0896219
amyloid beta (A4) precursor-like protein 1	Aplp1	1416134_at	-0.0276413	0.00357326	-0.0251249	0.0375866	0.0298318	0.00924277
apurinic/apyrimidinic endonuclease 1	Apex1	1416135_at	-0.311068	-0.00862535	-0.257038	0.150495	0.112046	-0.0580133
matrix metallopeptidase 2	Mmp2	1416136_at	0.869404	-0.0226346	-0.0322946	0.0134027	0.00274146	-0.0216913
annexin A7	Anxa7	1416137_at	-0.327958	-0.571567	-0.50596	0.457159	0.496804	0.270792
annexin A7	Anxa7	1416138_at	-0.89517	-0.361729	-0.40278	0.558338	0.788331	0.583002
regenerating islet-derived 2	Reg2	1416139_at	-0.0308762	-0.00186276	-0.0145048	0.0354858	0.0300896	0.000382264
DEAH (Asp-Glu-Ala-His) box polypeptide 30	Dhx30	1416140_a_at	-0.171235	-0.185494	0.317257	-0.178875	-0.0458419	0.132762
predicted gene, OTTMUSG00000013244 /// ribosomal protein S6	OTTMUSG00000013244 /// Rps6	1416141_a_at	0.308047	-0.0159864	0.0972824	-0.0544068	-0.163835	-0.0119292
ribosomal protein S6	Rps6	1416142_at	-0.0997737	-0.0161002	0.103447	-0.0187683	-0.134606	0.0821511
DEAH (Asp-Glu-Ala-His) box polypeptide 15	Dhx15	1416144_a_at	-0.0823768	-0.0236225	0.0444031	0.0395304	-0.00155258	0.0605119
DEAH (Asp-Glu-Ala-His) box polypeptide 15	Dhx15	1416145_at	-0.182489	0.0777801	0.246611	0.0300026	-0.078688	-0.0228008
heat shock protein 4	Hspa4	1416146_at	-0.580182	-0.267094	0.0600265	0.155813	0.163601	-0.0352723
heat shock protein 4	Hspa4	1416147_at	-1.49257	-1.16555	-0.188035	-0.0425741	0.781107	0.219851
lysosomal-associated protein transmembrane 4B	Laptm4b	1416148_at	0.225849	2.10327	1.69243	-0.367327	-0.466791	-1.03292
oligodendrocyte transcription factor 1	Olig1	1416149_at	-0.0334239	-0.0066824	-0.0167995	0.0254141	0.0137667	-0.00854965
splicing factor, arginine/serine-rich 3 (SRp20)	Sfrs3	1416150_a_at	-0.38676	-0.158452	-0.148849	0.192544	0.0667289	0.0440165
splicing factor, arginine/serine-rich 3 (SRp20)	Sfrs3	1416151_at	0.0695629	-0.14041	-0.170636	0.419702	0.138298	-0.297814
splicing factor, arginine/serine-rich 3 (SRp20)	Sfrs3	1416152_a_at	-0.767146	-0.0697323	-0.224678	0.588812	0.36491	-0.0274286
signal recognition particle 54a /// signal recognition particle 54b /// signal recognition particle 54C	Srp54a /// Srp54b /// Srp54c	1416153_at	-0.462302	-0.335818	0.0332985	0.0036672	0.066069	-0.11808
signal recognition particle 54a /// signal recognition particle 54b	Srp54a /// Srp54b	1416154_at	-0.0717939	-0.00055488	0.168609	1.03891	0.403911	0.14797
high mobility group box 3	Hmgb3	1416155_at	-1.00689	0.00788593	-0.436168	0.343095	0.192806	-0.257234
vinculin	Vcl	1416156_at	1.06056	-0.976015	-1.01743	1.6576	0.582217	-1.63716
vinculin	Vcl	1416157_at	-0.0371992	-0.00346541	-0.028128	0.0515047	0.035606	-0.00204857
nuclear receptor subfamily 2, group F, member 2	Nr2f2	1416158_at	-0.171319	-0.00281954	-0.107863	0.161746	0.115442	-0.0120749
nuclear receptor subfamily 2, group F, member 2	Nr2f2	1416159_at	-0.0204538	-0.0120332	-0.0315686	0.0222695	0.0109271	-0.0182948
nuclear receptor subfamily 2, group F, member 2	Nr2f2	1416160_at	-0.0519433	0.0122748	-0.0554036	0.0793551	0.0524584	0.00219011
RAD21 homolog (S. pombe)	Rad21	1416161_at	-0.392432	-0.0829134	0.136611	-0.0652924	0.160521	0.239034
RAD21 homolog (S. pombe)	Rad21	1416162_at	-1.88088	-0.132018	0.726334	0.287113	0.415484	0.872565
COP9 (constitutive photomorphogenic) homolog, subunit 4 (Arabidopsis thaliana)	Cops4	1416163_at	-0.872941	-0.184371	-0.0825882	0.163962	0.221849	0.104558
fibulin 5	Fbln5	1416164_at	-0.0549635	0.0839446	-0.0347253	0.0288289	0.0166765	-0.0169088
RAB31, member RAS oncogene family	Rab31	1416165_at	1.60745	-0.180246	-4.5198	1.42244	0.410589	-3.82064
peroxiredoxin 4	Prdx4	1416166_a_at	0.401663	-0.456203	-0.626446	0.384886	0.251621	-0.467814
peroxiredoxin 4	Prdx4	1416167_at	0.806707	-0.116482	-0.518649	0.574472	0.187429	-0.65298
serine (or cysteine) peptidase inhibitor, clade F, member 1	Serpinf1	1416168_at	4.83555	1.24305	-2.4308	1.33622	-1.99742	-3.56271
trophoblast specific protein beta	Tpbpb	1416169_at	-0.117606	0.0108578	-0.0555956	0.0518693	0.108822	-0.0686167
TNF receptor-associated protein 1	Trap1	1416170_at	-0.243761	0.0502396	-0.177975	-0.0217616	0.142777	0.102713
RIKEN cDNA 2310037I24 gene	2310037I24Rik	1416171_at	-0.00317001	-0.268287	0.162852	-0.0214443	-0.048145	-0.0993071
pescadillo homolog 1, containing BRCT domain (zebrafish)	Pes1	1416172_at	-0.501568	-0.197813	-0.0413313	0.062802	0.0596221	0.0574125
pescadillo homolog 1, containing BRCT domain (zebrafish)	Pes1	1416173_at	-0.728715	-0.243019	-0.215204	0.0881659	0.194935	0.399002
similar to Retinoblastoma-binding protein 9 (RBBP-9) (B5T overexpressed gene protein) (Bog protein) /// retinoblastoma binding protein 9	LOC677524 /// Rbbp9	1416174_at	0.0878452	-0.293417	-0.0380945	0.0477959	0.0472323	-0.0806535
voltage-dependent anion channel 3	Vdac3	1416175_a_at	-0.400556	-0.00286516	-0.111527	0.224373	0.178944	-0.003184
high mobility group box 1 /// predicted gene, OTTMUSG00000020977	Hmgb1 /// OTTMUSG00000020977	1416176_at	-0.620385	0.103726	-0.0481383	0.140242	0.0816294	-0.0931263
RNA binding motif protein, X chromosome retrogene	Rbmxrt	1416177_at	0.194519	-0.238557	-0.436019	0.315069	0.103639	0.111393
pleckstrin homology domain containing, family B (evectins) member 1	Plekhb1	1416178_a_at	-0.0252113	-0.00375962	-0.0196422	0.0343919	0.021143	-0.00348417
radixin	Rdx	1416179_a_at	-0.314276	-0.138229	-0.0823921	0.166329	0.187157	0.00608317
radixin	Rdx	1416180_a_at	-1.52341	-0.826894	-0.239534	0.101748	0.2812	0.137092
mesoderm development candidate 2	Mesdc2	1416181_at	-0.366118	0.194185	0.133231	-0.0457557	-0.00600529	0.015468
amyloid beta (A4) precursor protein-binding, family A, member 3	Apba3	1416182_at	-0.611964	-0.373831	0.0354525	-0.231687	0.14787	0.431353
lactate dehydrogenase B	Ldhb	1416183_a_at	-0.58986	0.259145	2.03194	-0.25407	-0.0705846	2.35494
high mobility group AT-hook 1 /// high mobility group AT-hook I, related sequence 1	Hmga1 /// Hmga1-rs1	1416184_s_at	-1.384	-0.187571	-0.0895824	-0.0998983	0.233918	0.439181
alcohol dehydrogenase 5 (class III), chi polypeptide	Adh5	1416185_a_at	0.0491947	0.059028	0.0341832	-0.0373971	-0.131063	-0.10973
proline-rich nuclear receptor coactivator 2	Pnrc2	1416186_at	0.163757	-0.0626189	0.214201	0.00944964	-0.166759	-0.101965
proline-rich nuclear receptor coactivator 2	Pnrc2	1416187_s_at	0.615173	-0.197299	0.145282	-0.085392	-0.092638	-0.0950813
GM2 ganglioside activator protein	Gm2a	1416188_at	-0.518169	0.300193	-0.859948	1.13188	0.22915	-0.416646
Sec61 alpha 1 subunit (S. cerevisiae)	Sec61a1	1416189_a_at	0.223846	-0.0870148	-0.306561	-0.0241534	0.111242	-0.0793657
Sec61 alpha 1 subunit (S. cerevisiae)	Sec61a1	1416190_a_at	-1.32446	-1.03189	-0.13997	0.237784	0.678642	0.25878
Sec61 alpha 1 subunit (S. cerevisiae)	Sec61a1	1416191_at	-0.0876517	-0.388343	-0.0425151	0.0629751	0.0510863	0.11967
carbonic anhydrase 1	Car1	1416193_at	0.236952	0.00418464	-0.0340993	0.0381196	0.0217283	-0.0198615
cytochrome P450, family 4, subfamily b, polypeptide 1	Cyp4b1	1416194_at	-0.0134715	0.0067056	-0.0279341	0.0447895	0.0370779	0.000554641
inositol polyphosphate 5-phosphatase K	Inpp5k	1416195_at	0.662727	0.634506	0.317615	-0.966379	-1.05799	-0.207904
ribosomal protein SA	Rpsa	1416196_at	0.150069	0.119574	-0.166276	-0.0248601	0.10442	0.0842331
U1 small nuclear ribonucleoprotein C	Snrpc	1416197_at	-0.706931	-0.294969	0.0161924	0.0118653	0.269259	0.241719
TH1-like homolog (Drosophila)	Th1l	1416198_at	-0.35568	0.391641	-0.0102638	-0.134091	0.0645774	0.0897497
kinesin family member C3	Kifc3	1416199_at	-1.26742	-0.75161	-0.344624	0.0465574	1.8799	2.34559
interleukin 33	Il33	1416200_at	-0.0538807	0.00224098	-0.0344483	0.0565766	0.044704	-0.0279754
v-crk sarcoma virus CT10 oncogene homolog (avian)	Crk	1416201_at	0.248385	-0.0490281	0.0784337	0.431389	-0.0843	-0.158577
prohibitin 2	Phb2	1416202_at	-0.831907	-0.279505	0.0142479	0.113872	0.197148	0.154353
aquaporin 1	Aqp1	1416203_at	-0.0261374	-0.00430457	-0.0212692	0.324995	0.0285284	-0.00372485
glycerol-3-phosphate dehydrogenase 1 (soluble)	Gpd1	1416204_at	-0.035229	0.017172	-0.0140947	0.0263507	0.012995	-0.00783503
galactosidase, beta 1	Glb1	1416205_at	0.126403	-0.199684	-0.28908	0.328728	-0.143954	-0.0549841
signal-induced proliferation associated gene 1	Sipa1	1416206_at	0.61998	-0.758952	-0.202696	0.242432	-0.161583	-0.207454
tafazzin	Taz	1416207_at	0.576228	0.434487	0.163924	-0.377675	-0.244109	-0.0824188
ubiquitin specific peptidase 14	Usp14	1416208_at	-0.718185	-0.345584	-0.361485	0.48006	0.447886	-0.0430746
glutamate dehydrogenase 1	Glud1	1416209_at	0.0106452	0.0389547	-0.108612	0.42188	-0.126225	-0.469883
IMP3, U3 small nucleolar ribonucleoprotein, homolog (yeast)	Imp3	1416210_at	-0.637375	-0.612241	-0.193336	-0.133094	0.318624	0.40144
pleiotrophin	Ptn	1416211_a_at	-0.0464863	-0.000958999	-0.0205843	0.0372189	0.0261082	-0.000285546
mago-nashi homolog, proliferation-associated (Drosophila)	Magoh	1416212_at	-0.430175	-0.119102	-0.217462	0.0616102	0.122338	-0.168018
surfeit gene 4	Surf4	1416213_x_at	-1.27788	-0.556164	-0.390296	0.0903339	0.2804	0.222596
minichromosome maintenance deficient 4 homolog (S. cerevisiae)	Mcm4	1416214_at	-0.637766	-0.22502	-0.20275	0.0391213	0.0672537	-0.0150576
golgi SNAP receptor complex member 1	Gosr1	1416215_at	0.468319	0.954339	0.729692	-0.498147	-0.818016	-0.18288
RalBP1 associated Eps domain containing protein	Reps1	1416216_at	-0.0082461	-0.742995	-0.14864	0.180848	0.13681	-0.0494464
predicted gene, 100042986 /// predicted gene, OTTMUSG00000015874 /// ribosomal protein L37a	100042986 /// OTTMUSG00000015874 /// Rpl37a	1416217_a_at	-0.328522	0.201941	0.254883	-0.155956	0.399783	0.0749416
predicted gene, 100042986 /// predicted gene, 100043732 /// predicted gene, OTTMUSG00000000461 /// predicted gene, OTTMUSG00000002813 /// predicted gene, OTTMUSG00000015874 /// ribosomal protein L37a	100042986 /// 100043732 /// OTTMUSG00000000461 /// OTTMUSG00000002813 /// OTTMUSG00000015874 /// Rpl37a	1416218_x_at	-0.296905	0.0887804	-0.0393049	0.193286	0.477714	0.177363
ribosomal protein L19	Rpl19	1416219_at	-0.121324	-0.150953	0.146395	-0.205069	-0.140215	0.0195742
signal peptidase complex subunit 1 homolog (S. cerevisiae)	Spcs1	1416220_at	-0.393323	-0.387756	-0.300233	0.135027	0.306321	0.00189241
follistatin-like 1	Fstl1	1416221_at	-0.0299749	0.00840664	-0.0600441	0.732502	0.0555274	0.00814652
NAD(P) dependent steroid dehydrogenase-like	Nsdhl	1416222_at	-1.11412	-0.590566	-0.244163	0.259184	0.355555	0.279356
SH3 binding domain protein 5 like	Sh3bp5l	1416223_at	-0.0553196	0.349736	0.278884	-0.719271	-0.535105	0.30077
alcohol dehydrogenase 1 (class I)	Adh1	1416225_at	-0.0413715	0.0457308	-0.0267576	0.0258704	0.0185577	0.0163538
actin related protein 2/3 complex, subunit 1B	Arpc1b	1416226_at	-0.247601	-0.554635	-0.857179	0.361122	0.238901	-0.212269
actin related protein 2/3 complex, subunit 1B /// predicted gene, EG434782	Arpc1b /// EG434782	1416227_at	1.03147	-0.223261	-1.0188	0.25539	0.450091	-0.153373
protein (peptidyl-prolyl cis/trans isomerase) NIMA-interacting 1	Pin1	1416228_at	-1.77594	-0.702614	-0.15783	0.0671708	0.53493	0.452589
riboflavin kinase	Rfk	1416229_at	-0.17103	-0.176218	-0.112795	0.356375	0.393798	0.001043
riboflavin kinase	Rfk	1416230_at	0.188306	-0.283088	-0.186069	0.0457373	0.092477	-0.0384623
Vac14 homolog (S. cerevisiae)	Vac14	1416231_at	-0.779781	-0.62001	-0.200877	0.184916	0.349527	-0.138365
oligodendrocyte transcription factor 2	Olig2	1416232_at	-0.072407	0.047111	-0.0318615	0.0721946	0.0435384	0.008852
eukaryotic translation initiation factor 3, subunit I	Eif3i	1416233_at	0.126062	0.178026	-0.0783323	-0.153488	-0.0836169	0.0815338
leucine rich repeat containing 59	Lrrc59	1416234_at	-0.478735	-0.270521	-0.162508	0.407061	0.508592	0.0551567
leucine rich repeat containing 59	Lrrc59	1416235_at	-1.52571	-0.677665	-0.54497	0.38523	0.650214	0.0294342
myelin protein zero-like 2	Mpzl2	1416236_a_at	-4.32865	-0.486772	0.86398	-1.36634	0.671093	1.54606
myelin protein zero-like 2	Mpzl2	1416237_at	-1.69209	-0.1456	0.514862	-1.55338	1.23076	2.79848
tyrosine kinase with immunoglobulin-like and EGF-like domains 1	Tie1	1416238_at	-0.0285834	-0.00158636	-0.0192026	0.0427851	0.0267731	-0.000305891
argininosuccinate synthetase 1	Ass1	1416239_at	-0.499117	1.03234	0.304248	-0.373295	-0.400006	-1.57335
proteasome (prosome, macropain) subunit, beta type 7	Psmb7	1416240_at	-0.487992	0.326809	-0.144939	0.115945	0.119805	0.150927
SEC13 homolog (S. cerevisiae)	Sec13	1416241_at	-1.18177	-0.102861	-0.00491301	0.0556676	0.352035	0.100871
kelch-like 13 (Drosophila)	Klhl13	1416242_at	-0.0725927	-0.0196994	-0.0445221	0.084897	0.045174	-0.0435541
predicted gene, 100038991 /// predicted gene, 100043296 /// predicted gene, ENSMUSG00000069439 /// ribosomal protein L35	100038991 /// 100043296 /// ENSMUSG00000069439 /// Rpl35	1416243_a_at	-0.726604	-0.602953	0.207301	0.0819912	0.082736	0.0827182
cellular nucleic acid binding protein	Cnbp	1416244_a_at	-0.0496623	0.00559966	0.0786505	-0.0384121	-0.134626	-0.0607351
aurora kinase A interacting protein 1	Aurkaip1	1416245_at	-0.654181	0.00867748	-0.0390107	-0.178813	0.0761557	0.141471
coronin, actin binding protein 1A	Coro1a	1416246_a_at	-0.221368	-0.22666	0.116797	-0.0905552	-0.357654	0.160381
dynactin 3	Dctn3	1416247_at	-0.751684	0.0433121	-0.0179685	-0.0503044	0.181134	0.35896
NAD kinase	Nadk	1416248_at	0.167377	-0.0523713	0.00444317	0.0231295	-0.0210183	-0.350298
NAD kinase	Nadk	1416249_at	-0.31115	-0.226465	0.193446	0.0156695	0.200631	0.0479897
B-cell translocation gene 2, anti-proliferative	Btg2	1416250_at	0.543163	-0.264321	2.29055	-1.32055	-0.832086	2.05975
minichromosome maintenance deficient 6 (MIS5 homolog, S. pombe) (S. cerevisiae)	Mcm6	1416251_at	-0.383013	0.152912	0.182514	0.0280081	0.0362577	-0.0906149
serine/threonine kinase 38	Stk38	1416252_at	0.369531	0.079546	0.095089	-0.163803	-0.236277	-0.0589441
predicted gene, 100043858 /// cyclin-dependent kinase inhibitor 2D (p19, inhibits CDK4)	100043858 /// Cdkn2d	1416253_at	-1.61828	0.77697	-0.192067	-0.290773	-0.150474	0.415802
vacuolar protein sorting 16 (yeast)	Vps16	1416254_a_at	-0.118749	0.490852	0.338422	-0.199611	-0.0610476	-0.0988801
gap junction protein, alpha 4	Gja4	1416255_at	-0.0311881	-0.00236384	-0.025042	0.0361001	0.0203852	-0.00852926
tubulin, beta 5	Tubb5	1416256_a_at	-0.297144	0.253592	0.181143	-0.165781	-0.0181618	-0.00369644
calpain 2	Capn2	1416257_at	0.611009	-0.340298	-0.334588	1.37594	0.740831	-0.946956
thymidine kinase 1	Tk1	1416258_at	-1.45337	0.517381	0.00628726	-0.593514	0.0548658	0.224992
peroxisomal biogenesis factor 12	Pex12	1416259_at	-0.306456	-0.147653	0.0245546	0.17283	-0.029132	-0.000628471
sorting nexin 1	Snx1	1416260_a_at	0.165103	0.33502	-0.173473	0.0128641	-0.0452576	-0.173341
transmembrane protein 19	Tmem19	1416261_at	0.364008	0.0838426	0.13816	0.142399	-0.132342	-0.145535
transmembrane protein 19	Tmem19	1416262_at	0.513478	-0.083381	0.147449	0.161419	-0.109704	-0.277257
ATP-binding cassette, sub-family B (MDR/TAP), member 9	Abcb9	1416263_at	-2.25108	-1.24679	-0.463267	-0.140813	0.358571	0.804324
ATP-binding cassette, sub-family B (MDR/TAP), member 9	Abcb9	1416264_at	-1.08098	-0.420711	0.15531	0.0483513	0.548382	0.940751
calpain 10	Capn10	1416265_at	-0.240832	-0.525359	-0.133207	-0.0152739	0.0477762	0.266724
prodynorphin	Pdyn	1416266_at	-0.0319517	-0.00103283	-0.0511258	0.0321009	0.0270532	0.0208023
short coiled-coil protein	Scoc	1416267_at	0.952682	0.0478913	-0.134051	0.200262	-0.227204	-0.536107
E26 avian leukemia oncogene 2, 3' domain	Ets2	1416268_at	-1.3694	-0.177042	2.57737	-0.250836	0.220411	2.97308
ATP synthase, H+ transporting, mitochondrial F0 complex, subunit f, isoform 2	Atp5j2	1416269_at	-0.808041	-0.307249	-0.215876	0.135709	0.452602	0.182592
polymerase (RNA) II (DNA directed) polypeptide G	Polr2g	1416270_at	-0.372032	-0.00172933	-0.0163126	-0.24935	0.0226301	0.330226
PERP, TP53 apoptosis effector	Perp	1416271_at	-0.00844582	-0.0202847	-0.189625	3.57226	3.34041	-0.0672504
MAPK scaffold protein 1	Mapksp1	1416272_at	-0.223791	-0.343757	0.0851281	-0.0190989	0.00879733	0.220405
tumor necrosis factor, alpha-induced protein 2	Tnfaip2	1416273_at	-0.0254368	-0.00459949	-0.00302275	0.0240901	0.0120738	0.000151952
cystinosis, nephropathic	Ctns	1416274_at	0.292782	0.184444	-0.024854	-0.112965	-0.227237	0.151461
solute carrier family 26, member 6	Slc26a6	1416275_at	-0.0434838	0.00430493	0.0114224	0.00802648	-0.00198225	-0.0257005
ribosomal protein S4, X-linked	Rps4x	1416276_a_at	0.0663379	-0.010904	-0.00590134	-0.0259136	-0.0822	0.0094986
ribosomal protein, large, P1	Rplp1	1416277_a_at	-0.297562	-0.0866731	0.0681238	-0.083243	-0.00482305	0.118676
ATP synthase, H+ transporting, mitochondrial F1 complex, O subunit /// similar to ATP synthase, H+ transporting, mitochondrial F1 complex, O subunit	Atp5o /// LOC100047429	1416278_a_at	-1.44324	-0.205278	0.100816	-0.111874	0.214756	0.150919
adaptor protein complex AP-1, beta 1 subunit	Ap1b1	1416279_at	-0.0997979	0.061856	0.00823911	-0.220704	0.111879	0.165551
ubiquitin-like modifier activating enzyme 2	Uba2	1416280_at	-0.290804	-0.149289	-0.0361525	0.0672735	0.122807	0.0661221
proteasome (prosome, macropain) 26S subunit, ATPase 3	Psmc3	1416282_at	-0.43338	0.234856	0.00647513	0.0554199	0.110789	-0.0384258
phosphoribosylglycinamide formyltransferase	Gart	1416283_at	-0.713601	0.0977739	0.0189708	-0.00268364	0.174019	0.0403786
mitochondrial ribosomal protein L28	Mrpl28	1416284_at	-0.187829	0.14354	-0.281233	0.038991	0.519654	0.0891762
NADH dehydrogenase (ubiquinone) 1, subcomplex unknown, 1	Ndufc1	1416285_at	-0.641716	-0.482892	-0.194277	0.0838725	0.259486	0.10334
regulator of G-protein signaling 4	Rgs4	1416286_at	-0.0300076	-0.00130371	-0.0176771	0.0381804	0.0245376	-0.000663161
regulator of G-protein signaling 4	Rgs4	1416287_at	-0.0336779	0.00350753	-0.0180427	0.0742052	0.0231175	0.0223151
DnaJ (Hsp40) homolog, subfamily A, member 1	Dnaja1	1416288_at	-0.0908972	-0.0262871	0.0699504	-0.0212755	0.0467822	-0.111729
procollagen-lysine, 2-oxoglutarate 5-dioxygenase 1	Plod1	1416289_at	-0.0276924	-0.00343633	-0.0133497	0.0322743	0.0203915	-0.00240497
proteasome (prosome, macropain) 26S subunit, ATPase, 4	Psmc4	1416290_a_at	-0.385785	-0.163483	-0.0243292	-0.0833441	0.248751	0.117377
proteasome (prosome, macropain) 26S subunit, ATPase, 4	Psmc4	1416291_at	-1.16183	-0.258854	0.0533587	-0.140977	0.0827344	0.155828
peroxiredoxin 3	Prdx3	1416292_at	-0.555389	-0.264179	0.0679585	0.0152626	0.0100991	0.210138
nuclear factor I/B	Nfib	1416293_at	-0.037456	0.019748	-0.0232414	0.02782	0.0288614	-0.00986155
CDC-like kinase 2 /// secretory carrier membrane protein 3	Clk2 /// Scamp3	1416294_at	-0.154174	0.345266	0.0771993	-0.164155	0.190962	0.0536207
interleukin 2 receptor, gamma chain	Il2rg	1416295_a_at	0.336742	0.0048364	-0.0320355	-0.225	-0.211179	-0.0693048
interleukin 2 receptor, gamma chain	Il2rg	1416296_at	-0.0701828	-0.0908111	0.206918	-0.291484	-0.248916	0.0403544
regenerating islet-derived 3 beta	Reg3b	1416297_s_at	-0.0252446	-0.00328875	-0.0121318	0.0415756	0.021475	0.00384275
matrix metallopeptidase 9	Mmp9	1416298_at	-0.0538578	-0.0172776	-0.0545367	0.0831977	0.0328935	0.00187906
Shc SH2-domain binding protein 1	Shcbp1	1416299_at	-1.08277	0.0434424	-0.0925608	0.11848	0.199404	-0.255579
solute carrier family 25 (mitochondrial carrier, phosphate carrier), member 3	Slc25a3	1416300_a_at	0.0954304	0.00193183	0.0107756	-0.0138795	-0.0595684	-0.0390825
early B-cell factor 1	Ebf1	1416301_a_at	-0.0922909	0.0285753	-0.0956564	0.100694	0.0615133	-0.0112833
early B-cell factor 1	Ebf1	1416302_at	-0.0600068	-0.00657686	-0.0417777	0.0702871	0.0456554	-0.00482559
LPS-induced TN factor	Litaf	1416303_at	1.23978	-0.309536	-2.86529	0.99859	0.288222	-1.90235
LPS-induced TN factor	Litaf	1416304_at	1.46518	-0.661095	-1.89331	1.24884	0.385236	-1.58106
SH3-domain binding protein 4	Sh3bp4	1416305_at	0.10014	-0.0283665	-0.0438186	0.0120114	0.0622534	0.165494
chloride channel calcium activated 3	Clca3	1416306_at	-0.0412219	0.00259805	-0.0316613	0.0598078	0.0385054	-0.000986258
adaptor-related protein complex AP-1, mu subunit 1	Ap1m1	1416307_at	-0.257056	-0.161756	0.0333567	-0.204945	-0.131106	0.0539201
UDP-glucose dehydrogenase	Ugdh	1416308_at	-0.502422	-0.164546	0.247722	0.138927	0.0128361	0.093598
nucleolar and spindle associated protein 1	Nusap1	1416309_at	-1.02553	0.41265	0.495383	-0.472026	-0.0221424	0.0582867
nucleolar and spindle associated protein 1	Nusap1	1416310_at	-0.216961	0.370944	0.213185	-0.00723831	0.0257349	0.029852
predicted gene, EG384954 /// tubulin, alpha 3A /// tubulin, alpha 3B	EG384954 /// Tuba3a /// Tuba3b	1416311_s_at	-1.95386	-0.00113853	-0.0350831	0.0675189	0.441375	-0.014924
arginyl-tRNA synthetase	Rars	1416312_at	-0.542778	0.0466515	-0.039018	0.264118	0.137246	0.0342531
myeloid/lymphoid or mixed-lineage leukemia (trithorax homolog, Drosophila); translocated to, 11	Mllt11	1416313_at	0.958081	0.00614293	0.248467	0.0645911	-0.388542	-0.294567
myeloid/lymphoid or mixed-lineage leukemia (trithorax homolog, Drosophila); translocated to, 11	Mllt11	1416314_at	-0.0266123	0.00133499	-0.0277998	0.0389461	0.0297818	-0.000920455
abhydrolase domain containing 4	Abhd4	1416315_at	5.87547	3.55595	0.702204	-0.0319126	-0.111659	-0.170317
solute carrier family 27 (fatty acid transporter), member 2	Slc27a2	1416316_at	-0.447679	-0.0104478	-1.81562	0.95892	0.488359	-0.044625
Stam binding protein	Stambp	1416317_a_at	-0.0323787	-0.0165472	0.814859	0.0148812	0.0215721	-0.0189753
serine (or cysteine) peptidase inhibitor, clade B, member 1a	Serpinb1a	1416318_at	1.16302	0.301072	-2.41792	0.652189	-0.2288	-2.71557
adenosine kinase	Adk	1416319_at	-0.614955	0.120123	0.457061	0.26767	0.0383094	-0.0785421
SEC22 vesicle trafficking protein homologe A (S. cerevisiae)	Sec22a	1416320_at	-0.574662	0.0300743	0.0120624	-0.0666908	0.124677	0.41039
proline arginine-rich end leucine-rich repeat	Prelp	1416321_s_at	-0.0628187	-0.00127157	-0.0284841	0.0634417	0.0649614	-0.00516748
proline arginine-rich end leucine-rich repeat	Prelp	1416322_at	-0.0299896	-0.00259956	-0.0154363	0.0310593	0.0250725	0.00433159
potassium channel tetramerisation domain containing 20	Kctd20	1416324_s_at	0.824054	0.263463	-0.320217	0.0293751	-0.229987	-0.0291115
cysteine-rich secretory protein 1	Crisp1	1416325_at	-0.050108	-0.00376805	-0.0405207	0.072248	0.0541574	0.00641902
cysteine-rich protein 1 (intestinal)	Crip1	1416326_at	-0.951047	0.173726	0.317085	-0.362878	0.126475	-0.0430594
ubiquitin-fold modifier conjugating enzyme 1	Ufc1	1416327_at	-0.137309	0.462943	-0.0224864	0.135348	0.188591	0.221613
ATPase, H+ transporting, lysosomal V0 subunit E	Atp6v0e	1416328_a_at	-0.304523	-0.344067	-0.187936	0.196428	0.230518	0.23447
cytoplasmic FMR1 interacting protein 1	Cyfip1	1416329_at	0.753753	-0.0955111	-1.21271	0.429865	-0.128799	-1.50624
CD81 antigen	Cd81	1416330_at	2.15254	-0.233161	-1.57549	1.67379	0.162784	-0.439645
nuclear factor, erythroid derived 2,-like 1	Nfe2l1	1416331_a_at	0.477662	-0.113967	0.0210031	-0.0214294	-0.186721	0.00176366
cold inducible RNA binding protein	Cirbp	1416332_at	-0.357537	0.898231	0.484543	-0.388802	-0.657224	0.25632
docking protein 2	Dok2	1416333_at	0.741086	-0.0770348	-1.46781	1.13436	0.482148	-0.0284937
WW domain-containing oxidoreductase	Wwox	1416334_at	-0.264424	0.491523	3.05544	-0.20839	-0.209617	0.321054
macrophage migration inhibitory factor	Mif	1416335_at	-0.608781	-0.165884	0.175478	-0.0713383	0.185706	-0.0627759
small nuclear ribonucleoprotein D1	Snrpd1	1416336_s_at	-0.792586	-0.519138	0.00672118	0.316266	0.425602	0.027456
ubiquinol-cytochrome c reductase binding protein	Uqcrb	1416337_at	-0.701754	-0.465756	-0.117014	0.230477	0.341497	0.0212787
SH3-domain GRB2-like 1	Sh3gl1	1416338_at	-0.797776	-0.180432	0.420443	-0.256227	-0.0196001	0.105196
protein kinase C substrate 80K-H	Prkcsh	1416339_a_at	-0.25016	-0.210882	0.120989	-0.19169	-0.147454	0.616985
mannosidase 2, alpha B1	Man2b1	1416340_a_at	1.04247	-0.0360282	-0.386795	0.332543	-0.224908	0.0437139
polymerase (RNA) II (DNA directed) polypeptide C	Polr2c	1416341_at	-0.362815	-0.0265894	-0.141822	-0.11708	0.120114	0.234613
tenascin C	Tnc	1416342_at	-0.0490552	-0.0151832	0.192441	0.0307206	0.0135406	-0.016923
lysosomal-associated membrane protein 2	Lamp2	1416343_a_at	-0.0220701	0.00764926	-0.546698	0.405299	0.0783577	-0.394711
lysosomal-associated membrane protein 2	Lamp2	1416344_at	0.603953	0.320269	-0.245492	-0.05338	-0.244368	-0.35454
predicted gene, ENSMUSG00000045455 /// translocase of inner mitochondrial membrane 8 homolog a1 (yeast)	ENSMUSG00000045455 /// Timm8a1	1416345_at	-0.257643	-0.275277	0.0699965	0.233338	0.1369	-0.191604
predicted gene, ENSMUSG00000045455 /// translocase of inner mitochondrial membrane 8 homolog a1 (yeast)	ENSMUSG00000045455 /// Timm8a1	1416346_at	-1.19192	-0.627815	-0.0619094	0.150761	0.629427	0.337914
multiple endocrine neoplasia 1	Men1	1416347_at	-0.15985	-0.428881	-0.208034	-0.0973778	0.0144736	-0.0530198
multiple endocrine neoplasia 1	Men1	1416348_at	-1.20521	-0.942446	-0.0212073	0.0109143	0.0815439	0.203093
mitochondrial ribosomal protein L34	Mrpl34	1416349_at	-1.46555	-0.0837901	0.0474017	-0.0783777	0.381944	0.0806414
Kruppel-like factor 16	Klf16	1416350_at	-0.00662549	0.190809	-0.027741	0.18968	-0.107365	-0.0368698
mitogen-activated protein kinase kinase 1	Map2k1	1416351_at	-0.346673	-0.212002	-0.233747	0.210157	0.113932	0.218419
glycoprotein, synaptic 2	Gpsn2	1416352_s_at	0.040617	-0.0690241	-0.555829	0.182207	0.265424	-0.0900466
nuclear receptor subfamily 1, group H, member 2	Nr1h2	1416353_at	-0.259336	-0.00666873	0.625524	-0.851128	-0.177973	0.0187432
RNA binding motif protein, X chromosome	Rbmx	1416354_at	-0.733143	-0.00251993	0.700992	-0.149466	0.137268	0.267212
RNA binding motif protein, X chromosome	Rbmx	1416355_at	0.384396	-0.206866	0.522425	-0.155736	-0.289119	-0.124091
guanosine monophosphate reductase 2	Gmpr2	1416356_at	-0.0642106	0.343492	-0.00612831	-0.0196883	-0.0812855	-0.0649048
melanoma cell adhesion molecule	Mcam	1416357_a_at	-0.0409066	-0.00905593	0.00675948	0.0237316	0.0119104	-0.00399597
major facilitator superfamily domain containing 10	Mfsd10	1416358_at	0.963001	0.435319	-0.253275	0.608635	0.123005	-0.890363
sorting nexin 18	Snx18	1416359_at	0.397608	-0.497519	-0.439698	1.49742	0.708004	-0.483796
sorting nexin 18	Snx18	1416360_at	0.240135	-0.257071	-0.566496	1.97557	0.809708	-0.0714254
dynein cytoplasmic 1 intermediate chain 1	Dync1i1	1416361_a_at	-0.0665131	0.00481788	-0.0433521	0.115452	0.0511646	0.006332
FK506 binding protein 4	Fkbp4	1416362_a_at	-0.714726	-0.0834293	0.20435	0.205781	0.170163	-0.131467
FK506 binding protein 4 /// similar to FK506 binding protein 4	Fkbp4 /// LOC100048743	1416363_at	0.992643	0.0618885	0.0452987	0.0120268	-0.301651	-0.690022
heat shock protein 90 alpha (cytosolic), class B member 1	Hsp90ab1	1416364_at	0.0318435	0.0184952	-0.0428721	-0.0237767	-0.136144	0.00661723
heat shock protein 90 alpha (cytosolic), class B member 1	Hsp90ab1	1416365_at	-0.506461	-0.567225	-0.0828559	0.114177	0.0778023	0.134045
similar to NADH dehydrogenase (ubiquinone) 1, subcomplex unknown, 2 /// NADH dehydrogenase (ubiquinone) 1, subcomplex unknown, 2	LOC675851 /// Ndufc2	1416366_at	-1.19569	-0.322646	-0.277935	0.525811	0.676486	0.355282
formation of mitochondrial complexes 1 homolog (S. cerevisiae)	Fmc1	1416367_at	-0.466077	0.249544	-0.320455	0.496883	0.851968	0.19525
glutathione S-transferase, alpha 4	Gsta4	1416368_at	-0.604235	-0.115453	-0.26154	0.00802882	0.44618	0.705661
hippocampus abundant transcript-like 1	Hiatl1	1416369_at	-0.683076	-0.489018	0.15453	0.0358483	0.0460291	-0.114114
zinc finger and SCAN domain containing 21	Zscan21	1416370_at	-0.471181	0.347224	0.297708	-0.249777	-0.0193319	-0.0191526
apolipoprotein D	Apod	1416371_at	-0.0416834	-0.0144374	0.120911	0.0316116	0.019005	-0.0142186
similar to phosphatidylserine synthase 1 /// phosphatidylserine synthase 1	LOC674712 /// Ptdss1	1416372_at	-0.109547	0.207149	0.0671148	0.0150655	-0.208693	0.0928745
nitrogen fixation gene 1 (S. cerevisiae)	Nfs1	1416373_at	-0.49968	-0.118152	0.0398118	0.150859	0.0459426	0.209
adaptor-related protein complex 3, mu 1 subunit	Ap3m1	1416374_at	-1.26894	-0.342413	-0.218747	0.526865	0.442369	-0.0606842
adaptor-related protein complex 3, mu 1 subunit	Ap3m1	1416375_at	0.968589	-0.206018	-0.471589	0.516426	0.508128	-0.262121
transmembrane protein 97	Tmem97	1416376_at	-3.50311	-0.71776	-0.355103	0.695093	1.17047	0.449328
programmed cell death 7	Pdcd7	1416377_at	-0.610569	-0.753851	-0.150977	0.0140448	0.00230821	0.313243
polynucleotide kinase 3'- phosphatase	Pnkp	1416378_at	-0.863373	0.0644527	-0.312327	-0.186097	0.441973	0.397899
pannexin 1	Panx1	1416379_at	0.0110356	0.172776	0.0280673	0.0992626	-0.146458	-0.458574
Moloney leukemia virus 10	Mov10	1416380_at	0.930351	0.249912	-0.74511	0.0864266	0.179252	0.233418
peroxiredoxin 5	Prdx5	1416381_a_at	-0.300992	0.0602309	-0.112599	-0.0340052	-0.0711616	0.0946223
cathepsin C	Ctsc	1416382_at	0.00111294	0.23857	0.128996	-0.116786	-0.41788	-0.108548
pyruvate carboxylase	Pcx	1416383_a_at	-0.0394063	-0.177295	-0.0388483	0.019568	0.0156506	0.127253
coatomer protein complex, subunit epsilon	Cope	1416384_a_at	-0.744597	0.0794112	-0.0115935	-0.241096	0.306984	0.222211
mannose-6-phosphate receptor, cation dependent	M6pr	1416385_a_at	0.0482861	0.107776	0.00498327	0.00210826	-0.0972128	-0.150775
mannose-6-phosphate receptor, cation dependent	M6pr	1416386_a_at	-1.26787	-0.114435	-0.0603695	0.0860777	0.0823584	0.170177
phosphatidylinositol-5-phosphate 4-kinase, type II, gamma	Pip4k2c	1416388_at	-0.0311188	-0.00964451	-0.02293	0.0391694	0.0252887	-0.0050147
regulator of chromosome condensation (RCC1) and BTB (POZ) domain containing protein 2	Rcbtb2	1416389_a_at	-0.59753	0.275262	-0.0174395	-0.103237	-0.0257772	-0.0517181
regulator of chromosome condensation (RCC1) and BTB (POZ) domain containing protein 2	Rcbtb2	1416390_at	0.347925	0.606411	-0.316047	0.0494375	-0.324292	-0.577865
pentatricopeptide repeat domain 1	Ptcd1	1416391_at	-0.0169612	-0.142936	-0.184269	0.521134	0.131223	0.0227978
ATPase, H+ transporting, lysosomal V0 subunit C /// ATPase, H+ transporting, lysosomal V0 subunit C, pseudogene 2	Atp6v0c /// Atp6v0c-ps2	1416392_a_at	-0.0822468	-0.00010554	-0.0257308	-0.0501563	-0.0287361	0.234299
EMG1 nucleolar protein homolog (S. cerevisiae)	Emg1	1416393_at	-0.799492	-0.0346085	0.045977	0.0781721	0.132274	0.313785
BCL2-associated athanogene 1	Bag1	1416394_at	-0.272624	-0.0940584	-0.0252581	0.175347	0.235994	-0.184881
guanylate kinase 1	Guk1	1416395_at	-0.310558	0.0225029	-0.0437908	0.0368493	0.457624	-0.168256
predicted gene, 671007 /// sorting nexin 4	671007 /// Snx4	1416396_at	-0.0272204	-0.00586311	-0.0152506	0.031313	0.021928	-0.00344686
mesoderm development candidate 1	Mesdc1	1416397_at	0.0770885	-0.0645655	0.0460763	0.156412	0.0266574	-0.0190531
mesoderm development candidate 1	Mesdc1	1416398_at	1.14767	1.03842	0.199515	-0.00972311	-0.274436	-0.326758
heme oxygenase (decycling) 2	Hmox2	1416399_a_at	-0.131232	0.151646	-0.0592314	0.0589088	0.207572	0.00574652
pyrroline-5-carboxylate reductase-like	Pycrl	1416400_at	-0.422972	-0.067632	-0.363969	0.573629	0.700505	0.0359433
CD82 antigen	Cd82	1416401_at	-0.433287	-1.25891	-0.528734	0.766633	0.839563	2.20826
ATP-binding cassette, sub-family B (MDR/TAP), member 10	Abcb10	1416402_at	1.78669	-0.169007	-1.02608	1.00166	0.0264773	-0.149299
ATP-binding cassette, sub-family B (MDR/TAP), member 10	Abcb10	1416403_at	0.340766	-0.015562	-0.0431147	1.16824	0.116795	-0.0151336
similar to Rps16 protein /// ribosomal protein S16	LOC100039355 /// Rps16	1416404_s_at	-0.0690285	0.0444422	0.139439	-0.0700083	-0.084513	0.0765451
biglycan	Bgn	1416405_at	-0.0252579	0.000395377	-0.0137225	0.0324892	0.0211116	-0.00392103
phosphoprotein enriched in astrocytes 15A	Pea15a	1416406_at	0.216245	0.205038	-0.0379583	0.0140018	0.00511368	-0.0389241
phosphoprotein enriched in astrocytes 15A	Pea15a	1416407_at	0.299205	-0.0416995	-0.0702542	0.019564	0.0299977	-0.037197
acyl-Coenzyme A oxidase 1, palmitoyl	Acox1	1416408_at	0.814886	0.235033	-0.128597	-0.0679728	-0.282521	0.128555
acyl-Coenzyme A oxidase 1, palmitoyl	Acox1	1416409_at	-0.127581	0.0472544	0.16573	-0.152892	-0.164971	0.496915
platelet-activating factor acetylhydrolase, isoform 1b, alpha1 subunit	Pafah1b3	1416410_at	-0.172871	0.217126	-0.179772	-0.191024	0.0632378	0.275112
glutathione S-transferase, mu 2	Gstm2	1416411_at	-0.0499801	-0.0104291	-0.0326211	0.0675329	0.0455724	-0.00333134
neutral sphingomyelinase (N-SMase) activation associated factor	Nsmaf	1416412_at	0.0913391	-0.132429	0.418911	0.247627	-0.0514307	-0.234178
cathepsin J	Ctsj	1416413_at	-0.0637068	-0.0135225	-0.0479903	0.0315212	0.0180293	0.0134818
elastin microfibril interfacer 1	Emilin1	1416414_at	-0.141039	0.147688	0.244767	0.317836	-0.260691	-0.531497
H2A histone family, member Z	H2afz	1416415_a_at	-0.540612	0.0100794	0.055191	-0.0373694	0.0559034	-0.0261221
glutathione S-transferase, mu 1	Gstm1	1416416_x_at	3.10553	1.69402	0.341739	0.252559	-0.510347	-0.664292
NADH dehydrogenase (ubiquinone) 1 beta subcomplex, 7	Ndufb7	1416417_a_at	-0.225566	-0.154905	-0.129086	-0.140461	0.084664	-0.002937
gamma-aminobutyric acid (GABA(A)) receptor-associated protein-like 1	Gabarapl1	1416418_at	-0.00239499	0.074412	-0.676658	0.702977	-0.0602283	-0.850867
gamma-aminobutyric acid (GABA(A)) receptor-associated protein-like 1	Gabarapl1	1416419_s_at	0.879865	0.103619	-0.591658	0.359872	-0.419112	-1.07381
predicted gene, EG637379 /// predicted gene, ENSMUSG00000047965 /// predicted gene, ENSMUSG00000062456 /// predicted gene, ENSMUSG00000071269 /// ribosomal protein L9	EG637379 /// ENSMUSG00000047965 /// ENSMUSG00000062456 /// ENSMUSG00000071269 /// Rpl9	1416420_a_at	0.0662324	0.0255623	-0.0156504	-0.036884	-0.104786	0.0260312
Sjogren syndrome antigen B	Ssb	1416421_a_at	-0.576288	-1.0088	-0.335391	0.727	0.7551	-0.281477
Sjogren syndrome antigen B	Ssb	1416422_a_at	0.0781749	-0.0903724	0.00758266	0.233788	0.306209	-0.468496
Sjogren syndrome antigen B	Ssb	1416423_x_at	0.0806357	-0.156714	-0.0352446	0.268451	0.220681	-0.60916
mannose-6-phosphate receptor binding protein 1	M6prbp1	1416424_at	-1.43975	-0.461864	1.1329	-0.806807	0.17743	1.98227
peroxisomal biogenesis factor 19	Pex19	1416425_at	-0.481897	0.219522	-0.102902	-0.502225	0.0971489	0.594237
RAB5A, member RAS oncogene family	Rab5a	1416426_at	-0.35187	-0.400982	0.158205	-0.00341606	0.0264196	0.0309296
cyclin I	Ccni	1416427_at	-0.308876	-0.188351	-0.156688	0.193139	-0.0763416	0.0804135
THAP domain containing 11	Thap11	1416428_at	0.120222	0.167159	-0.173131	-0.152239	-0.155101	0.0972351
catalase	Cat	1416429_a_at	-0.134701	-0.163842	-0.0505737	0.0505177	0.07932	0.12909
catalase	Cat	1416430_at	-0.874827	-0.550932	-0.022632	0.189792	0.196332	0.211514
tubulin, beta 6	Tubb6	1416431_at	-0.00706434	-0.0155694	-0.243753	0.0898415	0.0582132	-0.0285346
6-phosphofructo-2-kinase/fructose-2,6-biphosphatase 3	Pfkfb3	1416432_at	-0.389409	0.607971	-0.369972	0.486572	0.172326	-0.731153
replication protein A2	Rpa2	1416433_at	-0.566388	0.542793	-0.231347	-0.0900968	0.170616	0.00085481
Bcl2-like 10	Bcl2l10	1416434_at	-0.0337623	0.00417105	-0.0386885	0.0509977	0.0369649	-0.00247463
lymphotoxin B receptor	Ltbr	1416435_at	0.598299	0.0569198	-0.05507	0.126887	-0.00251313	-0.0383369
mitogen-activated protein kinase 8 interacting protein 3	Mapk8ip3	1416437_a_at	-0.0449851	-0.0181276	0.280929	0.0176534	0.00453381	0.0216993
poly-U binding splicing factor 60	Puf60	1416438_at	-1.40013	-0.469771	0.0746368	-0.0276235	0.105805	0.15001
CD164 antigen	Cd164	1416440_at	-0.491337	-0.149938	0.539394	-0.0529868	-0.129045	0.527182
plasma glutamate carboxypeptidase	Pgcp	1416441_at	2.9615	3.43881	1.58629	-0.0126146	-0.0641955	-0.0955089
immediate early response 2	Ier2	1416442_at	0.932755	-0.599272	-1.0382	0.899052	0.367514	-0.795316
SUMO1 activating enzyme subunit 1	Sae1	1416443_a_at	-0.974395	0.0116701	0.0444638	-0.065081	0.103772	0.126585
elongation of very long chain fatty acids (FEN1/Elo2, SUR4/Elo3, yeast)-like 2	Elovl2	1416444_at	-0.0921872	-0.00691136	-0.100144	0.106739	0.0707172	-0.0074532
family with sequence similarity 98, member A	Fam98a	1416445_at	-0.210408	0.123003	0.385768	0.166369	0.150084	0.0890706
transmembrane protein 30A	Tmem30a	1416446_at	0.83058	0.336925	0.0636981	-0.0297801	-0.351236	-0.107007
transmembrane protein 30A	Tmem30a	1416447_at	0.587148	-0.19868	-0.225576	0.211799	-0.116087	0.0185808
inosine triphosphatase (nucleoside triphosphate pyrophosphatase)	Itpa	1416448_at	-1.00544	-0.0539945	-0.0810617	0.102269	0.390909	0.267166
syntaxin binding protein 2	Stxbp2	1416449_x_at	0.0234931	0.065944	-0.208796	-0.15336	0.0572548	0.107333
TAF8 RNA polymerase II, TATA box binding protein (TBP)-associated factorq	Taf8	1416450_at	0.182685	0.216701	0.015941	0.0254954	0.0637554	0.0809547
TAF8 RNA polymerase II, TATA box binding protein (TBP)-associated factorq	Taf8	1416451_s_at	-0.0580322	-0.0812715	-0.141502	-0.084242	-0.0317963	0.528911
ornithine aminotransferase	Oat	1416452_at	-0.6848	-0.145239	-0.24454	0.0718654	0.204979	0.593147
predicted gene, EG432865 /// predicted gene, EG665281 /// predicted gene, EG668406 /// predicted gene, ENSMUSG00000059333 /// similar to 40S ribosomal protein S12 /// similar to 40S ribosomal protein S12 /// similar to ribosomal protein S12 /// predicted gene, OTTMUSG00000006191 /// predicted gene, OTTMUSG00000018594 /// predicted gene, OTTMUSG00000027340 /// ribosomal protein S12	EG432865 /// EG665281 /// EG668406 /// ENSMUSG00000059333 /// LOC100038978 /// LOC100039828 /// LOC676277 /// OTTMUSG00000006191 /// OTTMUSG00000018594 /// OTTMUSG00000027340 /// Rps12	1416453_x_at	0.00409476	-0.339891	2.73387e-05	-0.0441917	0.00220744	0.0595229
actin, alpha 2, smooth muscle, aorta	Acta2	1416454_s_at	-0.0329341	0.00503723	-0.0177565	0.0426385	0.0265499	-0.00683705
crystallin, alpha B	Cryab	1416455_a_at	-0.0305693	-0.00137107	-0.0194707	0.037462	0.0277075	-0.000590007
chitinase, acidic	Chia	1416456_a_at	-0.0325546	-0.00256662	-0.017204	0.0338971	0.0229356	-0.00342989
dimethylarginine dimethylaminohydrolase 2	Ddah2	1416457_at	0.134919	1.15943	0.00712331	-0.7271	-0.122004	-0.336492
ADP-ribosylation factor 2	Arf2	1416458_at	0.0766986	0.33107	0.168122	-0.110361	-0.183963	-0.0212119
ADP-ribosylation factor 2	Arf2	1416459_at	-0.0563274	0.10732	-0.035428	0.0266563	0.00317923	-0.0194155
myo-inositol oxygenase	Miox	1416460_at	-0.0420697	-0.00916942	-0.0242735	0.0310284	0.0161404	0.0105383
cell cycle associated protein 1	Caprin1	1416461_at	-0.174099	0.00138505	0.170046	0.0551993	-0.0543464	0.0730832
cell cycle associated protein 1	Caprin1	1416462_at	-0.011179	-0.132046	0.118924	0.185373	0.0952972	0.0991653
cell cycle associated protein 1	Caprin1	1416463_at	0.580642	0.101904	-0.0888589	0.393031	0.0218515	-0.0453827
solute carrier family 4 (anion exchanger), member 1	Slc4a1	1416464_at	-0.0508835	-0.00766277	-0.0575887	0.162574	0.0928344	0.821449
vesicle-associated membrane protein, associated protein A	Vapa	1416465_a_at	-0.149048	-0.371292	-0.0110194	0.0125764	0.0450335	0.123281
vesicle-associated membrane protein, associated protein A	Vapa	1416466_at	-0.0848554	-0.37848	-0.228768	0.113703	0.0852108	0.034756
DEAD/H (Asp-Glu-Ala-Asp/His) box polypeptide 3, X-linked	Ddx3x	1416467_at	-3.03158	-1.19935	0.497541	0.0424719	0.0146879	0.203199
aldehyde dehydrogenase family 1, subfamily A1	Aldh1a1	1416468_at	-0.0379298	-0.00501287	-0.0226975	0.0446389	0.0318122	-0.00358295
leucine zipper protein 1	Luzp1	1416469_at	0.823691	0.272041	-0.753229	0.58705	-0.121656	-0.735096
ribophorin I	Rpn1	1416470_a_at	0.315001	-0.224472	-0.20183	0.108135	0.209888	-0.150418
choline/ethanolaminephosphotransferase 1	Cept1	1416471_at	-0.165514	0.0153761	0.0166531	0.104134	-0.0494289	0.243777
synapse associated protein 1	Syap1	1416472_at	-0.775816	-0.291062	0.832187	-0.0273978	0.0576108	0.0706126
immunoglobulin superfamily, DCC subclass, member 4	Igdcc4	1416473_a_at	1.94441	0.416917	-1.10752	1.24334	-0.241476	-1.12177
immunoglobulin superfamily, DCC subclass, member 4	Igdcc4	1416474_at	0.605218	-0.118643	-0.135859	0.223852	0.00554593	-0.112597
predicted gene, ENSMUSG00000037096 /// ubiquitin-conjugating enzyme E2D 2	ENSMUSG00000037096 /// Ube2d2	1416475_at	-1.01592	-0.516062	-0.12543	-0.0583296	0.389668	0.19492
ubiquitin-conjugating enzyme E2D 2	Ube2d2	1416476_a_at	-0.241829	-0.153381	-0.241947	-0.0598462	0.0991624	0.0285797
predicted gene, ENSMUSG00000037096 /// ubiquitin-conjugating enzyme E2D 2	ENSMUSG00000037096 /// Ube2d2	1416477_at	-0.327912	0.0582701	0.0807406	-0.0648489	0.0413806	0.127659
malate dehydrogenase 2, NAD (mitochondrial)	Mdh2	1416478_a_at	-0.289061	-0.246298	-0.0960039	-0.0138849	0.236896	0.0806503
transmembrane protein 14C	Tmem14c	1416479_a_at	-1.31827	-0.0220429	-0.12107	0.14986	0.274754	0.20649
predicted gene, ENSMUSG00000044330 /// HIG1 domain family, member 1A /// similar to hypoxia induced gene 1	ENSMUSG00000044330 /// Higd1a /// LOC100045763	1416480_a_at	-0.224902	-0.142861	-0.000531514	0.0735165	0.368631	-0.120598
HIG1 domain family, member 1A	Higd1a	1416481_s_at	0.734903	0.663255	-0.0201176	0.157914	-0.115102	-0.132127
tetratricopeptide repeat domain 3	Ttc3	1416482_at	-0.182248	-0.124645	0.104961	0.214703	0.00557383	0.00787584
tetratricopeptide repeat domain 3	Ttc3	1416483_at	-0.167385	-0.710327	0.449899	0.110119	-0.0658277	-0.073239
tetratricopeptide repeat domain 3	Ttc3	1416484_at	-0.547221	-0.569769	0.670074	0.564487	0.24117	0.825019
predicted gene, ENSMUSG00000066693 /// predicted gene, ENSMUSG00000068165 /// predicted gene, ENSMUSG00000069622 /// translocase of inner mitochondrial membrane 23 homolog (yeast)	ENSMUSG00000066693 /// ENSMUSG00000068165 /// ENSMUSG00000069622 /// Timm23	1416485_at	-0.52681	-0.311558	-0.0066665	0.148015	0.221909	0.0169522
small inducible cytokine subfamily E, member 1	Scye1	1416486_at	-0.0124327	-0.151785	0.0208988	0.024176	-0.016408	0.0455043
yes-associated protein 1	Yap1	1416487_a_at	-0.0395918	-0.00670385	-0.0203584	0.0523168	0.0232867	-0.00524561
cyclin G2	Ccng2	1416488_at	0.787429	0.55684	0.000358582	-0.581141	-0.919914	-0.130349
phosphatidylinositol 4-kinase type 2 beta	Pi4k2b	1416489_at	0.503461	0.288231	-0.648124	0.248296	0.058979	-0.813012
similar to transmembrane emp24 protein transport domain containing 6 /// transmembrane emp24 protein transport domain containing 6	LOC100047810 /// Tmed6	1416490_at	-0.0317708	-0.00116026	-0.0203315	0.0495482	0.0335581	0.00562636
numb-like	Numbl	1416491_at	0.129692	-0.0154943	-0.0130247	0.0141629	0.0184619	-0.00360847
cyclin E1	Ccne1	1416492_at	-2.15151	-0.418804	-0.344295	0.24482	0.554227	0.266814
cDNA sequence BC002163 /// NADH dehydrogenase (ubiquinone) Fe-S protein 5	BC002163 /// Ndufs5	1416494_at	-0.921286	-0.227826	0.293662	0.0871398	0.326902	0.142011
cDNA sequence BC002163 /// NADH dehydrogenase (ubiquinone) Fe-S protein 5	BC002163 /// Ndufs5	1416495_s_at	-0.731099	-0.0573645	0.0086689	0.0651633	0.370037	0.151755
Morf4 family associated protein 1	Mrfap1	1416496_at	-0.114343	0.0945279	0.270679	-0.0529769	-0.0566943	0.0827599
protein disulfide isomerase associated 4	Pdia4	1416497_at	-1.31491	-0.579937	-0.631764	0.515064	0.0899733	0.580838
peptidylprolyl isomerase C	Ppic	1416498_at	-3.85077	0.220012	-0.681552	0.937274	1.62168	-1.86661
dynactin 6	Dctn6	1416499_a_at	-0.629771	-0.0156399	0.177552	-0.0529483	0.120543	0.0841993
SAC1 (suppressor of actin mutations 1, homolog)-like (S. cerevisiae)	Sacm1l	1416500_at	0.171385	-0.249989	0.221677	-0.0255079	0.00519244	-0.0700343
3-phosphoinositide dependent protein kinase-1	Pdpk1	1416501_at	-0.156641	-0.587352	0.643312	-0.0130472	-0.114241	0.427283
prolactin regulatory element binding	Preb	1416502_a_at	-0.0919758	0.311435	0.122589	-0.29648	0.0376609	-0.0227763
Unc-51 like kinase 1 (C. elegans)	Ulk1	1416504_at	-0.0491274	0.156607	0.435671	-0.0103004	0.00996773	-0.0307325
nuclear receptor subfamily 4, group A, member 1	Nr4a1	1416505_at	1.88958	-0.162729	0.246843	0.191592	-0.0338839	-0.155656
proteasome (prosome, macropain) subunit, alpha type 6	Psma6	1416506_at	-0.512722	-0.067358	0.0960623	0.00708421	0.108775	0.0499976
mediator of RNA polymerase II transcription, subunit 28 homolog (yeast)	Med28	1416508_at	-0.376673	-0.0461181	0.0590938	0.00373618	0.228247	0.136195
transmembrane 9 superfamily member 3	Tm9sf3	1416509_at	0.512662	0.126666	-0.0659005	0.227853	-0.0631552	-0.155903
mitochondrial ribosomal protein L4	Mrpl4	1416510_at	-0.538161	0.112851	0.149584	-0.217349	0.133042	0.138859
CDC42 effector protein (Rho GTPase binding) 4	Cdc42ep4	1416511_a_at	-1.72847	-1.24832	1.0265	-0.656803	1.13425	3.49586
nucleotide binding protein 2	Nubp2	1416512_at	-1.06555	0.152416	-0.139912	-0.00157134	0.285611	0.236208
laminin, beta 2	Lamb2	1416513_at	-0.304314	0.199991	-0.0397731	0.020674	0.0222622	0.0195018
fascin homolog 1, actin bundling protein (Strongylocentrotus purpuratus)	Fscn1	1416514_a_at	-1.07154	-3.86868	-5.17165	4.22609	4.21763	1.22378
fascin homolog 1, actin bundling protein (Strongylocentrotus purpuratus)	Fscn1	1416515_at	-0.0234088	0.000355641	-0.0143645	0.0350401	0.0264517	-0.000777404
fascin homolog 1, actin bundling protein (Strongylocentrotus purpuratus)	Fscn1	1416516_at	-0.0273829	-0.00267839	-0.0171314	0.0284672	0.0249979	-0.000826597
patatin-like phospholipase domain containing 6	Pnpla6	1416517_at	0.334728	-0.443782	-0.318203	0.224294	0.0756777	0.0650643
H1 histone family, member O, oocyte-specific	H1foo	1416518_at	-0.0423276	0.014954	-0.0141106	0.0442546	0.0276451	-0.00623155
similar to Rpl36 protein /// predicted gene, OTTMUSG00000012957 /// ribosomal protein L36	LOC100048508 /// OTTMUSG00000012957 /// Rpl36	1416519_at	0.206171	0.0615451	0.0233008	-0.0569614	0.078269	0.100037
predicted gene, 100043718 /// similar to Rpl36 protein /// predicted gene, OTTMUSG00000012957 /// ribosomal protein L36	100043718 /// LOC100048508 /// OTTMUSG00000012957 /// Rpl36	1416520_x_at	0.325441	-0.00657749	-0.0752595	-0.0661173	0.00511042	0.0477041
selenoprotein W, muscle 1	Sepw1	1416521_at	-0.354271	0.384945	0.331218	0.345803	0.249971	0.126044
gene rich cluster, C10 gene	Grcc10	1416522_a_at	-0.295398	0.46379	-0.0286284	-0.0654818	-0.321368	0.495635
ribonuclease, RNase A family, 1 (pancreatic)	Rnase1	1416523_at	-0.0178988	0.00343883	-0.0152615	0.0379942	0.0270003	0.002472
speckle-type POZ protein	Spop	1416524_at	1.02307	0.166236	0.115692	-0.0693337	-0.533188	-0.159951
speckle-type POZ protein	Spop	1416525_at	-0.307136	0.387565	0.795324	0.0432212	-0.851773	0.0844094
Parkinson disease (autosomal recessive, early onset) 7	Park7	1416526_a_at	-0.0994008	0.0999889	-0.0208111	-0.0955677	-0.0792726	0.0898094
RAB32, member RAS oncogene family	Rab32	1416527_at	1.05524	-0.394735	-1.40676	0.96302	-0.199215	-0.939594
epithelial membrane protein 1	Emp1	1416529_at	2.33623	1.96616	0.833921	-0.731088	-2.4867	-2.26361
similar to purine nucleoside phosphorylase /// purine-nucleoside phosphorylase 1	LOC100045567 /// Pnp1	1416530_a_at	0.149076	-0.108487	-0.903022	0.246223	-0.0271568	-0.521837
glutathione S-transferase omega 1	Gsto1	1416531_at	0.621012	-0.256061	-0.473582	0.517122	0.0480433	-0.796844
transformation/transcription domain-associated protein	Trrap	1416532_at	0.322655	-0.497107	0.243018	-0.0689923	-0.423113	-0.305402
EGL nine homolog 2 (C. elegans)	Egln2	1416533_at	0.117529	0.267394	0.0589708	-0.370677	-0.257988	0.0503187
D4, zinc and double PHD fingers family 2	Dpf2	1416534_at	0.201585	0.340306	0.188238	-0.39155	-0.133217	-0.0752134
microspherule protein 1	Mcrs1	1416535_at	0.0232569	0.0768751	0.209828	-0.244155	-0.0311089	0.550749
melanoma associated antigen (mutated) 1	Mum1	1416536_at	0.201274	0.264344	-0.311664	-0.845654	-0.61551	0.114278
cysteine-rich with EGF-like domains 1	Creld1	1416537_at	0.157966	-0.00425307	0.547702	-0.297151	-0.345354	0.662041
sialic acid acetylesterase	Siae	1416538_at	0.730202	-0.10772	-0.113666	0.608725	-0.0379109	-0.409425
sialic acid acetylesterase	Siae	1416539_at	1.26251	0.451636	-1.04224	0.593494	-0.682661	-1.3065
HGF-regulated tyrosine kinase substrate	Hgs	1416540_at	0.429408	0.240163	0.00264072	-0.0884287	-0.029506	0.0470584
ClpB caseinolytic peptidase B homolog (E. coli)	Clpb	1416541_at	-0.680154	-0.418511	-0.365502	-0.00884899	0.101643	0.101798
PHD finger protein 1	Phf1	1416542_at	-0.0387478	-0.0159045	0.705614	0.0144475	0.00647338	-0.0196319
nuclear factor, erythroid derived 2, like 2	Nfe2l2	1416543_at	-0.0662098	-0.0024573	0.00950495	0.349306	-0.0358553	-0.516079
enhancer of zeste homolog 2 (Drosophila)	Ezh2	1416544_at	-0.247361	0.335681	0.265488	-0.192516	-0.0964588	-0.0030489
zinc finger, DHHC domain containing 7	Zdhhc7	1416545_at	0.0745316	0.562997	0.225185	-0.42119	-0.510717	0.0566788
ribosomal protein L6	Rpl6	1416546_a_at	0.105488	0.0123606	0.0126778	-0.0688953	-0.160156	0.0101843
NADH dehydrogenase (ubiquinone) 1 beta subcomplex 3	Ndufb3	1416547_at	-0.0331271	0.00513649	-0.244809	-0.0181872	0.0830043	0.0538696
solute carrier family 35, member B4	Slc35b4	1416548_at	-0.388335	0.0449511	-0.289935	-0.115598	0.203522	0.718297
solute carrier family 35, member B4	Slc35b4	1416549_at	-0.146389	0.333255	-0.0916557	-0.110303	0.0897983	0.658325
solute carrier family 35, member B4	Slc35b4	1416550_at	-0.788995	0.136082	-0.219462	-0.223952	0.026118	0.638481
ATPase, Ca++ transporting, cardiac muscle, slow twitch 2	Atp2a2	1416551_at	0.31218	-0.217359	0.0608085	0.133113	-0.141993	-0.410117
developmental pluripotency associated 5A	Dppa5a	1416552_at	-0.0616962	0.291543	-0.0301742	0.0271092	0.0291624	-0.00299279
stimulated by retinoic acid 13	Stra13	1416553_at	-0.87167	-0.131499	-0.0622905	0.378084	0.640265	0.116951
similar to Pdlim1 protein /// PDZ and LIM domain 1 (elfin)	LOC100048338 /// Pdlim1	1416554_at	-1.37466	0.594177	0.0789852	-0.588919	0.111993	0.486094
etoposide induced 2.4 mRNA	Ei24	1416555_at	0.747754	0.135071	-0.263641	0.16101	-0.0203282	0.140549
tetraspanin 31	Tspan31	1416556_at	0.315473	0.158787	-0.37544	-0.0582768	0.0121686	0.236345
elongation factor Tu GTP binding domain containing 2	Eftud2	1416557_a_at	-0.560824	-0.326161	0.121702	-0.0438032	0.123875	0.0473779
maternal embryonic leucine zipper kinase	Melk	1416558_at	-0.454408	0.259335	-0.137339	0.0706323	0.273372	0.178106
RIKEN cDNA 1500003O22 gene	1500003O22Rik	1416559_at	-0.209978	0.167332	0.0701593	0.046243	-0.0161543	0.082421
solute carrier family 13 (sodium-dependent dicarboxylate transporter), member 3	Slc13a3	1416560_at	-0.0729074	0.0236732	-0.0561431	0.0584141	0.0474768	0.00163205
glutamic acid decarboxylase 1	Gad1	1416561_at	-0.0944139	-0.0135803	-0.089436	0.109745	0.0830692	-0.00235883
glutamic acid decarboxylase 1	Gad1	1416562_at	-0.0412814	-0.00839853	-0.0315506	0.0486937	0.0289344	-0.00167553
cytidine 5'-triphosphate synthase	Ctps	1416563_at	-0.434912	-0.336801	0.0189088	0.052474	0.14825	0.158751
SRY-box containing gene 7	Sox7	1416564_at	-0.0362314	-0.00260878	-0.0253708	0.0381381	0.041248	0.00922251
cytochrome c oxidase, subunit VIb polypeptide 1	Cox6b1	1416565_at	-0.557993	-0.268065	0.0756159	0.100637	0.300616	-0.0259473
serine/threonine kinase receptor associated protein	Strap	1416566_at	-0.0840356	-0.0461467	-0.223268	0.270278	0.205514	0.0242424
ATP synthase, H+ transporting, mitochondrial F1 complex, epsilon subunit	Atp5e	1416567_s_at	-0.881261	-0.247506	0.108242	-0.0916955	0.345826	0.235257
actin-like 6A	Actl6a	1416569_at	-1.00833	0.0543903	0.0116898	-0.0632267	0.194823	0.0230802
G elongation factor, mitochondrial 1	Gfm1	1416570_s_at	-0.770658	-0.509953	-0.119858	0.168906	0.268043	0.0714283
Tnf receptor associated factor 4	Traf4	1416571_at	-0.152513	-0.0323933	0.328388	-0.0370471	0.0258085	0.44648
matrix metallopeptidase 14 (membrane-inserted)	Mmp14	1416572_at	-0.0470971	-0.0110593	-0.0364222	0.0629479	0.0595127	-0.00790143
protein O-fucosyltransferase 2	Pofut2	1416573_at	-0.029175	-0.00361474	-0.0120588	0.035148	0.0239548	-0.00155616
TOX high mobility group box family member 4	Tox4	1416574_at	-0.073252	0.0121981	-0.0413485	-0.12249	-0.0483046	0.080718
cell division cycle 45 homolog (S. cerevisiae)-like	Cdc45l	1416575_at	-0.744661	0.574613	-0.218124	-0.278947	0.199479	0.0103137
suppressor of cytokine signaling 3	Socs3	1416576_at	-0.032244	-0.00590352	0.461268	0.0220301	0.0104109	-0.00342854
ring-box 1	Rbx1	1416577_a_at	-0.48464	-0.129611	-0.0949891	-0.0125405	0.250936	0.143661
ring-box 1	Rbx1	1416578_at	0.285214	-0.228584	-0.24449	0.320566	0.185484	-0.0964928
epithelial cell adhesion molecule	Epcam	1416579_a_at	-5.22149	-0.229376	2.46671	-3.20648	0.302597	3.09401
STIP1 homology and U-Box containing protein 1	Stub1	1416580_a_at	-0.57116	0.302855	0.0712004	-0.152068	-0.0374816	-0.237924
WD repeat domain 5	Wdr5	1416581_at	-0.158172	0.0157019	0.192513	0.139016	0.0244595	-0.0681559
BCL2-associated agonist of cell death	Bad	1416582_a_at	-0.00399017	-0.00740623	-0.418103	-0.133208	0.323554	0.25446
BCL2-associated agonist of cell death	Bad	1416583_at	-0.865704	0.0947941	-0.446407	0.115357	0.419679	0.42199
mannosidase 2, alpha B2	Man2b2	1416584_at	-0.0391644	-0.0184185	-0.0395521	0.038225	0.0317685	-0.0122832
RuvB-like protein 1	Ruvbl1	1416585_at	-0.372829	0.0807133	0.0796916	0.179202	0.0553748	0.0590038
zinc finger protein 239	Zfp239	1416586_at	-0.0313716	-0.0713069	-0.0740139	0.310936	-0.0212096	-0.224233
X-ray repair complementing defective repair in Chinese hamster cells 1	Xrcc1	1416587_a_at	-0.123991	-0.0108512	-0.187883	-0.292497	0.152483	0.264451
protein tyrosine phosphatase, receptor type, N	Ptprn	1416588_at	-0.0287217	0.00613189	-0.0170741	0.0192009	0.0168395	0.00203641
secreted acidic cysteine rich glycoprotein	Sparc	1416589_at	-0.0255075	-0.00452042	-0.0169246	0.0311131	0.0223091	-0.000466744
RAB34, member of RAS oncogene family	Rab34	1416590_a_at	-0.11825	-0.0240505	0.041666	0.0420845	0.0267218	-0.0609606
RAB34, member of RAS oncogene family	Rab34	1416591_at	0.369929	-0.0125756	0.0490974	0.0125359	-0.00190075	-0.0507239
glutaredoxin	Glrx	1416592_at	0.232219	-0.291669	-0.402059	0.0961358	0.119223	0.0357056
glutaredoxin	Glrx	1416593_at	0.0304406	-0.0456198	-0.0591435	0.072608	0.0215435	-0.0133816
secreted frizzled-related protein 1	Sfrp1	1416594_at	-0.0332703	-0.00776124	-0.0215835	0.0439165	0.0322933	0.00107145
mitochondrial ribosomal protein S22	Mrps22	1416595_at	-0.474683	-0.148835	-0.263779	0.341282	0.244059	-0.191347
solute carrier family 44, member 4	Slc44a4	1416596_at	-0.0201482	-0.00185943	-0.0451345	0.0396659	0.0223657	0.0335785
hepatoma-derived growth factor, related protein 2	Hdgfrp2	1416597_at	-0.781548	0.252503	0.270075	-0.2846	-0.127695	0.0130161
GLIS family zinc finger 2	Glis2	1416598_at	1.94323	-0.2266	-3.15998	0.388965	-0.151251	-2.07329
GLIS family zinc finger 2	Glis2	1416599_at	-0.029661	-0.0034461	-0.0433661	0.0294434	0.0201527	0.0133095
regulator of calcineurin 1	Rcan1	1416600_a_at	0.88437	0.101027	-0.644507	0.0399027	-0.525542	0.212415
regulator of calcineurin 1	Rcan1	1416601_a_at	-0.0576805	0.123723	-0.0528622	0.0347482	0.0238732	-0.0182951
RAD52 homolog (S. cerevisiae)	Rad52	1416602_a_at	-0.350798	-0.0243905	0.0339934	-0.139614	-0.0302819	0.414059
predicted gene, EG627737 /// ribosomal protein L22 pseudogene /// ribosomal protein L22	EG627737 /// mCG_130059 /// Rpl22	1416603_at	0.153462	0.112173	0.0238927	-0.0275078	-0.14511	-0.052063
cytochrome c-1	Cyc1	1416604_at	-0.205695	0.0892452	0.0112721	-0.184547	-0.0530008	-0.0315758
NHP2 ribonucleoprotein homolog (yeast)	Nhp2	1416605_at	-1.1391	-0.173373	-0.098211	0.00888348	0.447613	-0.243711
NHP2 ribonucleoprotein homolog (yeast)	Nhp2	1416606_s_at	-0.217852	-0.0375036	0.0183865	0.0573215	0.179702	-0.0674159
RIKEN cDNA 4931406C07 gene	4931406C07Rik	1416607_at	2.33744	0.103934	-0.623944	1.9229	-0.169422	-1.00855
cDNA sequence BC004004	BC004004	1416608_a_at	0.533195	-0.10709	-0.598637	0.0988944	-0.0146691	-0.641376
cDNA sequence BC004004	BC004004	1416609_at	0.28091	0.076458	-0.102023	0.191083	-0.0917625	-0.376006
chloride channel 3	Clcn3	1416610_a_at	0.242948	-0.33263	0.120493	-0.445929	-0.79705	0.278146
secretory carrier membrane protein 2	Scamp2	1416611_at	1.05625	0.170552	0.0250425	0.060592	-0.156777	-0.230326
cytochrome P450, family 1, subfamily b, polypeptide 1	Cyp1b1	1416612_at	-0.0263526	-0.00176871	-0.0144292	0.0346331	0.0227753	-0.00225659
cytochrome P450, family 1, subfamily b, polypeptide 1	Cyp1b1	1416613_at	-0.0567437	0.0104168	-0.0633821	0.0942599	0.0634206	-0.00483513
EP300 interacting inhibitor of differentiation 1	Eid1	1416614_at	0.462286	-0.132003	0.073582	0.413884	0.0140826	-0.599573
caseinolytic peptidase, ATP-dependent, proteolytic subunit homolog (E. coli)	Clpp	1416615_at	-0.724901	0.0158488	-0.0159791	0.350843	0.583394	-0.121498
caseinolytic peptidase, ATP-dependent, proteolytic subunit homolog (E. coli)	Clpp	1416616_s_at	-0.412887	-0.309068	-0.198366	0.391357	0.521599	-0.296577
acyl-CoA synthetase short-chain family member 1	Acss1	1416617_at	0.242716	0.660785	0.420876	0.337311	-0.588219	-0.696841
protoporphyrinogen oxidase	Ppox	1416618_at	0.0721715	-0.0373737	0.433737	-0.263721	-0.0992398	0.0856592
RIKEN cDNA 4632428N05 gene	4632428N05Rik	1416619_at	1.08751	-1.39105	0.390441	0.263759	-2.07991	0.165454
lethal giant larvae homolog 1 (Drosophila)	Llgl1	1416621_at	0.28115	0.143236	0.537188	-0.331208	-0.225321	0.0979659
Williams-Beuren syndrome chromosome region 16 homolog (human)	Wbscr16	1416622_at	-0.0499067	0.305289	0.15018	0.0339425	0.10953	0.0561832
thrombospondin 3	Thbs3	1416623_at	-0.035876	-0.00236591	-0.0174716	0.0536954	0.0384522	0.000160774
predicted gene, OTTMUSG00000004411 /// ubiquitin A-52 residue ribosomal protein fusion product 1	OTTMUSG00000004411 /// Uba52	1416624_a_at	0.289786	0.00753276	0.0516046	-0.0331071	-0.0932932	-0.0014782
serine (or cysteine) peptidase inhibitor, clade G, member 1	Serping1	1416625_at	-0.0277157	0.00707388	-0.0154398	0.0352132	0.022862	-0.000754754
phospholipase A2, group IB, pancreas	Pla2g1b	1416626_at	-0.0234513	-0.00115506	-0.014799	0.0448588	0.0238899	-0.00142153
serine protease inhibitor, Kunitz type 1	Spint1	1416627_at	-0.013725	-0.00488377	-0.0190645	0.0410497	0.0280277	-0.00526166
RIKEN cDNA 0610006I08 gene	0610006I08Rik	1416628_at	-0.329683	0.12049	-0.0285374	-0.129254	0.213473	0.184076
solute carrier family 1 (neutral amino acid transporter), member 5	Slc1a5	1416629_at	-0.059082	-0.599977	0.160334	-0.121211	-0.425964	0.044563
inhibitor of DNA binding 3	Id3	1416630_at	-0.0652884	0.266725	5.51528	-0.00839345	-0.0187935	0.429948
adaptor-related protein complex AP-4, beta 1	Ap4b1	1416631_at	-0.235121	0.132486	-0.240211	0.0423622	-0.0386181	0.0236804
similar to NADP-dependent malic enzyme (NADP-ME) (Malic enzyme 1) /// malic enzyme 1, NADP(+)-dependent, cytosolic	LOC677317 /// Me1	1416632_at	-0.0468912	-0.0144059	-0.0148183	0.0297867	0.0157459	-0.0156053
family with sequence similarity 96, member A	Fam96a	1416633_a_at	-0.14739	-0.0636021	-0.322481	0.245042	0.211781	-0.0580587
family with sequence similarity 96, member A	Fam96a	1416634_at	-0.706429	-0.0059913	-0.296512	0.232934	0.159738	0.0129194
sphingomyelin phosphodiesterase, acid-like 3A	Smpdl3a	1416635_at	1.75212	0.430731	-0.0943416	0.0968412	-0.508325	-0.409818
similar to RAS-homolog enriched in brain /// RAS-homolog enriched in brain	LOC100047161 /// Rheb	1416636_at	0.265634	0.126639	0.0686636	0.122533	-0.148676	-0.205046
solute carrier family 4 (anion exchanger), member 2	Slc4a2	1416637_at	-0.00763798	-0.161019	0.807095	-0.622172	-0.469492	0.788825
sal-like 2 (Drosophila)	Sall2	1416638_at	-1.14556	-0.315307	0.326193	-0.112224	0.0634591	0.563701
solute carrier family 2 (facilitated glucose transporter), member 5	Slc2a5	1416639_at	-0.037394	0.00386238	-0.0228182	0.0229184	0.0240517	-0.00950694
potassium voltage-gated channel, Isk-related family, member 1-like	Kcne1l	1416640_at	-0.0255031	-0.00209717	-0.0128938	0.0353932	0.022548	-9.13938e-07
ligase I, DNA, ATP-dependent	Lig1	1416641_at	-0.241801	0.565091	0.0100088	-0.127752	0.091273	0.0953293
predicted gene, EG627798 /// similar to tumor protein, translationally-controlled 1 /// predicted gene, OTTMUSG00000016691 /// tumor protein, translationally-controlled 1	EG627798 /// LOC632454 /// OTTMUSG00000016691 /// Tpt1	1416642_a_at	0.16564	-0.0116955	0.048713	-0.0992718	-0.217388	-0.0700299
predicted gene, EG627798 /// similar to tumor protein, translationally-controlled 1 /// predicted gene, OTTMUSG00000016691 /// tumor protein, translationally-controlled 1	EG627798 /// LOC632454 /// OTTMUSG00000016691 /// Tpt1	1416643_at	-0.0292214	-0.00446236	-0.0101608	0.0289371	0.0190223	-0.00223148
sema domain, immunoglobulin domain (Ig), short basic domain, secreted, (semaphorin) 3B	Sema3b	1416644_a_at	-0.0345504	-0.00749024	-0.0170049	0.0412678	0.0263332	0.000694672
alpha fetoprotein	Afp	1416645_a_at	0.287499	-0.51023	-2.1855	1.23145	0.737284	-2.9078
alpha fetoprotein	Afp	1416646_at	-0.0633397	0.0414903	-0.0417028	0.326544	0.134512	-0.0077854
branched chain ketoacid dehydrogenase E1, alpha polypeptide	Bckdha	1416647_at	0.210654	-0.277005	-0.329563	-0.340924	-0.630396	1.5137
dynein cytoplasmic 1 heavy chain 1	Dync1h1	1416648_at	-0.106762	-0.303143	0.264554	-0.0548922	-0.421555	-0.176026
alpha 1 microglobulin/bikunin	Ambp	1416649_at	-0.0356446	-0.00528765	-0.024859	0.0404507	0.0295712	-0.000316223
ret finger protein-like 4	Rfpl4	1416650_at	-0.045181	0.00983739	-0.0461572	0.0665175	0.0378693	0.00222262
zinc finger, HIT domain containing 2	Znhit2	1416651_at	-0.395585	0.362424	0.0817555	-0.0869212	0.288032	0.635468
asporin	Aspn	1416652_at	-0.128666	-0.0101994	-0.0468942	0.106754	0.0971607	-0.0343653
similar to vesicle transport protein /// syntaxin binding protein 3A	LOC100047484 /// Stxbp3a	1416653_at	0.756288	-0.148972	-0.133167	0.111018	-0.251568	-0.0862974
solute carrier family 31, member 2	Slc31a2	1416654_at	0.657649	0.129519	0.218121	0.0228725	-0.0691232	-0.00809733
C1GALT1-specific chaperone 1	C1galt1c1	1416655_at	0.0627832	-0.281967	0.252604	-0.0782677	-0.11893	0.12388
chloride intracellular channel 1	Clic1	1416656_at	0.137265	0.499492	-0.152742	-0.0473871	-0.0914427	-0.0437937
frizzled-related protein	Frzb	1416658_at	-0.0392018	-0.0063831	-0.0176254	0.0457052	0.0331742	0.00587742
eukaryotic translation initiation factor 3, subunit A	Eif3a	1416659_at	0.036671	-0.269466	0.0789426	0.188827	-0.0524572	-0.278171
eukaryotic translation initiation factor 3, subunit A	Eif3a	1416660_at	-0.919266	-0.945733	0.0254062	0.3237	0.195786	-0.0806653
eukaryotic translation initiation factor 3, subunit A	Eif3a	1416661_at	-1.01706	-1.43423	-0.350635	0.77266	0.146089	0.333928
sarcosine dehydrogenase	Sardh	1416662_at	-0.0203606	2.46366e-06	-0.010529	0.051722	0.0323731	0.00535866
NADH dehydrogenase (ubiquinone) 1 alpha subcomplex, 9	Ndufa9	1416663_at	-0.358456	0.51026	-0.0506515	0.105126	0.0849425	0.126556
cell division cycle 20 homolog (S. cerevisiae)	Cdc20	1416664_at	-0.66872	0.482453	-0.209771	-0.156525	0.128315	0.488464
demethyl-Q 7	Coq7	1416665_at	-0.868962	-0.159808	-0.0823676	0.045784	0.27657	0.292569
serine (or cysteine) peptidase inhibitor, clade E, member 2	Serpine2	1416666_at	2.98242	4.51146	0.932106	-0.106929	-0.121808	-0.164604
phenylalkylamine Ca2+ antagonist (emopamil) binding protein	Ebp	1416667_at	-0.628777	0.487987	-0.147342	-0.0289927	0.205297	0.156566
tetratricopeptide repeat domain 35	Ttc35	1416668_at	-0.0409129	-0.255664	-0.330554	0.566652	0.356918	-0.181598
nascent polypeptide-associated complex alpha polypeptide	Naca	1416669_s_at	-0.162629	-0.2928	0.0544262	0.216361	0.0865103	0.0522048
SET domain, bifurcated 1	Setdb1	1416670_at	-0.031912	0.0037938	-0.0201591	0.0424937	0.0258342	0.00226879
mucolipin 1	Mcoln1	1416671_a_at	0.0282201	0.273732	0.255854	-0.00391289	-0.022358	0.0358414
mucolipin 1	Mcoln1	1416672_s_at	0.260326	0.411964	0.688459	-0.250178	-0.521484	-0.0892512
beta-site APP-cleaving enzyme 2	Bace2	1416673_at	-0.0421089	-0.000364224	-0.0427953	0.0406519	0.0333979	-0.0087889
protein tyrosine phosphatase, receptor type, U	Ptpru	1416674_at	-0.0800444	-0.0032239	-0.0262155	0.0696306	0.0394587	-0.0147692
phospholipase C, delta 1	Plcd1	1416675_s_at	-0.0362616	-0.0100365	1.00527	0.0256932	0.0134157	-0.00984534
kininogen 1	Kng1	1416676_at	-0.0444128	0.00183956	-0.0422166	0.0636499	0.0419712	-0.00325831
apolipoprotein H	Apoh	1416677_at	-0.043009	-0.0680759	0.0806552	0.0212148	0.0124905	-0.0218044
COP9 (constitutive photomorphogenic) homolog, subunit 3 (Arabidopsis thaliana)	Cops3	1416678_at	-0.575247	-0.204722	-0.0592397	0.279836	0.298803	0.00725206
ATP-binding cassette, sub-family D (ALD), member 3	Abcd3	1416679_at	0.400359	-0.309918	-0.402909	0.24146	0.0863193	-0.108962
ubiquitin protein ligase E3A	Ube3a	1416680_at	0.22251	-0.0997171	0.0529194	0.157967	-0.157475	-0.0697943
ubiquitin protein ligase E3A	Ube3a	1416681_at	-0.919309	-0.495555	-0.00570393	0.20026	0.194888	0.161215
plexin B2	Plxnb2	1416683_at	3.60141	0.047128	-0.156526	1.22431	-0.0124416	-0.275296
fibrillarin /// similar to Fibrillarin	Fbl /// LOC100044829	1416685_s_at	0.029554	-0.0396255	-0.168329	-0.0801881	-0.0596368	0.016819
procollagen lysine, 2-oxoglutarate 5-dioxygenase 2	Plod2	1416686_at	-0.0540517	-0.0347124	-0.0375187	0.0134038	0.00635807	0.29953
procollagen lysine, 2-oxoglutarate 5-dioxygenase 2	Plod2	1416687_at	-1.69234	-0.250541	0.338334	0.0729213	0.69654	2.14438
synaptosomal-associated protein 91	Snap91	1416688_at	-0.0453695	-0.00170851	-0.0347311	0.0536863	0.0366856	0.00189765
tuftelin 1	Tuft1	1416689_at	0.0839953	-0.023476	-0.0607656	0.0744349	0.00226696	0.023273
GTP binding protein 2	Gtpbp2	1416690_at	-0.170841	0.40506	0.879362	-1.21183	-0.74785	0.341382
GTP binding protein 2	Gtpbp2	1416691_at	-0.183351	0.466966	1.65144	-0.164286	-0.126884	1.14807
coilin	Coil	1416692_at	-0.334648	-0.457908	-0.116249	0.245903	-0.0195773	0.0717252
forkhead box C2	Foxc2	1416693_at	-0.0415436	0.0104926	-0.0234593	0.0512378	0.0310068	-0.013677
glycerol kinase 2	Gk2	1416694_at	-0.0576448	-0.0188734	-0.0632081	0.0808869	0.0502087	0.00166233
translocator protein	Tspo	1416695_at	-0.109037	0.519344	-0.815766	0.243651	0.203452	-0.135565
DNA segment, Chr 17, Wayne State University 104, expressed	D17Wsu104e	1416696_at	-1.55146	-0.438139	-0.189908	0.421634	0.793295	0.239391
dipeptidylpeptidase 4	Dpp4	1416697_at	-0.642122	0.448254	0.175165	-0.239951	0.321758	0.140711
CDC28 protein kinase 1b	Cks1b	1416698_a_at	-0.165091	-0.115104	-0.316408	0.0596625	0.0798823	0.0163272
RIKEN cDNA 1110008F13 gene	1110008F13Rik	1416699_at	-0.154543	-0.147865	-0.212169	0.268652	0.139763	0.0997588
Rho family GTPase 3	Rnd3	1416700_at	-0.0525976	0.0179083	-0.0295265	0.0620065	0.040927	-0.00418941
Rho family GTPase 3	Rnd3	1416701_at	-0.028215	-0.00106589	-0.0167512	0.0338219	0.0218238	-0.00252593
serine (or cysteine) peptidase inhibitor, clade I, member 1	Serpini1	1416702_at	2.00987	2.47552	0.832603	-0.402691	-0.402445	-0.425287
mitogen-activated protein kinase 14	Mapk14	1416703_at	0.556451	0.033384	-0.0293261	0.0418358	-0.0640825	-0.328239
mitogen-activated protein kinase 14	Mapk14	1416704_at	-0.0296183	0.0343193	0.241732	-0.114826	0.0405205	0.00464209
ribulose-5-phosphate-3-epimerase	Rpe	1416705_at	-0.99177	-0.259739	0.0192636	0.0450424	0.118018	-0.125237
ribulose-5-phosphate-3-epimerase	Rpe	1416706_at	-1.04464	-0.100852	-0.432199	0.0858873	0.285522	0.157912
polyamine-modulated factor 1	Pmf1	1416707_a_at	0.0366326	-0.0215878	-0.0409443	0.158917	0.741638	-0.00634996
GRAM domain containing 1A	Gramd1a	1416708_a_at	2.75402	-0.320231	-1.72076	0.848453	-0.23956	-0.59056
neugrin, neurite outgrowth associated	Ngrn	1416709_a_at	-0.415406	-0.188755	-0.201518	0.0714912	0.0800902	0.340695
ADP-ribosylation factor-like 13A /// transmembrane protein 35	Arl13a /// Tmem35	1416710_at	-0.0480813	-0.078575	0.203737	0.054207	0.0313203	-0.0195618
T-box brain gene 1	Tbr1	1416711_at	-0.24484	-0.015985	-0.277933	0.351948	0.209991	0.0601396
peptidase D	Pepd	1416712_at	0.0160351	0.384421	-0.394829	0.0551898	0.248449	-0.0406494
tubulin polymerization-promoting protein family member 3	Tppp3	1416713_at	-0.03381	0.000713507	-0.0297681	0.0364211	0.0268248	-0.00131893
interferon regulatory factor 8	Irf8	1416714_at	4.60068	-0.143898	-0.224481	0.195345	-2.82151	-3.25787
gap junction protein, beta 3	Gjb3	1416715_at	-0.0167545	-0.0178257	-0.064467	0.226459	0.0171619	-0.0256964
embryonal Fyn-associated substrate	Efs	1416716_at	-0.0325516	0.00240715	-0.0257666	0.0306748	0.0342236	0.00227654
cysteine-rich secretory protein 2	Crisp2	1416717_at	-0.140088	0.00971707	-0.0467943	0.152622	0.0707215	0.0475074
brevican	Bcan	1416718_at	-0.0287805	0.00129934	-0.0199448	0.0379081	0.0245142	-0.00502574
ribosomal protein S10	Rps10	1416719_a_at	-1.79417	-0.112521	0.208348	-0.187203	0.0747112	0.405136
splicing factor, arginine/serine-rich 6	Sfrs6	1416720_at	-0.41736	-0.194494	0.0507164	0.18775	0.131823	-0.00484721
splicing factor, arginine/serine-rich 6	Sfrs6	1416721_s_at	-0.394497	-0.238918	0.244566	0.0994209	0.0637175	-0.1172
high mobility group 20A	Hmg20a	1416722_at	0.494215	0.188835	0.594927	-0.598155	-1.03573	-0.264162
transcription factor 4	Tcf4	1416723_at	1.48677	0.0118303	0.603811	-0.0983531	-0.663995	-1.24566
transcription factor 4	Tcf4	1416724_x_at	1.19714	-0.0928001	0.376485	-0.087952	-0.394876	-0.724672
transcription factor 4	Tcf4	1416725_at	-0.0295852	0.029451	-0.0307457	0.0982626	0.084372	0.0227355
ubiquitin-conjugating enzyme E2S	Ube2s	1416726_s_at	-1.95079	-0.32752	-0.299245	-0.252113	0.726593	0.507943
cytochrome b-5	Cyb5	1416727_a_at	-0.325764	-0.258114	0.514886	-0.12766	0.0896718	1.12498
casein kinase 2, beta polypeptide	Csnk2b	1416728_at	-3.37474	-1.00259	0.245444	-0.586032	0.160144	-0.0174122
plasminogen	Plg	1416729_at	-0.0376277	-0.0135994	-0.0215737	0.0359701	0.0281869	0.0015614
RNA terminal phosphate cyclase-like 1	Rcl1	1416730_at	-0.469036	-0.279245	-0.235623	0.136736	0.3638	0.25905
topoisomerase (DNA) II beta	Top2b	1416731_at	0.118303	-0.041117	0.120451	0.0763763	-0.0898021	-0.165743
topoisomerase (DNA) II beta	Top2b	1416732_at	0.335528	0.376768	-0.0326506	-0.0143903	-0.595493	-0.118113
muskelin 1, intracellular mediator containing kelch motifs	Mkln1	1416733_at	-0.388631	0.0318543	-0.0320991	-0.0833603	0.172935	0.105059
muskelin 1, intracellular mediator containing kelch motifs	Mkln1	1416734_at	-0.0325611	-0.00264684	-0.0305689	0.0460336	0.0281089	0.00647004
N-acylsphingosine amidohydrolase 1	Asah1	1416735_at	0.591976	-0.698211	-1.63611	1.34915	0.506141	-0.943179
cancer susceptibility candidate 3	Casc3	1416736_at	0.0112438	-0.117376	0.247704	0.177629	0.0706758	-0.0732498
glycogen synthase 1, muscle	Gys1	1416737_at	0.318373	0.224454	-0.146878	0.0622927	0.0472129	-0.278216
BRCA1 associated protein	Brap	1416738_at	0.318233	0.128392	-0.14231	-0.259977	-0.214772	-0.190883
BRCA1 associated protein	Brap	1416739_a_at	-0.039185	0.00534964	-0.0552406	0.030188	0.0150336	-0.0232267
collagen, type V, alpha 1	Col5a1	1416740_at	-0.0422165	0.00174975	-0.0331162	0.0535623	0.0320282	-0.0018181
collagen, type V, alpha 1	Col5a1	1416741_at	-0.044903	-0.0086991	-0.0266396	0.0503273	0.0246749	-0.00361999
craniofacial development protein 1	Cfdp1	1416742_at	-0.000504812	-0.020065	0.0847972	0.191706	-0.0330343	-0.321117
similar to UDP-N-acetylhexosamine pyrophosphorylase /// UDP-N-acetylglucosamine pyrophosphorylase 1	LOC640502 /// Uap1	1416743_at	0.377024	0.488397	-0.0613422	-0.0143134	-0.185131	0.0111189
similar to UDP-N-acetylhexosamine pyrophosphorylase /// UDP-N-acetylglucosamine pyrophosphorylase 1	LOC640502 /// Uap1	1416744_at	-0.147111	-0.0809671	-0.0777038	0.230668	0.145391	0.00689586
similar to UDP-N-acetylhexosamine pyrophosphorylase /// UDP-N-acetylglucosamine pyrophosphorylase 1	LOC640502 /// Uap1	1416745_x_at	0.245364	-0.108649	-0.118455	0.144865	0.0434523	-0.0581792
major facilitator superfamily domain containing 5	Mfsd5	1416747_at	0.0290407	0.136912	-0.0646178	0.123585	0.0337439	-0.18571
meiotic recombination 11 homolog A (S. cerevisiae)	Mre11a	1416748_a_at	-0.478144	0.0316032	-0.0777353	0.0290184	0.152951	-0.0148296
HtrA serine peptidase 1	Htra1	1416749_at	-0.0321383	-0.00408642	-0.0201026	0.0388556	0.0285532	0.00418055
sigma non-opioid intracellular receptor 1	Sigmar1	1416750_at	-0.0799441	0.0887415	-0.0090518	0.370433	-0.080565	0.300714
DEAD (Asp-Glu-Ala-Asp) box polypeptide 20	Ddx20	1416751_a_at	-0.562686	-0.137137	-0.092076	0.0703586	0.245932	-0.014623
LIM domain binding 3	Ldb3	1416752_at	-0.0307764	-0.00131579	-0.0243454	0.0354827	0.0213329	-0.00431609
protein kinase, cAMP dependent regulatory, type I beta	Prkar1b	1416753_at	-0.0184172	0.00814549	-0.0178928	0.0314919	0.0320773	0.0128121
protein kinase, cAMP dependent regulatory, type I beta	Prkar1b	1416754_at	-0.0319036	-0.00059255	-0.0119742	0.0380394	0.0270589	-0.00118744
DnaJ (Hsp40) homolog, subfamily B, member 1	Dnajb1	1416755_at	0.748067	0.562974	-0.0843875	-0.353305	-0.413849	-0.311122
DnaJ (Hsp40) homolog, subfamily B, member 1	Dnajb1	1416756_at	1.57974	0.113602	-0.256611	-0.0479684	-0.0480169	-0.0353362
Zwilch, kinetochore associated, homolog (Drosophila)	Zwilch	1416757_at	-0.723694	0.0977405	-0.168736	0.279181	0.421694	-0.119607
Rho GTPase activating protein 27	Arhgap27	1416758_at	0.214605	-0.0160241	-0.0183902	0.0265416	0.0115369	0.0132109
microtubule associated monoxygenase, calponin and LIM domain containing 1	Mical1	1416759_at	0.522751	-0.47548	-1.8521	0.330459	0.131632	-0.242487
UDP-N-acetyl-alpha-D-galactosamine:polypeptide N-acetylgalactosaminyltransferase-like 1	Galntl1	1416760_at	0.1168	-0.00820835	-0.0310746	0.0158587	0.00763802	-0.0133214
hydroxysteroid 11-beta dehydrogenase 2	Hsd11b2	1416761_at	-0.065137	-0.0300106	-0.00695602	0.032845	0.023514	-0.0184913
S100 calcium binding protein A10 (calpactin)	S100a10	1416762_at	-0.62232	0.176474	-1.19799	0.467944	0.567311	-0.188023
cell division cycle 123 homolog (S. cerevisiae)	Cdc123	1416763_at	0.232887	0.506799	-0.01743	0.123699	0.0486145	-0.0762119
fission 1 (mitochondrial outer membrane) homolog (yeast)	Fis1	1416764_at	-0.805017	0.230311	-0.0314817	-0.0299273	0.0992095	0.191093
predicted gene, ENSMUSG00000045886 /// mitochondria-associated protein involved in granulocyte-macrophage colony-stimulating factor signal transduction	ENSMUSG00000045886 /// Magmas	1416765_s_at	-1.07579	-0.464365	0.18309	-0.353867	0.113435	0.213244
MOCO sulphurase C-terminal domain containing 2	Mosc2	1416766_at	0.368856	0.180581	0.12837	-0.0658957	-0.47115	-0.439102
RIKEN cDNA 1110003E01 gene	1110003E01Rik	1416767_a_at	0.697104	-0.0529286	-0.15001	-0.213488	-0.256291	-0.0165335
RIKEN cDNA 1110003E01 gene	1110003E01Rik	1416768_at	0.388126	-0.0801315	0.210611	-0.340073	-0.307202	0.0963523
ATPase, H+ transporting, lysosomal V0 subunit B	Atp6v0b	1416769_s_at	-0.645568	-0.231539	-0.30091	0.253827	0.0198488	0.00882276
serine/threonine kinase 25 (yeast)	Stk25	1416770_at	-0.728878	-1.12307	-0.02578	0.123799	-0.135004	0.283864
trafficking protein particle complex 3	Trappc3	1416771_at	-0.120564	0.2124	-0.535504	-0.00648403	-0.524307	-0.143518
carnitine palmitoyltransferase 2	Cpt2	1416772_at	0.763943	-0.234459	-0.99009	0.244205	0.0609382	-0.0288604
WEE 1 homolog (S. pombe)	Wee1	1416773_at	0.0120967	0.274289	0.12611	0.101938	-0.158099	-0.101787
WEE 1 homolog (S. pombe)	Wee1	1416774_at	-0.218323	0.733306	0.426711	0.10022	0.0176563	0.0621759
ATP5S-like	Atp5sl	1416775_at	0.664083	0.0238086	-0.00973066	-0.0124435	-0.167668	-0.00399319
crystallin, mu	Crym	1416776_at	-0.0492963	0.000685374	-0.0523391	0.0667699	0.0426791	-0.00191029
carcinoembryonic antigen-related cell adhesion molecule 12	Ceacam12	1416777_at	-0.046084	-0.00433652	-0.0360825	0.0541383	0.0354641	-0.00353638
serum deprivation response	Sdpr	1416778_at	-0.0522166	0.0155951	-0.0235344	0.056371	0.0352925	-0.00673215
serum deprivation response	Sdpr	1416779_at	-0.0721011	0.00627438	-0.0482287	0.0768809	0.0513534	0.000339985
phosphofructokinase, muscle	Pfkm	1416780_at	0.0600958	0.102797	0.577625	-0.0547686	-0.38213	-0.0252794
PRA1 domain family 2	Praf2	1416781_at	-0.0324119	-0.00669114	-0.00877611	0.0290816	0.0153153	-0.00118542
PRA1 domain family 2	Praf2	1416782_s_at	-1.23168	-0.609761	0.591573	-0.252624	0.351356	0.0864542
tachykinin 1	Tac1	1416783_at	-0.0500758	0.00919684	-0.0560029	0.0687068	0.0428114	0.00773692
phosphoglycerate kinase 2	Pgk2	1416784_at	-0.117071	0.167123	-0.0650655	0.116346	0.0899072	0.00425172
Kv channel-interacting protein 1	Kcnip1	1416785_at	0.326862	-0.0131196	-0.014381	0.0216353	0.00800502	-0.0142008
activin A receptor, type 1	Acvr1	1416786_at	-0.0334607	0.00101296	-0.0198503	0.038417	0.0268625	-0.00116452
activin A receptor, type 1	Acvr1	1416787_at	-0.0263973	-0.00732573	-0.0149446	0.0314202	0.0213844	0.000961979
isocitrate dehydrogenase 3 (NAD+), gamma	Idh3g	1416788_a_at	0.338291	-0.0179014	-0.293199	0.113314	0.173696	-0.0924775
isocitrate dehydrogenase 3 (NAD+), gamma	Idh3g	1416789_at	-0.100855	0.0590833	-0.189539	0.137084	0.0944414	-0.10826
predicted gene, EG545124 /// predicted gene, ENSMUSG00000051559 /// thymine DNA glycosylase	EG545124 /// ENSMUSG00000051559 /// Tdg	1416790_a_at	0.118452	0.0318076	-0.0362412	-0.0729348	-0.0483783	0.0364364
nuclear RNA export factor 1 homolog (S. cerevisiae)	Nxf1	1416791_a_at	0.151076	-0.0612933	0.191065	-0.0670649	0.0211903	0.000285784
protein phosphatase 1G (formerly 2C), magnesium-dependent, gamma isoform	Ppm1g	1416792_at	-0.613502	0.0307115	0.0566177	-0.0269534	0.038585	-0.0179065
atlastin GTPase 2	Atl2	1416793_at	-0.188203	0.0193799	0.188403	-0.180506	-0.0349817	0.0307306
atlastin GTPase 2	Atl2	1416794_at	-1.26548	0.510224	0.832562	0.129965	0.0839287	0.889404
crystallin, lambda 1	Cryl1	1416795_at	-0.785027	0.375966	-0.327594	0.0652278	-0.190955	0.20448
similar to SH2/SH3 adaptor protein /// non-catalytic region of tyrosine kinase adaptor protein 2	LOC100044475 /// Nck2	1416796_at	-2.07509	0.592441	0.285963	-1.84684	-0.275542	0.092555
similar to SH2/SH3 adaptor protein /// non-catalytic region of tyrosine kinase adaptor protein 2	LOC100044475 /// Nck2	1416797_at	-0.393701	-0.0223806	0.640099	-0.00793187	0.0237429	0.545192
non-metastatic cells 4, protein expressed in	Nme4	1416798_a_at	-0.589619	-0.0954172	-0.566869	1.0162	0.624037	-0.573173
transient receptor potential cation channel, subfamily M, member 7	Trpm7	1416799_at	-0.415188	-0.471781	0.300589	-0.0475785	-0.224306	-0.168659
transient receptor potential cation channel, subfamily M, member 7	Trpm7	1416800_at	-0.60685	-0.336524	0.611309	-0.0200427	-0.280034	0.188279
transient receptor potential cation channel, subfamily M, member 7	Trpm7	1416801_at	-0.407566	-0.670829	0.021472	0.43724	0.0888019	0.202286
cell division cycle associated 5	Cdca5	1416802_a_at	0.0705716	0.903319	-0.296886	-0.20605	0.1346	0.00652091
FK506 binding protein 7	Fkbp7	1416803_at	1.28952	-0.201286	-0.123781	0.736553	0.0754633	-0.641161
EH domain binding protein 1-like 1	Ehbp1l1	1416804_at	1.58417	0.00299939	-0.591587	1.7423	-0.107451	-1.19789
RIKEN cDNA 1110032E23 gene	1110032E23Rik	1416805_at	-0.0306736	-0.0117644	-0.0220547	0.178295	0.0355516	-0.0169765
ferredoxin reductase	Fdxr	1416806_at	0.374826	-0.124745	-0.48385	0.287172	0.178231	-0.365042
predicted gene, 100040331 /// predicted gene, EG624713 /// predicted gene, EG666243 /// predicted gene, EG667549 /// similar to ribosomal protein L36a /// predicted gene, OTTMUSG00000005111 /// predicted gene, OTTMUSG00000009278 /// ribosomal protein L36a /// ribosomal protein L36a-like	100040331 /// EG624713 /// EG666243 /// EG667549 /// LOC100048339 /// OTTMUSG00000005111 /// OTTMUSG00000009278 /// Rpl36a /// Rpl36al	1416807_at	-0.567663	-0.311739	0.0967086	0.0169916	-0.00501251	0.129185
nidogen 1	Nid1	1416808_at	-0.0429126	0.0129887	-0.038673	0.0747153	0.0506118	-0.000144164
cytochrome P450, family 3, subfamily a, polypeptide 11	Cyp3a11	1416809_at	-0.0266279	-0.00691748	-0.00913787	0.0273027	0.016868	-0.00228302
male enhanced antigen 1	Mea1	1416810_at	-0.197911	-0.0379419	-0.249158	0.198972	0.371794	0.0535533
cytotoxic T lymphocyte-associated protein 2 alpha /// cytotoxic T lymphocyte-associated protein 2 beta	Ctla2a /// Ctla2b	1416811_s_at	1.10568	1.02101	-1.34894	-0.0839545	-0.624839	-4.73571
cytotoxic granule-associated RNA binding protein 1	Tia1	1416812_at	0.338721	-0.159939	0.193942	0.0416339	-0.0533333	-0.321347
cytotoxic granule-associated RNA binding protein 1	Tia1	1416813_at	0.501607	0.0572494	0.166327	0.0125834	-0.117713	-0.192701
cytotoxic granule-associated RNA binding protein 1	Tia1	1416814_at	0.0995188	-0.305488	0.297992	0.0668348	-0.122931	-0.279983
budding uninhibited by benzimidazoles 3 homolog (S. cerevisiae)	Bub3	1416815_s_at	-0.260731	0.228583	0.0423244	-0.251968	-0.111856	0.132667
NIMA (never in mitosis gene a)-related expressed kinase 7, mRNA (cDNA clone MGC:46827 IMAGE:3994871)	Nek7	1416817_at	-0.00463247	-0.00398652	-0.03461	0.0313653	0.0159155	-0.0105959
parvin, alpha	Parva	1416818_at	-0.0289662	-0.00448267	-0.0167038	0.0378014	0.0221266	0.000942429
cell division cycle 37 homolog (S. cerevisiae)	Cdc37	1416819_at	-1.22414	-0.0710637	0.166039	-0.0131572	-0.0327536	0.141535
cell division cycle 37 homolog (S. cerevisiae)	Cdc37	1416820_at	-0.129265	-0.0492123	-0.171189	0.13944	0.344985	0.158127
DiGeorge syndrome critical region gene 14	Dgcr14	1416821_at	-0.145292	1.12622	-0.411283	-0.752352	-0.170944	0.0795236
DiGeorge syndrome critical region gene 14	Dgcr14	1416822_at	-0.111431	0.368042	0.364507	0.0104845	0.019019	-0.00262952
oxysterol binding protein-like 1A	Osbpl1a	1416823_a_at	2.66163	1.14488	-0.0462411	0.329758	-1.11971	-1.72761
RIKEN cDNA B230118H07 gene	B230118H07Rik	1416824_at	0.222771	-2.50096	0.157341	-0.531792	-0.0704562	3.4131
syntrophin, acidic 1	Snta1	1416825_at	-0.0360723	-0.00368897	0.585169	0.0277284	0.0178979	-0.0104757
mediator complex subunit 20	Med20	1416826_a_at	-0.371456	0.213478	0.0856743	-0.546231	-0.0864811	0.212067
thromboxane A synthase 1, platelet	Tbxas1	1416827_at	0.921334	0.133183	0.117532	0.037801	-0.00241097	-0.016219
synaptosomal-associated protein 25	Snap25	1416828_at	-0.0586798	0.000532945	-0.0496483	0.0770818	0.0493299	-0.00334819
ATP synthase, H+ transporting mitochondrial F1 complex, beta subunit	Atp5b	1416829_at	-0.569232	0.140795	0.142454	-0.175355	-0.163958	0.0611219
RIKEN cDNA 0610031J06 gene	0610031J06Rik	1416830_at	-0.484411	0.1211	0.175298	-0.413789	-0.152809	0.443757
neuraminidase 1	Neu1	1416831_at	-0.093278	0.150393	2.02124	0.0579926	-0.166345	0.427516
solute carrier family 39 (metal ion transporter), member 8	Slc39a8	1416832_at	-0.269793	-0.0843027	-1.16922	0.375086	0.592474	-0.183025
kidney expressed gene 1	Keg1	1416833_at	-0.0280126	-0.00223573	-0.0107023	0.0364935	0.0227646	0.000192881
NADH dehydrogenase (ubiquinone) 1 beta subcomplex, 2	Ndufb2	1416834_x_at	-0.106846	-0.137074	-0.228972	0.13577	0.439253	0.163435
S-adenosylmethionine decarboxylase, pseudogene 3 /// S-adenosylmethionine decarboxylase 1 /// S-adenosylmethionine decarboxylase 2	Amd-ps3 /// Amd1 /// Amd2	1416835_s_at	-0.856403	-1.50587	-0.846282	0.941211	0.624611	0.23522
low-density lipoprotein receptor-related protein 10	Lrp10	1416836_at	0.193349	0.0362444	0.616252	-0.46365	-0.295381	0.180292
BCL2-associated X protein	Bax	1416837_at	-0.490511	-0.350749	-0.432525	0.147299	0.468355	0.341013
methylmalonyl-Coenzyme A mutase	Mut	1416838_at	0.243672	0.283841	-0.136238	-0.0566101	-0.00825914	-0.0524422
methylmalonyl-Coenzyme A mutase	Mut	1416839_at	-0.0813467	-0.0285854	-0.0756108	0.0812364	0.0312976	-0.0168879
Mid1 interacting protein 1 (gastrulation specific G12-like (zebrafish))	Mid1ip1	1416840_at	-0.0930117	0.171753	-0.285031	0.224518	-0.131546	-0.202557
RIKEN cDNA 1110059E24 gene	1110059E24Rik	1416841_at	-0.298042	-0.558258	-0.12299	0.458125	0.554222	0.0972083
glutathione S-transferase, mu 5	Gstm5	1416842_at	1.92745	-0.0393429	-1.27912	2.67248	0.484219	-1.56589
phosphodiesterase 6D, cGMP-specific, rod, delta	Pde6d	1416843_at	-0.748991	-0.335624	-0.805648	0.518205	0.650335	0.593228
protein arginine N-methyltransferase 2	Prmt2	1416844_at	-0.00168093	-0.0929701	-0.237644	0.0732985	0.113984	-0.011126
transmembrane protein 132A	Tmem132a	1416845_at	0.818195	-0.0558525	-0.206311	0.0317492	0.0394003	-0.0460506
PDZ domain containing RING finger 3	Pdzrn3	1416846_a_at	-0.0622334	-0.00338308	-0.0435882	0.0860181	0.0563533	0.000805378
2'-5' oligoadenylate synthetase 1D /// 2'-5' oligoadenylate synthetase 1E	Oas1d /// Oas1e	1416847_s_at	-0.0397936	0.004728	-0.0270671	0.0474505	0.0372922	0.000182072
ubiquitin-like 5	Ubl5	1416848_at	-0.542116	0.262387	1.32112	-0.290055	-0.16865	0.662825
CDGSH iron sulfur domain 1	Cisd1	1416849_at	-1.98229	-0.244663	0.0735413	0.110513	0.664501	0.326463
CDGSH iron sulfur domain 1	Cisd1	1416850_s_at	-0.41273	0.0144523	-0.0799119	0.0119225	0.243865	0.196632
Suppression of tumorigenicity 13 (St13), mRNA	St13	1416851_at	-0.016229	0.00641735	-0.0199678	0.0498134	0.0366574	0.00330162
solute carrier family 34 (sodium phosphate), member 2	Slc34a2	1416854_at	-0.0273805	0.00901167	-0.020685	0.0366438	0.0308013	0.00501776
growth arrest specific 1	Gas1	1416855_at	-0.0278341	0.00289798	-0.0206506	0.0325873	0.0253882	-0.00850034
RIKEN cDNA 3230401D17 gene	3230401D17Rik	1416856_at	0.236056	0.189183	-0.3409	0.114158	-0.0624348	-0.356915
stromal cell derived factor 2	Sdf2	1416857_at	0.394047	0.421711	-0.0646772	-0.112904	-0.156597	0.0215616
FK506 binding protein 3	Fkbp3	1416858_a_at	0.343791	-0.260103	-0.283687	0.449186	0.330489	-0.215335
FK506 binding protein 3	Fkbp3	1416859_at	0.184107	-0.697994	-0.4443	0.590836	0.359604	-0.452397
inhibitor of growth family, member 1	Ing1	1416860_s_at	0.0138652	0.0922559	0.387388	-0.293524	-0.442298	0.216973
signal transducing adaptor molecule (SH3 domain and ITAM motif) 1	Stam	1416861_at	-0.345727	-0.239687	0.0541461	0.0563504	0.346327	0.0717786
signal transducing adaptor molecule (SH3 domain and ITAM motif) 1	Stam	1416862_at	-0.00650279	0.120617	0.34775	-0.283932	-0.728331	0.168492
abhydrolase domain containing 8	Abhd8	1416863_at	-1.49913	0.305453	0.5334	-0.678117	0.0192483	0.434188
surfeit gene 6	Surf6	1416864_at	0.00080967	0.0688626	0.317687	-0.0845378	-0.0950413	-0.00176589
FYVE, RhoGEF and PH domain containing 1	Fgd1	1416865_at	0.995698	0.634737	0.547875	-0.314318	0.0978462	-0.230882
blocked early in transport 1 homolog (S. cerevisiae)	Bet1	1416866_at	-0.0938139	0.0787433	-0.197679	0.0503314	0.172352	-0.11101
blocked early in transport 1 homolog (S. cerevisiae)	Bet1	1416867_at	-0.184225	-0.00618267	-0.0246113	0.0490729	0.452684	-0.0280463
cyclin-dependent kinase inhibitor 2C (p18, inhibits CDK4)	Cdkn2c	1416868_at	0.22469	2.5688	2.1758	-3.34481	-3.00708	0.0159585
Lck interacting transmembrane adaptor 1 /// zinc finger, CCCH-type with G patch domain	Lime1 /// Zgpat	1416869_x_at	0.315881	0.175854	1.74876	0.00279721	-0.00706816	0.0842078
a disintegrin and metallopeptidase domain 8	Adam8	1416871_at	-0.0542576	-0.0273656	-0.0239007	1.06121	0.367956	-0.0171794
tetraspanin 6	Tspan6	1416872_at	-0.2357	-0.474716	0.432126	0.101656	-0.400028	-0.0128155
cyclin-dependent kinase 2	Cdk2	1416873_a_at	-0.204952	-0.0118402	-0.349702	-0.0384763	-0.214333	0.175638
Paf1, RNA polymerase II associated factor, homolog (S. cerevisiae)	Paf1	1416874_a_at	-0.349913	0.107748	-0.00182533	0.0857862	0.195	-0.242887
parvin, gamma	Parvg	1416875_at	0.236738	0.0387297	-0.134471	0.0822287	-0.709113	0.058725
mitochondrial ribosomal protein L51	Mrpl51	1416877_a_at	-0.318696	-0.223344	0.00343386	0.00804901	0.340148	0.0820465
mitochondrial ribosomal protein L51	Mrpl51	1416878_at	-0.0707301	-0.128945	0.0237767	-0.0634836	0.0475678	0.0776842
mitochondrial ribosomal protein L51	Mrpl51	1416879_at	-0.0550216	-0.0167781	0.0896159	0.0399861	0.0137195	-0.0194172
myeloid cell leukemia sequence 1	Mcl1	1416880_at	0.124142	-0.0763251	0.788291	-0.0114616	-0.301584	0.1654
myeloid cell leukemia sequence 1	Mcl1	1416881_at	-0.660677	-0.343218	0.64575	-0.088191	-0.0736561	0.515308
regulator of G-protein signalling 10	Rgs10	1416882_at	0.632939	-0.760496	0.386416	-0.0575647	-1.30937	0.172591
cleft lip and palate associated transmembrane protein 1	Clptm1	1416883_at	-0.198533	-0.0731185	0.113111	-0.172538	-0.0330722	0.148019
chromobox homolog 3 (Drosophila HP1 gamma)	Cbx3	1416884_at	-0.557536	0.0356938	-0.123574	0.18572	0.142271	-0.0795393
RIKEN cDNA 1110038F14 gene	1110038F14Rik	1416885_at	0.321212	-0.0533311	-0.252538	-0.159637	0.0118052	-0.0774638
nuclear DNA binding protein	C1d	1416886_at	-0.232014	-0.403795	-0.142303	0.342544	0.074499	-0.33434
nuclear DNA binding protein	C1d	1416887_at	-0.0283915	-0.000703335	-0.0260112	0.0603835	0.0394123	-0.00541401
Fas (TNFRSF6)-associated via death domain	Fadd	1416888_at	0.270303	-0.230386	-0.0385084	0.204223	0.131398	-0.0295153
troponin I, skeletal, fast 2	Tnni2	1416889_at	-0.770663	-1.96675	-2.5137	0.932407	0.445528	1.34634
WD repeat domain 74	Wdr74	1416890_at	-1.24736	-0.0493345	0.0738462	-0.0157665	0.102824	0.109061
numb gene homolog (Drosophila)	Numb	1416891_at	-0.228413	-0.0726159	0.101982	0.00906722	-0.129932	0.427023
family with sequence similarity 107, member B	Fam107b	1416892_s_at	0.86172	0.303281	-0.0507886	0.195239	-0.354266	-0.407638
family with sequence similarity 107, member B	Fam107b	1416893_at	-0.379111	-0.376059	-0.27791	0.39569	0.474475	-0.157646
SPA ) binding protein, cytoplasmic cochaperone 1	Hspbp1	1416894_at	-0.554024	-0.0652746	0.27612	0.0541382	0.162529	-0.0632159
ephrin A1	Efna1	1416895_at	-0.0282596	-0.0221536	-0.0572681	0.0362782	0.0243931	-0.0281926
ribosomal protein S6 kinase polypeptide 1	Rps6ka1	1416896_at	1.22571	-0.807824	-0.701667	0.977024	0.276406	-0.21892
poly (ADP-ribose) polymerase family, member 9	Parp9	1416897_at	-0.195894	0.308779	0.238931	-0.627772	-0.375233	0.250776
interferon regulatory factor 3	Irf3	1416898_a_at	-0.453531	-0.089121	0.000340144	-0.0311287	0.389845	0.380651
undifferentiated embryonic cell transcription factor 1	Utf1	1416899_at	-0.0231739	0.00447039	-0.01542	0.0263543	0.0158931	-0.000834107
growth differentiation factor 1 /// LAG1 homolog, ceramide synthase 1	Gdf1 /// Lass1	1416900_s_at	-0.0278686	-0.00534236	-0.00996721	0.0302855	0.0184906	-0.00094978
Niemann Pick type C2	Npc2	1416901_at	0.0940158	0.225058	-0.158393	-0.246434	-0.38864	0.101804
cytochrome c oxidase, subunit Vb /// similar to cytochrome c oxidase, subunit Vb /// predicted gene, OTTMUSG00000000426	Cox5b /// LOC100046079 /// OTTMUSG00000000426	1416902_a_at	-0.678466	0.135229	0.0572659	-0.0905609	0.0127643	-0.0361865
nucleobindin 1	Nucb1	1416903_at	0.295241	0.377558	-0.214302	0.109491	0.12113	-0.475217
muscleblind-like 1 (Drosophila)	Mbnl1	1416904_at	0.388076	0.150102	0.35023	-0.120943	-0.239172	-0.22306
guanylate cyclase activator 2a (guanylin)	Guca2a	1416905_at	-0.0309318	-0.00474238	-0.0198377	0.032405	0.0226244	8.98043e-06
anaphase-promoting complex subunit 5	Anapc5	1416906_at	-0.473106	0.26219	0.127843	-0.0921745	-0.132511	-0.0122722
translin	Tsn	1416907_at	-0.0276763	-0.266431	-0.161101	0.546304	0.291756	-0.234121
translin	Tsn	1416908_s_at	0.294899	0.0676781	0.031909	0.0832589	-0.128021	-0.263041
phosphatidylinositol glycan anchor biosynthesis, class Y-like	Pigyl	1416909_at	-0.294818	0.124176	-0.151169	-0.116874	0.372381	0.326849
DnaJ (Hsp40) homolog, subfamily C, member 15	Dnajc15	1416910_at	-1.00802	-0.427992	-0.426395	0.240738	0.695314	0.427382
akirin 1	Akirin1	1416911_a_at	0.0248693	-0.100891	-0.136796	0.169166	0.166205	0.155405
akirin 1	Akirin1	1416912_at	-0.224289	-0.0596472	0.0979945	0.0605135	-0.0418669	0.201523
esterase 1	Es1	1416913_at	-0.0784275	0.0105632	-0.0462919	0.081989	0.0551464	0.0147398
mammary tumor virus receptor 2	Mtvr2	1416914_s_at	-0.656376	-0.273318	0.0912806	0.345613	0.207169	0.126111
mutS homolog 6 (E. coli)	Msh6	1416915_at	-0.112968	0.0999473	0.0793193	0.0900612	-0.115272	0.0771675
E74-like factor 3	Elf3	1416916_at	-0.0185087	-0.0113657	-0.0213065	0.024508	0.0187256	0.0168261
RIKEN cDNA 1700123O20 gene	1700123O20Rik	1416917_at	-0.0565589	0.125693	-0.0926151	0.0237672	0.141283	-0.052247
discs, large homolog 3 (Drosophila)	Dlg3	1416918_at	-0.467671	-0.352383	0.559692	-0.00348695	0.065184	1.14329
nephronophthisis 1 (juvenile) homolog (human)	Nphp1	1416919_a_at	0.434239	0.485017	0.0282734	0.0358508	-0.243482	-0.300181
RNA binding motif protein 4	Rbm4	1416920_at	-0.526845	-0.132108	0.0768731	-0.140584	0.0385434	0.543046
aldolase A, fructose-bisphosphate	Aldoa	1416921_x_at	-0.206902	-0.24431	-0.523415	0.619385	0.628153	-0.0573676
BCL2/adenovirus E1B interacting protein 3-like	Bnip3l	1416922_a_at	0.303258	0.00651232	0.287552	-0.240647	-0.232038	0.024662
BCL2/adenovirus E1B interacting protein 3-like	Bnip3l	1416923_a_at	0.452596	-0.0562188	0.227686	-0.192131	-0.305498	-0.0358607
brain protein I3	Bri3	1416924_at	0.372937	-0.505286	-0.638755	0.308978	0.133239	0.116282
karyopherin (importin) beta 1	Kpnb1	1416925_at	-0.491485	-0.238513	-0.137027	0.259238	0.280405	0.118852
transformation related protein 53 inducible nuclear protein 1	Trp53inp1	1416926_at	0.348025	0.435097	1.00657	-1.74981	-1.94618	-0.00599003
transformation related protein 53 inducible nuclear protein 1	Trp53inp1	1416927_at	0.150986	0.332415	1.58975	-0.923114	-0.709504	1.10095
RNA binding motif protein 12	Rbm12	1416928_at	-0.0569423	-0.192452	0.177752	0.0529881	-0.134942	-0.028772
RNA binding motif protein 12	Rbm12	1416929_at	-0.285431	-0.298143	0.020435	0.255405	0.117445	0.123386
lymphocyte antigen 6 complex, locus D	Ly6d	1416930_at	-0.446286	4.56164	6.07165	-1.05419	0.135941	0.434951
Ngg1 interacting factor 3-like 1 (S. pombe)	Nif3l1	1416931_at	-0.74888	-0.570753	-0.147995	0.562613	0.657804	-0.131631
component of oligomeric golgi complex 2	Cog2	1416932_at	-0.116014	-0.184579	-0.0333349	-0.149403	0.167688	-0.0141948
P450 (cytochrome) oxidoreductase	Por	1416933_at	-0.708874	-0.0882991	-0.271207	0.257371	0.417207	0.192675
X-linked myotubular myopathy gene 1	Mtm1	1416934_at	0.0564868	0.517713	1.15918	0.240384	-0.331349	-0.401761
transient receptor potential cation channel, subfamily V, member 2	Trpv2	1416935_at	0.292022	0.576365	-0.43206	-0.14395	-0.0115814	-0.028856
apoptosis-associated tyrosine kinase	Aatk	1416936_at	-0.0275377	-0.00871269	-0.0137792	0.0333652	0.018713	-0.00287871
gamma-aminobutyric acid receptor associated protein	Gabarap	1416937_at	-1.09621	-0.793602	-0.237462	-0.00717894	0.109959	0.162168
coiled-coil-helix-coiled-coil-helix domain containing 1	Chchd1	1416938_at	-0.581999	-0.511657	-0.030049	0.263847	0.650551	0.188587
peptidylprolyl isomerase F (cyclophilin F)	Ppif	1416940_at	-0.797351	-1.0565	-0.0205666	0.866268	0.592771	-0.12071
eukaryotic translation initiation factor 4H	Eif4h	1416941_s_at	-0.12514	-0.146969	0.0424474	0.0158408	0.0440143	-0.00660324
endoplasmic reticulum aminopeptidase 1	Erap1	1416942_at	0.67116	0.226868	-0.0446002	0.384717	-0.283073	-0.264261
ubiquitin-conjugating enzyme E2E 1, UBC4/5 homolog (yeast)	Ube2e1	1416943_at	-0.110673	-0.111995	-0.106755	0.0186513	-0.0251392	0.0580352
tousled-like kinase 2 (Arabidopsis)	Tlk2	1416944_a_at	0.290106	-0.142612	0.479937	-0.00350348	-0.179685	0.00168006
acetyl-Coenzyme A acyltransferase 1A /// acetyl-Coenzyme A acyltransferase 1B	Acaa1a /// Acaa1b	1416946_a_at	-2.02724	-0.183421	0.0492849	0.0663195	0.436387	0.560785
acetyl-Coenzyme A acyltransferase 1A /// acetyl-Coenzyme A acyltransferase 1B	Acaa1a /// Acaa1b	1416947_s_at	-0.0478468	0.135009	-0.125935	-0.136424	0.189837	0.29034
mitochondrial ribosomal protein L23 /// predicted gene, OTTMUSG00000013301	Mrpl23 /// OTTMUSG00000013301	1416948_at	-0.609042	-0.031702	0.0589345	-0.216615	0.131454	0.573659
solute carrier family 39 (zinc transporter), member 7	Slc39a7	1416949_s_at	-0.520071	0.190642	0.0862786	0.0141503	0.0771151	0.154895
tumor necrosis factor, alpha-induced protein 8	Tnfaip8	1416950_at	0.154596	0.336993	0.0507015	0.120649	0.0127792	-0.11595
ATPase, H+ transporting, lysosomal V1 subunit D	Atp6v1d	1416951_a_at	0.254313	0.294316	0.340326	-0.38949	-0.261553	-0.0948232
ATPase, H+ transporting, lysosomal V1 subunit D	Atp6v1d	1416952_at	0.173265	0.459895	0.475952	-0.3048	-0.147097	-0.0498912
connective tissue growth factor	Ctgf	1416953_at	-0.040331	-0.00898965	-0.0396482	0.049962	0.0338753	-0.00657137
solute carrier family 25 (mitochondrial carrier, dicarboxylate transporter), member 10	Slc25a10	1416954_at	-1.12977	-0.386052	-0.358934	-0.420476	0.544975	0.129298
solute carrier family 25 (mitochondrial carrier, dicarboxylate transporter), member 10	Slc25a10	1416955_at	-0.0918884	-0.0181023	0.055284	-0.0117318	0.139431	0.144333
potassium voltage-gated channel, shaker-related subfamily, beta member 2	Kcnab2	1416956_at	-0.167089	-0.149182	0.253797	-0.222142	0.0396414	2.11443
POU domain, class 2, associating factor 1	Pou2af1	1416957_at	-2.44261	3.12893	1.29151	-2.32865	0.791151	-1.00908
nuclear receptor subfamily 1, group D, member 2	Nr1d2	1416958_at	1.34804	0.334913	0.825539	-0.107861	-1.10579	-1.03679
nuclear receptor subfamily 1, group D, member 2	Nr1d2	1416959_at	-0.0314667	-0.00423555	-0.0254405	0.0401492	0.0286116	-0.00283194
beta-1,3-glucuronyltransferase 3 (glucuronosyltransferase I)	B3gat3	1416960_at	-0.713072	-0.059317	0.373804	-0.463968	-0.275112	0.731191
budding uninhibited by benzimidazoles 1 homolog, beta (S. cerevisiae)	Bub1b	1416961_at	-1.78114	0.0765177	0.115835	-0.136024	0.026645	0.290901
regulator of chromosome condensation 1	Rcc1	1416962_at	-1.81093	-0.913281	-0.249116	0.00263627	0.155126	-0.0563898
ubiquitin associated domain containing 1	Ubac1	1416963_at	-0.0762361	0.124485	-0.110859	-0.0529343	-0.0180391	0.0944573
eukaryotic elongation factor, selenocysteine-tRNA-specific	Eefsec	1416964_at	-2.37485	-0.797856	0.535367	-0.737644	0.0902898	1.25017
proprotein convertase subtilisin/kexin type 1 inhibitor	Pcsk1n	1416965_at	-0.0417833	0.12944	0.00893315	0.0151852	0.00134043	-0.0195873
solute carrier family 22 (organic anion transporter), member 8	Slc22a8	1416966_at	-0.0500593	0.0379034	-0.0477307	0.0353396	0.0161889	-0.019201
SRY-box containing gene 2	Sox2	1416967_at	-0.0713117	-0.0139977	-0.0556529	0.068691	0.0543848	6.5724e-05
hydroxy-delta-5-steroid dehydrogenase, 3 beta- and steroid delta-isomerase 7	Hsd3b7	1416968_a_at	2.54885	0.737383	0.125352	0.116444	-0.3012	-0.34928
G two S phase expressed protein 1	Gtse1	1416969_at	-0.655186	0.139668	0.166296	-0.14465	0.667964	0.423832
cytochrome c oxidase, subunit VIIa 2	Cox7a2	1416970_a_at	-0.852279	-0.456055	0.123739	0.0195395	0.307093	0.127007
cytochrome c oxidase, subunit VIIa 2	Cox7a2	1416971_at	-1.4921	-0.557652	0.0213683	-0.022329	0.392442	0.193088
predicted gene, EG434401 /// NHP2 non-histone chromosome protein 2-like 1 (S. cerevisiae)	EG434401 /// Nhp2l1	1416972_at	-0.989358	-0.0366392	0.14025	-0.0762555	0.0115957	0.316413
predicted gene, EG434401 /// NHP2 non-histone chromosome protein 2-like 1 (S. cerevisiae)	EG434401 /// Nhp2l1	1416973_at	-0.567697	-0.155476	0.0704587	-0.0594199	0.0557639	0.379859
signal transducing adaptor molecule (SH3 domain and ITAM motif) 2	Stam2	1416974_at	0.0715133	-0.189423	0.0952597	-0.191678	-0.000467936	0.141568
signal transducing adaptor molecule (SH3 domain and ITAM motif) 2	Stam2	1416975_at	-0.0497488	0.530494	0.144285	0.00187461	0.212182	0.271851
signal transducing adaptor molecule (SH3 domain and ITAM motif) 2	Stam2	1416976_at	-0.0223112	-0.20645	0.399344	-0.0614966	-0.1727	0.320747
signal transducing adaptor molecule (SH3 domain and ITAM motif) 2	Stam2	1416977_at	0.00871332	-0.0316999	-0.0387149	0.0239295	0.00771189	-0.022896
Fc receptor, IgG, alpha chain transporter	Fcgrt	1416978_at	-0.0246991	-0.0116275	-0.0277733	0.033751	0.0222998	-0.0097909
proteasome maturation protein	Pomp	1416979_at	-0.250164	-0.533273	-0.246276	0.665326	0.473271	-0.0323118
methyltransferase like 7B	Mettl7b	1416980_at	-0.0420596	-0.027216	-0.0535054	0.0126672	0.00266774	0.0641023
forkhead box O1	Foxo1	1416981_at	1.18941	-0.0612236	0.379779	-0.192621	-0.675182	0.300474
forkhead box O1	Foxo1	1416982_at	0.736194	0.280866	0.614837	-0.733074	-0.47303	0.0736505
forkhead box O1	Foxo1	1416983_s_at	0.537222	-0.0599168	0.515158	-0.828929	-1.17194	0.0142713
mitochondrial ribosomal protein S18A	Mrps18a	1416984_at	-0.377046	-0.00675901	-0.266478	0.162244	0.403643	0.274083
signal-regulatory protein alpha	Sirpa	1416985_at	2.34743	-0.920419	-2.26623	3.23412	0.571817	-2.23143
signal-regulatory protein alpha	Sirpa	1416986_a_at	-0.0447558	-0.00967105	-0.0232123	0.0334548	0.0232541	-0.0084312
elongation protein 4 homolog (S. cerevisiae)	Elp4	1416987_at	-0.0986405	-0.0955559	-0.0255404	0.450389	0.513316	0.0487308
mutS homolog 2 (E. coli)	Msh2	1416988_at	-0.209545	0.00682704	-0.317648	0.0818338	-0.0772645	0.0394068
vacuolar protein sorting 53 (yeast)	Vps53	1416989_at	0.0406748	-0.139894	0.105672	-0.231727	-0.207363	0.0669359
retinoid X receptor beta	Rxrb	1416990_at	1.16885	0.372793	-0.0636034	-0.0955283	-0.289103	-0.000261307
mitochondrial translation optimization 1 homolog (S. cerevisiae)	Mto1	1416991_at	0.162223	0.00200113	-0.0107787	0.133967	0.046778	-0.205911
similar to manic fringe /// MFNG O-fucosylpeptide 3-beta-N-acetylglucosaminyltransferase	LOC100046464 /// Mfng	1416992_at	0.900439	-0.264902	-0.121733	-0.139367	-0.364205	0.26913
tetratricopeptide repeat domain 1	Ttc1	1416994_at	-0.0224659	-0.045678	-0.0243923	0.047147	0.0130428	-0.0117763
protein kinase C and casein kinase substrate in neurons 3	Pacsin3	1416995_at	-0.0319113	-0.0018454	-0.0201482	0.0406424	0.0263961	-0.00271841
TBC1 domain family, member 8	Tbc1d8	1416996_at	0.0926968	-0.0678402	1.94225	-0.0472049	-0.0854519	0.984368
huntingtin-associated protein 1	Hap1	1416997_a_at	0.217822	-0.00801714	-0.0427469	0.021401	0.0185978	-0.00883627
RRS1 ribosome biogenesis regulator homolog (S. cerevisiae)	Rrs1	1416998_at	-1.0197	-0.685144	-0.0842476	0.235845	0.0403242	0.153884
sphingomyelin phosphodiesterase 2, neutral	Smpd2	1416999_at	-0.220586	0.339943	0.401417	-0.505439	-0.0499646	0.317471
ankyrin repeat and BTB (POZ) domain containing 1	Abtb1	1417000_at	0.883424	1.13497	0.367577	-0.556585	-0.752421	-0.141606
DNA segment, Chr 4, Wayne State University 53, expressed	D4Wsu53e	1417001_a_at	0.886961	0.330945	0.765861	-0.453013	-0.534879	-0.479212
RIKEN cDNA 0610012G03 gene	0610012G03Rik	1417002_at	-0.394089	-0.688157	-0.111597	0.0369867	0.28405	0.292616
RIKEN cDNA 0610012G03 gene	0610012G03Rik	1417003_at	-0.30478	0.254086	-0.150894	0.144071	0.122611	0.165377
tumor susceptibility gene 101	Tsg101	1417004_at	-0.440626	-0.396654	0.0682106	0.0465972	0.220147	0.160518
kinesin light chain 1	Klc1	1417005_at	-0.703468	-0.174368	-0.119936	-0.00173664	0.125822	0.147242
COMM domain containing 4	Commd4	1417006_at	-0.561982	0.271052	0.229543	-0.300758	-0.0478296	0.0600239
vacuolar protein sorting 4b (yeast)	Vps4b	1417007_a_at	0.553825	0.319617	0.197223	-0.00961558	-0.162578	-0.194933
carnitine acetyltransferase	Crat	1417008_at	0.198585	0.320926	0.514642	0.11847	0.0114408	-0.0427555
complement component 1, r subcomponent	C1r	1417009_at	-0.0369946	-0.00254146	-0.0273686	0.0437485	0.027415	-0.00262578
zinc finger protein 238	Zfp238	1417010_at	0.592537	0.243007	0.719095	-0.18486	-0.789483	-0.298005
syndecan 2	Sdc2	1417011_at	-0.0311567	0.00647195	-0.0203511	0.0456748	0.032227	0.00237302
syndecan 2	Sdc2	1417012_at	-0.0354807	0.0061473	-0.0193446	0.0459822	0.0299349	-0.00158302
heat shock protein 8	Hspb8	1417013_at	-0.0247286	0.00616678	-0.0283904	0.0451991	0.0286849	-0.00111326
heat shock protein 8	Hspb8	1417014_at	-0.0253025	0.000402967	-0.0100424	0.0287483	0.0283889	0.00210977
Ras association (RalGDS/AF-6) domain family member 3	Rassf3	1417015_at	-0.0263109	-0.000526031	-0.0196405	0.0395927	0.0269529	-0.000873804
similar to MK-5 type 2 /// MAP kinase-activated protein kinase 5	LOC100047833 /// Mapkapk5	1417016_at	-0.602648	-0.29111	0.235784	0.0289335	0.0495148	0.0504637
cytochrome P450, family 17, subfamily a, polypeptide 1	Cyp17a1	1417017_at	-0.0274104	-0.000659545	-0.0127278	0.0352406	0.0248884	-0.000358542
epidermal growth factor-containing fibulin-like extracellular matrix protein 2	Efemp2	1417018_at	0.0326018	-0.0271275	-0.0234756	0.00763663	-0.000982443	0.179468
cell division cycle 6 homolog (S. cerevisiae)	Cdc6	1417019_a_at	-0.883269	0.303689	-0.24509	-0.00196648	0.258424	0.176138
spermatogenesis associated 4	Spata4	1417020_at	-0.0480735	-0.0117636	-0.0288432	0.0696235	0.0431069	0.000594139
sporulation protein, meiosis-specific, SPO11 homolog (S. cerevisiae)	Spo11	1417021_a_at	-0.0517955	-0.0238812	2.74482	0.00909607	-0.00487733	0.0351902
solute carrier family 7 (cationic amino acid transporter, y+ system), member 3	Slc7a3	1417022_at	-0.0506475	-0.0358787	-0.0477169	0.0332305	0.0306443	0.232705
fatty acid binding protein 4, adipocyte	Fabp4	1417023_a_at	-0.0545959	-0.0331336	-0.116533	0.0728079	0.0374541	-0.00223374
histidyl-tRNA synthetase	Hars	1417024_at	-0.425996	0.0120691	-0.0217018	0.104967	0.25576	0.192517
histocompatibility 2, class II antigen E beta	H2-Eb1	1417025_at	6.58408	-0.0272915	-0.0514388	0.0142008	0.0795564	-0.0361911
prefoldin 1	Pfdn1	1417026_at	-0.581879	-0.392918	-0.60853	0.423302	0.507323	-0.0685949
tripartite motif-containing 2	Trim2	1417027_at	-0.0333927	-0.00467058	-0.0278306	0.0317687	0.019971	0.00652071
tripartite motif-containing 2	Trim2	1417028_a_at	0.128025	0.0224729	-0.0442866	0.0304024	0.0241845	0.0135267
tripartite motif-containing 2	Trim2	1417029_a_at	-0.0518407	0.00347694	-0.0304827	0.0476526	0.0391175	0.00515946
transmembrane protein 206	Tmem206	1417030_at	0.362475	-0.537008	-0.656306	0.581557	-0.140257	-0.2251
transmembrane protein 206	Tmem206	1417031_at	-0.418547	-0.190409	-0.334032	0.990954	0.149903	-0.0928367
ubiquitin-conjugating enzyme E2G 2	Ube2g2	1417032_at	-0.493862	0.126534	0.0917307	-0.0548604	0.0607386	0.114044
ubiquitin-conjugating enzyme E2G 2	Ube2g2	1417033_at	-0.0605183	0.132208	-0.037347	0.0110462	0.0283631	0.0319281
trafficking protein particle complex 6A	Trappc6a	1417034_at	-0.121206	0.194661	-0.149077	0.344391	0.220574	0.302192
SAC3 domain containing 1	Sac3d1	1417035_at	-0.649844	0.0146697	-0.108043	-0.129322	0.177885	0.250083
SAC3 domain containing 1	Sac3d1	1417036_at	-0.0412336	-0.00104777	-0.0236249	0.0475058	0.0362728	0.000243107
origin recognition complex, subunit 6-like (S. cerevisiae)	Orc6l	1417037_at	-0.566157	-0.181324	-0.204377	0.1897	0.396667	0.0997696
septin 9	2009-09-01	1417038_at	0.624325	-0.250484	-0.105757	0.0589485	-0.0443783	0.446011
cullin 7	Cul7	1417039_a_at	0.232585	-0.333425	-0.280544	0.135766	-0.25362	0.0847038
BCL2-related ovarian killer protein	Bok	1417040_a_at	1.34909	-0.0715338	-0.201445	0.0276844	-0.00309062	-0.0488195
polymerase (RNA) I polypeptide C	Polr1c	1417041_at	-0.667786	0.153454	-0.461063	0.209874	0.214659	0.168963
solute carrier family 37 (glucose-6-phosphate transporter), member 4	Slc37a4	1417042_at	0.323169	-0.332282	-0.292233	0.0752271	-0.00460704	0.150467
lecithin cholesterol acyltransferase	Lcat	1417043_at	-0.0257147	0.000776132	-0.0182666	0.041868	0.0215071	-0.00704233
leucine carboxyl methyltransferase 1	Lcmt1	1417044_at	-0.242685	0.1055	-0.168836	-0.0491374	-0.0090065	0.306437
BH3 interacting domain death agonist	Bid	1417045_at	-1.02883	-1.46391	-0.17174	0.604376	0.478444	0.954063
tumor suppressor candidate 4	Tusc4	1417046_at	-0.143959	0.34341	0.255593	-0.487968	-0.121423	0.389667
prominin 2	Prom2	1417047_at	-0.0495347	0.0301921	-0.0621092	0.0661531	0.0367316	-0.0307835
prominin 2	Prom2	1417048_at	-0.0252825	0.000421325	-0.0159264	0.0378911	0.0259779	-0.000949979
Rh blood group, D antigen	Rhd	1417049_at	-0.0267787	-0.00680169	-0.0124296	0.23196	0.0195061	0.00638529
C1q and tumor necrosis factor related protein 4	C1qtnf4	1417050_at	-0.0306929	-0.00125674	-0.0167123	0.0403827	0.0266614	-0.000463088
protocadherin 8	Pcdh8	1417051_at	-0.0452327	-0.00215809	-0.0309238	0.0655623	0.0447854	-0.000545661
proteasome (prosome, macropain) subunit, beta type 3	Psmb3	1417052_at	-1.90547	-0.0574926	0.0535304	0.0489759	0.554932	0.353791
prohibitin	Phb	1417053_at	-1.34781	-0.269718	-0.0354783	0.246684	0.559388	0.198536
RIKEN cDNA 0610009D07 gene	0610009D07Rik	1417054_a_at	-0.457931	-0.288317	-0.0826025	0.447443	0.407177	-0.146215
RIKEN cDNA 0610009D07 gene	0610009D07Rik	1417055_at	-0.822203	-0.223923	-0.19037	0.514466	0.450285	-4.86374e-05
proteasome (prosome, macropain) 28 subunit, alpha	Psme1	1417056_at	-0.10976	0.219299	0.157501	0.182883	0.091211	0.0587893
lysosomal-associated membrane protein 3 /// similar to peptidylprolyl isomerase D /// similar to peptidylprolyl isomerase D /// peptidylprolyl isomerase D (cyclophilin D)	Lamp3 /// LOC100043444 /// LOC100045251 /// Ppid	1417057_a_at	-0.341964	-0.259857	-0.0427675	0.354305	0.243792	-0.113544
keratinocyte associated protein 2	Krtcap2	1417058_a_at	0.239213	0.176402	-0.0778596	-0.16297	-0.0309919	-0.00318686
keratinocyte associated protein 2	Krtcap2	1417059_at	-0.154865	0.182232	-0.018336	-0.0344677	0.0434996	0.0660779
protein phosphatase 1, regulatory (inhibitor) subunit 11	Ppp1r11	1417060_at	-0.178978	-0.251439	-0.270497	0.00662009	0.456239	-0.121911
solute carrier family 40 (iron-regulated transporter), member 1	Slc40a1	1417061_at	0.0125632	-0.0119336	-0.0228008	0.0319161	0.0135932	-0.000981172
armadillo repeat containing 10	Armc10	1417062_at	0.595585	0.158787	-0.280059	0.182478	-0.0166829	-0.195248
complement component 1, q subcomponent, beta polypeptide	C1qb	1417063_at	-0.0338195	0.00259844	-0.0287519	0.038939	0.0286666	-0.00344698
jagunal homolog 1 (Drosophila)	Jagn1	1417064_at	-0.929793	-0.0630407	0.12722	0.064202	0.0796588	-0.0176296
early growth response 1	Egr1	1417065_at	4.05827	-2.08414	1.32482	-0.629409	-3.04533	0.528399
chaperone, ABC1 activity of bc1 complex like (S. pombe)	Cabc1	1417066_at	2.26282	0.455064	0.0134599	-0.373254	-0.7906	0.00835029
chaperone, ABC1 activity of bc1 complex like (S. pombe)	Cabc1	1417067_s_at	0.0955667	-0.0461195	-0.134724	0.0360013	0.0196853	-0.0456861
protein tyrosine phosphatase, non-receptor type 1	Ptpn1	1417068_a_at	-0.167332	-0.0445045	0.0215619	-0.0379378	-0.0332937	0.105027
cytochrome P450, family 4, subfamily v, polypeptide 3	Cyp4v3	1417070_at	1.63808	0.0395177	-0.0396587	0.0375981	-0.0047462	-0.0749184
cytochrome P450, family 4, subfamily v, polypeptide 3	Cyp4v3	1417071_s_at	4.81938	1.08119	0.0530862	5.39223e-05	-0.0183032	-0.0488223
solute carrier family 22 (organic anion transporter), member 6	Slc22a6	1417072_at	-0.0284565	0.00455888	-0.0121913	0.0368525	0.0231825	0.00205338
quaking	Qk	1417073_a_at	0.581081	-0.215203	-0.672876	1.00786	0.610735	-0.236644
carcinoembryonic antigen-related cell adhesion molecule 10	Ceacam10	1417074_at	-0.0267879	0.00212431	-0.0143268	0.0437825	0.0314039	0.0026135
RIKEN cDNA 2010309E21 gene	2010309E21Rik	1417075_at	-0.375518	-0.470934	-0.172752	0.405778	0.300691	0.11257
fatty acid binding protein 9, testis	Fabp9	1417076_at	-0.0538956	-0.00599074	-0.0595092	0.0782913	0.0554275	-0.000730594
B-cell receptor-associated protein 29	Bcap29	1417077_at	-0.0401526	-0.287554	-0.240014	0.406058	0.273433	-0.446557
lectin, galactose-binding, soluble 2	Lgals2	1417078_at	-0.117947	-0.0302935	-0.105951	0.0661718	0.0730621	0.0321163
lectin, galactose-binding, soluble 2	Lgals2	1417079_s_at	-0.0328258	-0.00347181	-0.0121098	0.0324066	0.0215724	0.000471711
ECSIT homolog (Drosophila)	Ecsit	1417080_a_at	-1.08873	-0.247803	0.118399	0.0582752	0.191253	0.167709
synaptogyrin 2	Syngr2	1417081_a_at	-0.195752	-0.960279	0.151633	-0.529609	-0.0110283	1.15911
acidic (leucine-rich) nuclear phosphoprotein 32 family, member B	Anp32b	1417082_at	-0.0274852	0.0342204	0.00393168	0.00222301	-0.0450411	0.00856399
Sec61 beta subunit	Sec61b	1417083_at	-0.241065	0.00904846	-0.0504125	-0.0330009	0.0832847	0.0923249
eukaryotic translation initiation factor 4E binding protein 2	Eif4ebp2	1417084_at	-0.169171	-0.460982	0.0910638	-0.0703405	0.0862074	0.201296
aldo-keto reductase family 1, member C6	Akr1c6	1417085_at	-0.0392273	-0.00177983	-0.0194901	0.0402049	0.0261603	0.00147895
platelet-activating factor acetylhydrolase, isoform 1b, beta1 subunit	Pafah1b1	1417086_at	-0.0254819	-0.121487	-0.123569	0.141544	0.192302	-0.0748084
golgi apparatus protein 1	Glg1	1417087_at	1.22874	0.0743147	-0.0144669	-0.267293	-0.550908	-0.0211665
zinc finger protein 346	Zfp346	1417088_at	0.133604	0.093324	0.158827	-0.198941	-0.0730712	0.473425
creatine kinase, mitochondrial 1, ubiquitous	Ckmt1	1417089_a_at	-0.046619	0.00217382	-0.0473223	0.0329014	0.0436888	0.00722059
reticulocalbin 1	Rcn1	1417090_at	1.54738	0.429002	-0.173817	0.762865	-0.272861	-1.58874
conserved helix-loop-helix ubiquitous kinase	Chuk	1417091_at	-0.935436	-0.482857	0.26508	0.281417	0.260642	0.150893
parathyroid hormone 1 receptor	Pth1r	1417092_at	-0.0515214	-0.00349673	-0.0332215	0.0433971	0.035288	0.00435154
general transcription factor II H, polypeptide 4	Gtf2h4	1417093_a_at	-0.888766	-0.108455	-0.299682	0.0167227	0.131504	0.229617
acyl-CoA thioesterase 7	Acot7	1417094_at	-0.692409	0.459368	0.13943	-0.330938	0.118019	-0.208436
heat shock protein 14	Hspa14	1417095_a_at	-0.123069	0.0793276	-0.0458298	0.0829868	0.364287	-0.170492
ribosomal RNA processing 15 homolog (S. cerevisiae)	Rrp15	1417096_at	-0.51934	-0.0805006	-0.0647894	0.474635	0.475181	-0.0360444
mitochondrial trans-2-enoyl-CoA reductase	Mecr	1417098_s_at	-0.343115	-0.0652014	-0.362196	0.0951347	0.466318	0.00415961
FtsJ homolog 1 (E. coli) /// similar to Ftsj homolog	Ftsj1 /// LOC100044636	1417099_at	-0.205691	-0.0745605	0.0188147	0.163423	0.157536	-0.262076
CD320 antigen	Cd320	1417100_at	-0.0839771	0.132016	-0.695584	0.0513856	0.460801	0.00473181
heat shock protein 2	Hspa2	1417101_at	-0.0180899	0.0309359	-0.726827	0.0874043	0.409254	-0.174999
similar to NADH dehydrogenase (ubiquinone) 1 beta subcomplex, 5 /// NADH dehydrogenase (ubiquinone) 1 beta subcomplex, 5	LOC100046199 /// Ndufb5	1417102_a_at	-0.265628	-0.270913	-0.0527757	0.100468	0.12987	0.0484206
D-dopachrome tautomerase	Ddt	1417103_at	-1.07975	-0.0300813	-0.315556	-0.738203	0.456482	0.288032
epithelial membrane protein 3	Emp3	1417104_at	0.167881	0.374181	-0.309823	0.23811	-0.0785688	-1.04623
trafficking protein particle complex 2-like	Trappc2l	1417105_at	-0.395992	-0.340894	-0.152854	-0.0857964	0.450311	0.340578
tumor protein D52-like 2	Tpd52l2	1417106_at	0.223195	-0.0521507	-0.2196	0.148364	0.110244	-0.0413335
tumor protein D52-like 2	Tpd52l2	1417107_at	0.904022	0.902077	-0.426327	0.0564097	0.0531289	-0.408522
kinesin light chain 4	Klc4	1417108_at	0.859745	0.42374	0.623995	-0.398749	-0.92793	0.254241
tubulointerstitial nephritis antigen-like 1	Tinagl1	1417109_at	-0.0336453	-0.00469553	-0.0207626	0.032077	0.0227452	-0.00696107
mannosidase 1, alpha	Man1a	1417110_at	-0.567914	0.305986	1.34285	-1.13195	-1.60413	0.524876
mannosidase 1, alpha	Man1a	1417111_at	0.0957661	0.19651	0.762742	-1.36226	-1.41848	-0.0597763
ADP-ribosylation factor-like 2 binding protein	Arl2bp	1417112_at	0.511229	0.312952	0.0711597	-0.0939862	-0.230211	-0.271417
germ cell-less homolog 1 (Drosophila)	Gmcl1	1417113_at	-0.124773	0.168577	0.3408	-0.126384	-0.232096	0.282993
germ cell-less homolog 1 (Drosophila)	Gmcl1	1417114_at	-0.744998	0.248103	0.452236	-0.00704384	-0.365891	0.550585
mitogen-activated protein kinase kinase kinase 12	Map3k12	1417115_at	-0.053987	0.0387948	0.155017	0.0287049	0.0141709	0.0406659
solute carrier family 6 (neurotransmitter transporter, creatine), member 8	Slc6a8	1417116_at	-0.0180852	0.00226871	-0.0195685	0.0438208	0.0418073	0.00330655
cleavage stimulation factor, 3' pre-RNA, subunit 1	Cstf1	1417117_at	-0.0338082	-0.0180043	-0.0228358	0.215808	0.0196079	0.0033191
ARD1 homolog A, N-acetyltransferase (S. cerevisiae)	Ard1a	1417118_a_at	-1.07255	-0.0796448	0.0770699	-0.0206505	0.482612	0.119821
zinc finger like protein 1	Zfpl1	1417119_at	-0.436177	-0.105555	-0.368058	-0.00363239	0.319611	0.27374
gamma-aminobutyric acid (GABA-A) receptor, subunit alpha 6	Gabra6	1417121_at	-0.0405516	-0.00121593	-0.0229294	0.0648306	0.0465384	0.00986226
vav 3 oncogene	Vav3	1417122_at	1.05453	-0.325265	-0.856935	0.606149	-0.104786	-1.15914
vav 3 oncogene	Vav3	1417123_at	-0.0264528	-0.000143647	-0.0132993	0.038189	0.0243856	-0.000332435
destrin	Dstn	1417124_at	-1.25432	-0.99867	-0.970023	0.871031	0.779149	0.751744
S-adenosylhomocysteine hydrolase	Ahcy	1417125_at	-0.279351	-0.0173248	-0.316158	0.157925	0.199274	0.0418463
ribosomal protein L22 like 1	Rpl22l1	1417126_a_at	-0.226556	-0.165166	0.112115	0.00890509	-0.00301139	-0.0191072
homeobox, msh-like 1	Msx1	1417127_at	-0.027196	-0.00554029	-0.01243	0.0314719	0.0195702	-0.00194601
pleckstrin homology domain containing, family O member 1	Plekho1	1417128_at	-0.50011	-1.76292	-1.40619	0.0805441	0.169187	0.505517
Meis homeobox 2	Meis2	1417129_a_at	-0.0419491	-0.0154071	-0.0434625	0.0510235	0.0291317	0.00163102
angiopoietin-like 4	Angptl4	1417130_s_at	-0.341897	-0.214956	-0.228181	0.0469583	0.357832	0.231714
cell division cycle 25 homolog A (S. pombe)	Cdc25a	1417131_at	0.0395199	-0.265461	0.173283	0.0927353	0.0249968	0.199016
cell division cycle 25 homolog A (S. pombe)	Cdc25a	1417132_at	-0.430413	-0.00645701	-0.0677881	0.128132	0.114677	0.190249
peripheral myelin protein 22	Pmp22	1417133_at	-0.0451895	-0.00343116	-0.0242021	0.02179	0.0101203	-0.00380842
serine/arginine-rich protein specific kinase 2	Srpk2	1417134_at	0.756682	0.0748269	-0.122023	0.162113	-0.290327	-0.153634
serine/arginine-rich protein specific kinase 2	Srpk2	1417135_at	0.695674	0.048666	-0.301735	0.0502059	-0.236043	-0.249553
serine/arginine-rich protein specific kinase 2	Srpk2	1417136_s_at	0.548881	-0.102414	-0.294141	0.0658986	-0.23705	-0.224884
uridine-cytidine kinase 2	Uck2	1417137_at	-0.0304952	-0.00535484	-0.0128214	0.0321834	0.0532622	-0.00271058
polymerase (RNA) II (DNA directed) polypeptide E	Polr2e	1417138_s_at	-0.261239	-0.117228	-0.011495	0.322526	0.586364	-0.21811
DSN1, MIND kinetochore complex component, homolog (S. cerevisiae)	Dsn1	1417139_at	-0.0294396	0.45587	-0.366649	0.0574662	0.1817	-0.255082
protein tyrosine phosphatase, non-receptor type 2	Ptpn2	1417140_a_at	0.124553	0.0980759	0.134308	-0.137959	-0.0555785	-0.310744
interferon gamma induced GTPase	Igtp	1417141_at	-0.29572	0.383801	0.14151	-0.336676	0.0891272	0.096892
family with sequence similarity 120, member B	Fam120b	1417142_at	0.159419	-0.0226432	0.537353	-0.211035	-0.207054	-0.00856765
lysophosphatidic acid receptor 1	Lpar1	1417143_at	0.19639	-0.0465172	-0.0722581	0.0920006	0.0475413	-0.0103944
tubulin, gamma 1	Tubg1	1417144_at	-0.821879	-0.100032	0.161145	-0.185181	0.158663	0.35458
nuclear transcription factor, X-box binding-like 1	Nfxl1	1417145_at	-0.209802	-0.280623	-0.293788	0.3912	0.334207	-0.0334568
family with sequence similarity 69, member B	Fam69b	1417147_at	1.34008	0.941019	-0.00903066	-0.185704	-0.193178	-1.65167
platelet derived growth factor receptor, beta polypeptide	Pdgfrb	1417148_at	0.881141	-1.42033	-3.25405	0.954403	0.690743	-0.583102
procollagen-proline, 2-oxoglutarate 4-dioxygenase (proline 4-hydroxylase), alpha II polypeptide	P4ha2	1417149_at	-0.00878334	-0.0192668	-0.0477934	0.0291785	0.0144229	-0.000418186
solute carrier family 6 (neurotransmitter transporter, serotonin), member 4	Slc6a4	1417150_at	-0.0331981	0.000798345	-0.0217407	0.0413093	0.023458	0.000234048
neurotensin receptor 2	Ntsr2	1417151_a_at	-0.0290992	-0.00106661	-0.0299561	0.0408529	0.0280404	0.00242257
nucleus accumbens associated 2, BEN and BTB (POZ) domain containing	Nacc2	1417152_at	-0.0233053	-0.0034132	-0.0124204	0.0305868	0.0255534	-0.0139758
nucleus accumbens associated 2, BEN and BTB (POZ) domain containing	Nacc2	1417153_at	-0.0430278	-0.00495434	-0.0322839	0.0491912	0.0354714	-9.93411e-05
solute carrier family 25 (mitochondrial carrier, brain), member 14	Slc25a14	1417154_at	0.586085	0.63774	-0.178778	0.171063	0.0832148	-0.012538
v-myc myelocytomatosis viral related oncogene, neuroblastoma derived (avian)	Mycn	1417155_at	1.56614	-0.0603034	-1.04491	1.61265	-0.372046	-2.61639
keratin 19	Krt19	1417156_at	-0.0316198	0.000911554	-0.0158426	0.0405803	0.0257229	-0.00040253
ARP10 actin-related protein 10 homolog (S. cerevisiae)	Actr10	1417157_at	-0.516551	0.275183	0.13705	-0.331865	-0.200214	0.105323
ZXD family zinc finger C	Zxdc	1417158_at	0.714963	-0.397315	-0.0266665	-0.492696	-0.594665	-0.0108924
ZXD family zinc finger C	Zxdc	1417159_at	-0.0449058	-0.0289378	-0.0531995	0.0182901	0.00538397	-0.0155456
extracellular proteinase inhibitor	Expi	1417160_s_at	0.414169	-0.0295927	-0.0422973	0.022158	0.00980409	-0.00866524
CDK2-associated protein 2	Cdk2ap2	1417161_at	-1.86055	0.134506	-0.0671126	-0.851598	0.301002	0.322219
transmembrane BAX inhibitor motif containing 1	Tmbim1	1417162_at	1.8824	0.127619	-1.13617	0.73714	-0.33023	-2.82238
dual specificity phosphatase 10	Dusp10	1417163_at	-0.0319491	0.00521859	-0.0198528	0.0515149	0.037879	0.00918817
dual specificity phosphatase 10	Dusp10	1417164_at	-0.315263	-0.118163	0.632814	-0.823242	0.445708	1.30723
methyl-CpG binding domain protein 2	Mbd2	1417165_at	-0.829377	0.139427	0.225859	-0.369174	0.111708	0.299954
PC4 and SFRS1 interacting protein 1	Psip1	1417166_at	-0.410646	0.0468327	0.228072	0.0455726	-0.152497	-0.0673596
exosome component 5	Exosc5	1417167_at	0.280518	0.529439	-0.405835	0.197687	0.0485865	-0.157418
ubiquitin specific peptidase 2	Usp2	1417168_a_at	1.70968	0.341502	0.0325212	0.0103217	-0.0228388	-0.0810946
ubiquitin specific peptidase 2	Usp2	1417169_at	0.018087	-0.00992544	0.107572	0.0123044	0.00894745	-0.00937009
leucine zipper transcription factor-like 1	Lztfl1	1417170_at	0.711202	-0.345941	0.214297	-0.156563	-0.722117	-0.0483468
IL2-inducible T-cell kinase	Itk	1417171_at	-4.90015	0.296713	1.57716	-3.41765	-1.35067	1.55751
ubiquitin-conjugating enzyme E2L 6	Ube2l6	1417172_at	-0.0276086	-0.0278045	-0.0182126	0.0858895	0.0347644	-0.0268819
activating transcription factor 6 beta	Atf6b	1417173_at	-0.0559303	0.0757915	-0.141805	0.0747371	0.108956	0.0517605
transmembrane protein 218	Tmem218	1417174_at	-0.323346	0.634867	0.565984	-0.69814	-0.774493	0.218354
casein kinase 1, epsilon	Csnk1e	1417175_at	0.45719	-0.191657	-0.0130698	0.105783	-0.453828	-0.238747
casein kinase 1, epsilon	Csnk1e	1417176_at	0.656957	-0.0193469	0.068223	-0.0167605	-0.471461	-0.352208
galactokinase 1	Galk1	1417177_at	-1.1757	0.0306094	0.223052	-0.308392	0.0392637	0.0446119
GIPC PDZ domain containing family, member 2	Gipc2	1417178_at	-0.079172	-0.0458901	-0.0376036	0.0361413	0.0445109	0.0212155
tetraspanin 5	Tspan5	1417179_at	0.980752	-0.10215	-0.157056	0.55691	0.00522439	-0.316721
proprotein convertase subtilisin/kexin type 7	Pcsk7	1417180_at	0.304849	0.348568	0.18083	-0.580104	-0.459652	0.246469
kinesin-associated protein 3	Kifap3	1417181_a_at	0.996811	0.258802	-0.322347	0.0324583	0.15395	-0.117643
DnaJ (Hsp40) homolog, subfamily A, member 2	Dnaja2	1417182_at	0.425025	-0.281812	-0.860853	0.583583	0.432102	-0.350929
DnaJ (Hsp40) homolog, subfamily A, member 2	Dnaja2	1417183_at	-0.626072	-0.0552877	-0.0272989	0.433458	0.172847	-0.0753492
hemoglobin, beta adult major chain /// hemoglobin, beta adult minor chain	Hbb-b1 /// Hbb-b2	1417184_s_at	-0.880534	-0.562594	-7.42552	1.90734	1.7396	1.60783
lymphocyte antigen 6 complex, locus A	Ly6a	1417185_at	2.66673	1.72764	0.296092	0.0260057	-0.278525	-0.603977
ubiquitin-conjugating enzyme E2K (UBC1 homolog, yeast)	Ube2k	1417186_at	-0.137987	0.118436	-0.0445833	0.0484527	0.0650806	-0.0407794
ubiquitin-conjugating enzyme E2K (UBC1 homolog, yeast)	Ube2k	1417187_at	-0.0311978	-0.00735263	-0.0147462	0.036114	0.021447	-0.00336786
ubiquitin-conjugating enzyme E2K (UBC1 homolog, yeast)	Ube2k	1417188_s_at	-0.266736	-0.41594	-0.246992	0.74219	0.237419	-0.0780834
proteasome (prosome, macropain) 28 subunit, beta	Psme2	1417189_at	-0.563271	0.0529928	-0.0223357	0.141103	0.137131	0.0250216
nicotinamide phosphoribosyltransferase	Nampt	1417190_at	0.0186418	0.256239	0.0572017	0.0630029	-0.253556	-0.928689
DnaJ (Hsp40) homolog, subfamily B, member 9	Dnajb9	1417191_at	0.906481	-0.0454248	0.0327778	-0.193787	-0.404305	-0.0361983
translocase of outer mitochondrial membrane 70 homolog A (yeast)	Tomm70a	1417192_at	-0.809378	-0.689982	0.114019	0.282924	0.316823	-0.0502392
superoxide dismutase 2, mitochondrial	Sod2	1417193_at	-0.564262	-0.493339	-0.0834014	0.0862538	0.376564	0.274305
superoxide dismutase 2, mitochondrial	Sod2	1417194_at	-0.0679885	0.261003	-0.0214963	0.131804	0.121196	-0.00683483
WW, C2 and coiled-coil domain containing 2	Wwc2	1417195_at	0.909767	-0.00494369	-0.210225	0.247502	-0.0379502	-0.366181
WW, C2 and coiled-coil domain containing 2	Wwc2	1417196_s_at	1.97122	0.616483	-0.0513916	-0.0643797	-1.35353	-2.07115
WW, C2 and coiled-coil domain containing 2	Wwc2	1417197_at	-0.0406649	-0.0219904	-0.0910342	0.143533	0.0612852	-0.0182753
WW, C2 and coiled-coil domain containing 2	Wwc2	1417198_at	-0.0344381	0.00903408	-0.0356349	0.0484129	0.0312384	-0.00265416
transmembrane protein 183A	Tmem183a	1417199_at	0.517833	-0.2067	-0.347403	0.349713	0.129746	-0.0876468
transmembrane protein 183A	Tmem183a	1417200_at	-0.998415	-0.215795	-0.0889575	0.10365	0.252357	0.101655
5'-nucleotidase, cytosolic II	Nt5c2	1417201_at	0.0735404	0.67948	0.388179	-0.225237	0.0596228	-0.109205
ubiquitin-like modifier activating enzyme 3	Uba3	1417202_s_at	0.290677	-0.0522919	-0.186494	0.306618	-0.023496	-0.320283
ethylmalonic encephalopathy 1	Ethe1	1417203_at	-0.242449	0.298815	-0.915318	0.705482	0.386323	-0.916868
KDEL (Lys-Asp-Glu-Leu) endoplasmic reticulum protein retention receptor 2	Kdelr2	1417204_at	0.141815	-0.18754	-0.347644	0.318784	0.33439	-0.314432
KDEL (Lys-Asp-Glu-Leu) endoplasmic reticulum protein retention receptor 2	Kdelr2	1417205_at	-0.687439	-0.242388	-0.41226	0.329908	0.747008	0.0122997
uroporphyrinogen decarboxylase	Urod	1417206_at	-0.997754	0.476103	-0.0393286	-0.0614894	0.272375	0.358098
dishevelled 2, dsh homolog (Drosophila)	Dvl2	1417207_at	-0.0095636	0.174865	0.194188	-0.0355557	-0.0219002	0.0499857
alpha-methylacyl-CoA racemase	Amacr	1417208_at	0.0630824	-0.147402	-0.106747	0.0123504	0.000205358	0.356792
SERTA domain containing 2	Sertad2	1417209_at	0.191762	-0.689092	-0.191089	0.392382	-0.038246	0.0323593
eukaryotic translation initiation factor 2, subunit 3, structural gene Y-linked	Eif2s3y	1417210_at	0.628417	-0.463861	0.808553	0.0373379	-0.065335	-0.461049
RIKEN cDNA 1110032A03 gene /// hypothetical protein LOC100048251	1110032A03Rik /// LOC100048251	1417211_a_at	0.709999	0.361597	-0.0502421	0.0554339	-0.313179	-0.118402
RIKEN cDNA 9530058B02 gene	9530058B02Rik	1417212_at	-0.468978	-0.986866	-0.144677	0.743347	1.17367	-0.277428
RNA binding motif protein 6	Rbm6	1417213_a_at	0.00473865	0.128821	0.58599	0.255978	-0.276867	-0.198959
RAB27b, member RAS oncogene family	Rab27b	1417214_at	-0.0608045	-0.0126801	-0.309094	0.144675	0.305246	0.0105356
RAB27b, member RAS oncogene family	Rab27b	1417215_at	-0.326134	-0.0380271	-0.540251	0.197678	1.09473	0.0285311
proviral integration site 2	Pim2	1417216_at	0.0677025	-0.00616479	-0.0180128	0.0433629	0.000597954	-0.00564472
melanoma antigen, family L, 2	Magel2	1417217_at	-0.00425061	0.00798051	-0.0316805	-0.0416917	0.0293185	-4.66506e-05
calcium homeostasis modulator 2	Calhm2	1417218_at	2.65769	0.729504	-0.284609	1.14456	-0.349886	-0.779432
predicted gene, ENSMUSG00000050347 /// thymosin, beta 10	ENSMUSG00000050347 /// Tmsb10	1417219_s_at	-0.238842	0.300494	-1.73488	1.88282	1.19026	-0.986569
fumarylacetoacetate hydrolase	Fah	1417220_at	-0.0282531	-0.000297586	-0.0123594	0.036731	0.0228754	-0.000432809
protein phosphatase 1A, magnesium dependent, alpha isoform	Ppm1a	1417221_at	0.155331	0.0287941	-0.447803	0.165493	0.00416207	-0.0572603
CD2 antigen (cytoplasmic tail) binding protein 2	Cd2bp2	1417223_at	-0.0643781	0.476395	0.219243	-0.411863	-0.321688	0.151012
CD2 antigen (cytoplasmic tail) binding protein 2	Cd2bp2	1417224_a_at	-0.350183	0.0718422	-0.0725056	-0.235695	0.0666094	0.324516
F-box and WD-40 domain protein 4	Fbxw4	1417226_at	-0.124171	-0.341079	-0.113714	-0.154752	0.425549	0.830499
methylcrotonoyl-Coenzyme A carboxylase 1 (alpha)	Mccc1	1417227_at	-0.0405114	-0.146022	0.0218341	0.402855	0.147821	-0.0534601
calpain 1	Capn1	1417228_at	0.68167	-0.0078249	-0.0176239	0.020643	0.0222675	-0.0110798
calpain 1	Capn1	1417229_at	-0.0281451	-0.00665804	-0.0108428	0.0339479	0.0254188	0.00264263
Ral GEF with PH domain and SH3 binding motif 2	Ralgps2	1417230_at	-2.66093	-0.474432	0.537084	-0.378507	0.492152	0.857187
claudin 2	Cldn2	1417231_at	-4.26274	-1.65412	-3.99292	2.94882	2.95407	1.61275
claudin 2	Cldn2	1417232_at	-0.0258841	-0.00340867	-0.0161984	0.0446735	0.101839	3.49681e-05
coiled-coil-helix-coiled-coil-helix domain containing 4	Chchd4	1417233_at	-0.555136	-0.654901	-0.00988324	0.376265	0.315296	0.00481923
matrix metallopeptidase 11	Mmp11	1417234_at	0.863885	0.319816	-0.0562711	0.00241264	-0.074265	-0.0387708
EH-domain containing 3	Ehd3	1417235_at	0.271384	0.735797	1.99138	-0.243978	0.134084	-0.0370436
EH-domain containing 3	Ehd3	1417236_at	-0.0390189	0.6062	1.56926	-1.23179	-0.0981294	-0.11587
phospholipase D2	Pld2	1417237_at	-0.0401255	0.000225623	0.0193938	0.028342	0.0167293	-0.0105745
Ewing sarcoma breakpoint region 1	Ewsr1	1417238_at	-2.7771	-0.896163	0.286141	0.074398	-0.123233	0.425347
centrin 3	Cetn3	1417239_at	-0.309149	-0.0924044	-0.140146	0.120786	0.0349118	-0.0537739
zyxin	Zyx	1417240_at	1.47259	0.13602	-0.422168	0.606042	0.141525	-0.514598
archaelysin family metallopeptidase 2	Amz2	1417241_at	-1.49622	-0.640069	0.0192887	-0.134501	0.397235	0.422294
eukaryotic translation initiation factor 4A, isoform 3	Eif4a3	1417242_at	-0.818011	-0.0145044	0.0104294	-0.0757462	0.00886981	0.0144463
RIKEN cDNA 2310065K24 gene	2310065K24Rik	1417243_at	0.0186831	0.128959	0.00574557	0.0433919	-0.0840241	-0.0201031
interferon regulatory factor 7	Irf7	1417244_a_at	1.24127	0.243914	0.051786	-0.0136693	-0.289002	-0.153267
G protein-coupled receptor 180	Gpr180	1417245_at	-0.0617634	-0.0185973	0.0637194	0.376984	0.227411	-0.16137
pregnancy zone protein	Pzp	1417246_at	-0.030482	-0.0102768	-0.0235069	0.033154	0.0340332	-0.00388225
expressed sequence AI597479	AI597479	1417247_at	0.0698306	0.135007	0.11548	0.0569394	0.123305	-0.22615
ralA binding protein 1	Ralbp1	1417248_at	0.581821	0.163517	0.0496178	-0.144651	-0.306182	-0.28588
polymerase (DNA directed), mu	Polm	1417249_at	-0.0712145	-0.0270033	-0.0510267	0.00739471	1.05277	3.34634
ring finger protein 12	Rnf12	1417250_at	0.261291	-0.549845	0.150363	0.365975	0.0550597	-0.243975
palmdelphin	Palmd	1417251_at	-0.0550052	-0.000914892	-0.0575045	0.0821234	0.069294	0.00982102
5',3'-nucleotidase, cytosolic	Nt5c	1417252_at	-0.515328	-0.13498	-0.83085	0.367481	0.532921	0.046648
spermatogenesis associated 5	Spata5	1417254_at	-0.132171	0.00126076	0.341599	0.301587	-0.000702858	-0.155044
intraflagellar transport 140 homolog (Chlamydomonas)	Ift140	1417255_at	0.348379	0.0371215	0.0866607	-0.0544271	-0.271495	-0.00788625
matrix metallopeptidase 13	Mmp13	1417256_at	-0.0608167	-0.000408173	-0.0563123	0.0791127	0.0521267	-0.00186221
carboxyl ester lipase	Cel	1417257_at	-0.0370909	-0.00509961	-0.0173392	0.0391854	0.0242612	0.00132004
chaperonin containing Tcp1, subunit 5 (epsilon)	Cct5	1417258_at	-0.098087	0.0903953	0.0898396	0.110807	0.0438509	-0.0618248
capping protein (actin filament) muscle Z-line, beta	Capzb	1417259_a_at	-0.587686	0.08717	-0.389481	0.0996879	0.11451	0.106117
U2 small nuclear ribonucleoprotein auxiliary factor (U2AF) 2	U2af2	1417260_at	0.302547	-0.0968123	-0.00462532	-0.0459499	0.164916	0.221787
mbt domain containing 1	Mbtd1	1417261_at	0.696429	-0.423059	-0.335588	-0.0435454	-0.152387	0.215029
prostaglandin-endoperoxide synthase 2	Ptgs2	1417262_at	-0.0763222	-0.0109475	-0.0732426	0.101642	0.0563511	-0.00778381
prostaglandin-endoperoxide synthase 2	Ptgs2	1417263_at	-0.0505784	0.00731262	-0.0197096	0.0465834	0.0310938	-0.000754992
coenzyme Q5 homolog, methyltransferase (yeast)	Coq5	1417264_at	0.393812	-0.120971	-0.204	0.0467046	0.148997	-0.221083
coenzyme Q5 homolog, methyltransferase (yeast)	Coq5	1417265_s_at	-0.293872	-0.0962057	-0.0138553	0.164451	0.144923	0.240912
chemokine (C-C motif) ligand 6	Ccl6	1417266_at	-0.0462071	-0.0139972	-0.0785044	0.0611335	0.0328837	0.0627263
FK506 binding protein 11	Fkbp11	1417267_s_at	-0.0547911	-0.0258555	-0.049204	0.0253215	0.217337	0.040275
CD14 antigen	Cd14	1417268_at	-0.0258554	-0.0046285	-0.0145462	0.0316522	0.0205307	-0.00229625
cyclin-dependent kinase 9 (CDC2-related kinase)	Cdk9	1417269_at	-0.385953	-0.789422	-0.0224228	0.00878398	-0.0541843	0.140616
WD repeat domain 12	Wdr12	1417270_at	0.152981	-0.361136	-0.0819079	0.221114	-0.0569808	-0.218075
endoglin	Eng	1417271_a_at	1.88873	0.211868	0.201273	-0.0441984	-0.159219	-0.377651
family with sequence similarity 114, member A1	Fam114a1	1417272_at	0.0590498	-0.0290675	-0.0552446	0.139158	0.0206132	-0.0392772
pyruvate dehydrogenase kinase, isoenzyme 4	Pdk4	1417273_at	-0.0681653	-0.00452844	-0.0636917	0.0785384	0.0512574	-0.00606529
small nuclear ribonucleoprotein polypeptide A	Snrpa	1417274_at	-0.287009	-0.797516	0.0618397	-0.192532	0.191945	0.0469252
myelin and lymphocyte protein, T-cell differentiation protein	Mal	1417275_at	-0.0540481	-0.0105947	-0.038413	0.0575421	0.036835	-0.00755413
tubby-like protein 2	Tulp2	1417276_at	-0.039717	0.00163976	-0.0240249	0.0589859	0.0377131	-0.00313274
cytochrome P450, family 4, subfamily f, polypeptide 16	Cyp4f16	1417277_at	0.887613	0.758503	0.912913	-0.254998	-0.0810981	-0.722014
naked cuticle 1 homolog (Drosophila)	Nkd1	1417278_a_at	-0.103178	0.0488094	-0.0496339	0.0967676	0.0285447	-0.0408142
inositol 1,4,5-triphosphate receptor 1	Itpr1	1417279_at	-0.110958	-0.385733	1.27417	-0.046254	-0.301009	1.28415
solute carrier family 17 (sodium phosphate), member 1	Slc17a1	1417280_at	-0.035421	-0.00716011	-0.0183438	0.0428326	0.0282861	-0.00245921
matrix metallopeptidase 23	Mmp23	1417281_a_at	-0.10857	0.0150577	-0.126151	0.0522451	0.0580583	-0.0640197
matrix metallopeptidase 23	Mmp23	1417282_at	-0.0282759	0.00887394	-0.0232011	0.0345349	0.0287955	0.00485524
Ly6/neurotoxin 1	Lynx1	1417283_at	0.304873	0.707628	1.98934	-0.00915806	-0.0495391	-0.0382926
mitogen-activated protein kinase associated protein 1	Mapkap1	1417284_at	-0.0928259	-0.110979	0.0169414	0.0276515	-0.125392	0.163785
NADH dehydrogenase (ubiquinone) 1 alpha subcomplex, 5	Ndufa5	1417285_a_at	-0.53121	-0.180017	-0.0433375	0.27447	0.273721	-0.0583207
NADH dehydrogenase (ubiquinone) 1 alpha subcomplex, 5	Ndufa5	1417286_at	-1.05089	-0.232217	0.0768077	0.11251	0.188809	0.0239035
histocompatibility 13	H13	1417287_at	-0.0556958	0.268881	0.166072	0.0370633	0.0388692	-0.104103
pleckstrin homology domain-containing, family A (phosphoinositide binding specific) member 2	Plekha2	1417288_at	0.110035	0.332523	0.116291	-0.0653594	0.0587994	-0.0966126
pleckstrin homology domain-containing, family A (phosphoinositide binding specific) member 2	Plekha2	1417289_at	-0.518025	0.0239396	0.161282	0.000181993	0.431429	-0.0322706
leucine-rich alpha-2-glycoprotein 1	Lrg1	1417290_at	-0.0331453	-0.012285	-0.0201728	0.0390827	0.0243277	-0.00208767
tumor necrosis factor receptor superfamily, member 1a	Tnfrsf1a	1417291_at	1.85472	0.241207	0.793041	-0.295619	-0.99033	-0.209092
interferon gamma inducible protein 47	Ifi47	1417292_at	0.437166	0.632594	0.814518	-0.640885	-0.594785	-0.78346
heparan sulfate 6-O-sulfotransferase 1 /// similar to heparan sulfate 6-sulfotransferase 1	Hs6st1 /// LOC100047260	1417293_at	-0.167841	-0.402488	0.495906	-0.273794	0.109397	1.54978
aldo-keto reductase family 7, member A5 (aflatoxin aldehyde reductase)	Akr7a5	1417294_at	-0.295794	-0.280402	-0.0918296	-0.0120618	0.430468	0.230753
metastasis associated 1	Mta1	1417295_at	0.70287	-0.037693	-0.153536	0.0689672	-0.320696	-0.0157693
activating transcription factor 1 /// similar to activating transcription factor 1	Atf1 /// LOC100047421	1417296_at	-0.233033	0.440697	0.306351	0.0461254	-0.191046	-0.0872145
inositol 1,4,5-triphosphate receptor 3	Itpr3	1417297_at	0.261652	-0.214369	0.21762	-0.265501	-0.544634	1.10441
emopamil binding protein-like	Ebpl	1417298_at	0.606113	-0.179741	-0.41404	0.179831	-0.255535	-0.0739466
NIMA (never in mitosis gene a)-related expressed kinase 2	Nek2	1417299_at	-1.49103	0.44164	-0.0420183	-0.0556637	-0.00647036	0.0732158
sphingomyelin phosphodiesterase, acid-like 3B	Smpdl3b	1417300_at	-0.0375516	-0.0054613	-0.0274006	0.0479457	0.0338769	0.000451247
frizzled homolog 6 (Drosophila)	Fzd6	1417301_at	2.02981	-0.909772	-2.82419	0.157457	-0.734628	0.904724
REST corepressor 2	Rcor2	1417302_at	-0.0517637	-0.0119547	-0.0832883	0.0249669	0.0851602	-0.00780908
mevalonate (diphospho) decarboxylase	Mvd	1417303_at	-1.23765	-0.215771	0.0910563	0.0109018	0.818495	2.22688
chordin	Chrd	1417304_at	0.00266616	-0.0125098	0.276827	0.0187915	0.00806618	-0.0251249
SPEG complex locus	Speg	1417305_at	-0.0503332	-0.110201	-0.23503	0.214683	0.128182	-0.00306273
tyrosine kinase 2	Tyk2	1417306_at	0.352874	0.213857	0.00874805	-0.0260134	0.0210937	-0.0121476
dystrophin, muscular dystrophy	Dmd	1417307_at	-0.0409311	-0.000902494	-0.0254009	0.0378344	0.0245238	-0.000511567
pyruvate kinase, muscle	Pkm2	1417308_at	-0.930527	-0.69561	-0.172459	-0.0281928	0.185227	0.455389
transducer of ERBB2, 2	Tob2	1417309_at	-0.0198862	0.130705	0.38886	-0.105119	0.0219174	-0.0377297
transducer of ERBB2, 2	Tob2	1417310_at	0.858647	-0.325983	0.81394	-0.203803	0.00478665	0.157786
cysteine rich protein 2	Crip2	1417311_at	-0.896511	0.780006	0.108307	0.173108	1.28365	-0.290719
dickkopf homolog 3 (Xenopus laevis)	Dkk3	1417312_at	-0.0493774	0.00528916	-0.0206772	0.0462181	0.0287399	-0.00327738
predicted gene, ENSMUSG00000064317 /// LSM7 homolog, U6 small nuclear RNA associated (S. cerevisiae)	ENSMUSG00000064317 /// Lsm7	1417313_at	0.315251	0.142319	-0.121705	0.0761986	0.136693	-0.0114377
complement factor B	Cfb	1417314_at	-0.0511868	0.052006	-0.0487062	0.0394909	0.0640937	-0.0158582
GRIP1 associated protein 1	Gripap1	1417315_at	0.0202901	0.0579243	0.23361	-0.0167246	-0.201498	0.085577
thioesterase superfamily member 2	Them2	1417316_at	-0.717683	-0.417488	0.147488	0.159509	0.658869	0.498564
predicted gene, ENSMUSG00000067558 /// predicted gene, ENSMUSG00000067575 /// predicted gene, ENSMUSG00000068674 /// predicted gene, ENSMUSG00000070519 /// INO80 homolog (S. cerevisiae) /// similar to ribosomal protein L35a /// similar to ribosomal protein L35a /// similar to ribosomal protein L35a /// predicted gene, OTTMUSG00000015055 /// predicted gene, OTTMUSG00000021804 /// ribosomal protein…	ENSMUSG00000067558 /// ENSMUSG00000067575 /// ENSMUSG00000068674 /// ENSMUSG00000070519 /// Ino80 /// LOC100044516 /// LOC100046034 /// LOC100048620 /// OTTMUSG00000015055 /// OTTMUSG00000021804 /// Rpl35a	1417317_s_at	0.149162	-0.160051	0.0780242	0.00615501	-0.0323887	0.00373363
deleted in bladder cancer 1 (human)	Dbc1	1417318_at	-0.0470628	0.0485319	-0.0778999	0.0864803	0.0850604	0.0236586
poliovirus receptor-related 3	Pvrl3	1417319_at	-0.0917838	-0.00868614	-0.100939	0.309844	0.0803994	0.0141306
GrpE-like 1, mitochondrial	Grpel1	1417320_at	-0.536916	-0.0500209	-0.0137215	-0.0127757	0.19283	0.232983
zinc finger, CCHC domain containing 7	Zcchc7	1417321_at	0.167428	-0.543294	0.151333	-0.245082	-0.314612	-0.512733
deoxyhypusine hydroxylase/monooxygenase	Dohh	1417322_at	-0.918462	-0.286205	-0.389305	-0.000237465	0.202455	0.277469
proline/serine-rich coiled-coil 1	Psrc1	1417323_at	0.0927118	0.765925	0.00670671	-0.297108	-0.0835566	-0.129079
microtubule associated serine/threonine kinase 2	Mast2	1417324_at	-0.310743	0.701061	0.383695	-0.377959	0.488262	0.0728817
beta-transducin repeat containing protein	Btrc	1417325_at	-0.0262701	-0.00384478	-0.0131428	0.033774	0.0195676	-0.00215324
anaphase promoting complex subunit 11	Anapc11	1417326_a_at	-0.812775	-0.0971123	-0.0836836	-0.552457	-0.220027	0.563153
caveolin 2	Cav2	1417327_at	0.476942	-0.0604563	-0.115278	0.0893084	0.00173966	-0.0591612
excision repair cross-complementing rodent repair deficiency, complementation group 1	Ercc1	1417328_at	-0.284591	-0.192496	-0.115657	-0.577042	-0.143428	0.053709
solute carrier family 23 (nucleobase transporters), member 2	Slc23a2	1417329_at	0.625792	-0.0484861	-0.0156348	0.301154	-0.103233	-0.201284
solute carrier family 23 (nucleobase transporters), member 2	Slc23a2	1417330_at	-0.0368342	0.00475089	-0.0208511	0.0384731	0.0286728	0.00212677
ADP-ribosylation factor-like 6	Arl6	1417331_a_at	0.536715	-0.131084	-1.7049	0.460817	-0.202882	-1.16674
regulatory factor X, 2 (influences HLA class II expression)	Rfx2	1417332_at	-0.0546225	0.640485	0.58571	0.0172187	0.00537618	-0.0186887
RAS p21 protein activator 4	Rasa4	1417333_at	1.55712	-0.00805811	-0.0246057	0.019701	0.00952558	-0.012763
serine/threonine kinase 19	Stk19	1417334_at	-0.609306	-0.000259399	0.352484	-0.895707	-0.263188	0.604398
sulfotransferase family, cytosolic, 2B, member 1	Sult2b1	1417335_at	-0.0451108	0.00380158	-0.0222525	0.0355128	0.0273	0.0222783
synaptotagmin-like 4	Sytl4	1417336_a_at	4.25783	3.43348	1.24446	-0.828747	-2.7971	-2.85963
erythrocyte protein band 4.2	Epb4.2	1417337_at	-0.2793	-0.091639	-0.169552	0.277843	0.105606	0.0516601
erythrocyte protein band 4.2	Epb4.2	1417338_at	-0.0402784	-0.00331044	0.0441691	0.0272307	0.0169239	-0.0105448
dynein light chain LC8-type 1 /// predicted gene, EG627788	Dynll1 /// EG627788	1417339_a_at	-0.568811	-0.483832	-0.085749	0.155718	0.298002	0.0987088
glutaredoxin 3	Glrx3	1417340_at	-0.793492	-0.358564	-0.412517	0.24154	0.273345	0.131146
protein phosphatase 1, regulatory (inhibitor) subunit 2	Ppp1r2	1417341_a_at	-1.42676	-0.0549539	-0.476624	0.470202	0.13462	0.463924
protein phosphatase 1, regulatory (inhibitor) subunit 2	Ppp1r2	1417342_at	-0.0296621	0.00825048	-0.0417277	0.0596479	0.0441724	0.00993808
FXYD domain-containing ion transport regulator 6	Fxyd6	1417343_at	-0.0269111	0.00218137	-0.0198414	0.0320961	0.020836	0.000370026
RIKEN cDNA 2900064A13 gene	2900064A13Rik	1417344_at	-0.28176	0.156327	0.139999	0.0612761	0.0783259	0.027902
RIKEN cDNA 2900064A13 gene	2900064A13Rik	1417345_at	-0.0405113	0.304189	0.29658	0.0175789	0.00813532	-0.0140903
PYD and CARD domain containing	Pycard	1417346_at	-0.369298	0.121459	-0.0578639	-0.200675	-0.12677	0.302241
PYD and CARD domain containing	Pycard	1417347_at	-0.0815922	-0.0431648	-0.0948501	0.0669413	0.0428766	0.066795
RIKEN cDNA 2310039H08 gene	2310039H08Rik	1417348_at	-0.0569995	-0.105232	-0.262994	-0.183187	0.264845	0.265871
pallidin	Pldn	1417349_at	0.328417	0.192045	0.0422427	-0.0475769	-0.063892	-0.155912
pallidin	Pldn	1417350_at	-0.100314	-0.0947389	-0.102298	0.0493461	0.187179	0.150724
similar to Small nuclear ribonucleoprotein polypeptide A /// small nuclear ribonucleoprotein polypeptide A'	LOC100047155 /// Snrpa1	1417351_a_at	0.108905	0.165397	-0.131187	0.12109	0.184422	-0.0899776
small nuclear ribonucleoprotein polypeptide A'	Snrpa1	1417352_s_at	-0.56407	-0.0925032	-0.0505578	0.168078	0.295776	-0.0304365
small nuclear ribonucleoprotein polypeptide A'	Snrpa1	1417353_x_at	-1.11873	-0.374732	-0.204202	0.285874	0.391151	0.000867208
endoplasmic reticulum chaperone SIL1 homolog (S. cerevisiae)	Sil1	1417354_at	0.523704	0.39882	-0.0542692	-0.0913677	-0.392699	-0.0159219
paternally expressed 3	Peg3	1417355_at	-0.0288084	-0.00210659	-0.0256649	0.0577954	0.0363525	0.0100133
paternally expressed 3	Peg3	1417356_at	-0.0547844	0.0182011	-0.0545442	0.0836856	0.0524248	0.00943438
emerin	Emd	1417357_at	-0.440693	0.391337	0.0614513	-0.12356	0.318393	0.0873365
sorbin and SH3 domain containing 1	Sorbs1	1417358_s_at	-0.0299941	-0.00350678	-0.0176745	0.0354742	0.019818	-0.00241582
microfibrillar-associated protein 2	Mfap2	1417359_at	-0.0299357	-0.00247097	-0.0436761	0.0305672	0.0422999	0.00463184
mutL homolog 1 (E. coli)	Mlh1	1417360_at	-0.320236	-0.126239	-0.0933698	0.293474	0.48534	-0.163092
ankyrin repeat and SOCS box-containing 3	Asb3	1417361_at	-0.415538	0.448379	-0.114453	-0.0450913	-0.0629571	-0.0968307
Rhesus blood group-associated C glycoprotein	Rhcg	1417362_at	-0.0282497	-0.000313958	-0.0134204	0.035116	0.0243276	-0.000538508
zinc finger protein 61	Zfp61	1417363_at	0.0272136	0.373759	0.27388	-0.262058	-0.456683	0.129048
eukaryotic translation elongation factor 1 gamma /// similar to eukaryotic translation elongation factor 1 gamma	Eef1g /// LOC100047986	1417364_at	-0.0223478	0.0231921	-0.0387519	-0.0080061	-0.0824734	0.0545225
calmodulin 1	Calm1	1417365_a_at	-0.754389	-0.25267	-0.154006	0.446904	0.344559	0.134421
calmodulin 1 /// calmodulin 2 /// calmodulin 3	Calm1 /// Calm2 /// Calm3	1417366_s_at	-0.759675	0.0766911	0.168314	0.770167	1.43861	0.0835071
protein phosphatase 2 (formerly 2A), catalytic subunit, alpha isoform	Ppp2ca	1417367_at	-0.54046	-0.0679693	0.0870765	0.012818	-0.0857951	0.0514822
NADH dehydrogenase (ubiquinone) 1 alpha subcomplex, 2	Ndufa2	1417368_s_at	-0.235027	0.1658	-0.158292	-0.0856832	0.181162	-0.0578667
hydroxysteroid (17-beta) dehydrogenase 4	Hsd17b4	1417369_at	0.240748	0.43271	0.0313587	-0.216938	-0.198596	-0.141527
trefoil factor 3, intestinal	Tff3	1417370_at	-0.0311361	-0.00763317	-0.0141906	0.0353539	0.0224817	0.00231703
pellino 1	Peli1	1417371_at	0.15146	-0.396117	0.25067	-0.272044	-0.0443468	0.353988
pellino 1	Peli1	1417372_a_at	0.0593945	-0.385245	0.0331361	-0.240571	-0.0632086	0.195841
tubulin, alpha 4A	Tuba4a	1417373_a_at	0.275163	0.282063	-0.0660454	0.085062	0.073781	-0.139757
tubulin, alpha 4A	Tuba4a	1417374_at	-0.590873	0.373753	-0.172311	0.219884	0.537546	-0.179341
tubulin, alpha 4A	Tuba4a	1417375_at	-0.0204087	0.000864267	-0.0145461	0.0324194	0.0254095	0.000186602
cell adhesion molecule 1	Cadm1	1417376_a_at	-0.0362794	0.00472267	-0.0314219	0.033742	0.0298964	0.0164582
cell adhesion molecule 1	Cadm1	1417377_at	-0.0296048	0.0165881	-0.0386992	0.0463438	0.0399445	0.00845639
cell adhesion molecule 1	Cadm1	1417378_at	0.154933	-0.00970928	-0.0141009	0.0306842	0.014348	0.000111262
IQ motif containing GTPase activating protein 1	Iqgap1	1417379_at	0.289813	0.0335929	0.119173	-0.475661	-0.823278	-0.0917037
IQ motif containing GTPase activating protein 1	Iqgap1	1417380_at	-0.160558	0.00634575	0.543764	-0.176517	-0.539879	0.19275
complement component 1, q subcomponent, alpha polypeptide	C1qa	1417381_at	-0.0239775	-0.00249068	-0.0114484	0.0352325	0.0227895	6.66777e-05
ectonucleoside triphosphate diphosphohydrolase 5	Entpd5	1417382_at	-1.46534	0.288918	0.104062	-0.865209	-0.0574182	0.134014
ectonucleoside triphosphate diphosphohydrolase 5	Entpd5	1417383_at	-1.57254	0.375007	1.00378	-0.464135	-0.0456591	0.547232
ectonucleoside triphosphate diphosphohydrolase 5	Entpd5	1417384_at	-1.54811	0.168877	0.565103	-1.0274	-0.341428	0.272955
aminopeptidase puromycin sensitive	Npepps	1417385_at	0.108389	0.256154	0.0396484	-0.34461	-0.218712	0.0943553
aminopeptidase puromycin sensitive	Npepps	1417386_at	-0.278328	-1.24223	0.133965	-0.0159906	0.0165089	0.257323
brain expressed X-linked 2	Bex2	1417388_at	-0.589913	-0.443508	-0.377772	1.02931	0.934948	1.30088
glypican 1	Gpc1	1417389_at	-0.38586	-0.210337	-0.992999	0.983804	1.26165	-0.0137623
GPN-loop GTPase 1	Gpn1	1417390_at	0.0974299	-0.0166365	-0.525062	0.137709	0.241625	-0.335655
interleukin 16	Il16	1417391_a_at	0.548574	0.37718	0.236632	-0.756932	-0.590217	-0.120716
solute carrier family 7 (cationic amino acid transporter, y+ system), member 7	Slc7a7	1417392_a_at	-0.0253595	-0.00626373	-0.0139458	0.0265936	0.0142252	-0.00792921
Kruppel-like factor 4 (gut)	Klf4	1417394_at	1.9392	-3.62051	-4.52664	1.72219	1.46	-0.353421
Kruppel-like factor 4 (gut)	Klf4	1417395_at	1.14085	-0.0551429	-0.0755845	0.0310969	0.0143418	-0.0508653
podocalyxin-like	Podxl	1417396_at	-0.0327036	0.00495839	-0.0186659	0.0415761	0.0521852	0.00177717
solute carrier family 9 (sodium/hydrogen exchanger), member 1	Slc9a1	1417397_at	0.334589	-0.00773366	0.00817267	-0.130002	-0.201357	-0.0366589
related RAS viral (r-ras) oncogene homolog 2	Rras2	1417398_at	-4.12621	-0.726524	0.330929	-0.448006	0.513532	1.31127
growth arrest specific 6	Gas6	1417399_at	-0.0258112	-0.0018059	-0.0157084	0.0387081	0.0222178	0.0020059
retinoic acid induced 14	Rai14	1417400_at	2.59622	-0.98895	-4.2296	2.38285	0.690431	-5.52561
retinoic acid induced 14	Rai14	1417401_at	-0.0352823	-0.00367649	-0.0317912	0.0420337	0.0489853	0.00599456
ELOVL family member 6, elongation of long chain fatty acids (yeast)	Elovl6	1417403_at	0.8035	-0.305512	-0.379266	0.63411	0.109518	-1.25641
ELOVL family member 6, elongation of long chain fatty acids (yeast)	Elovl6	1417404_at	0.678013	-0.408872	-0.405072	0.393555	-0.167542	-1.57585
START domain containing 3	Stard3	1417405_at	0.138547	-0.0948289	0.444885	-0.207669	-0.161757	0.0883735
SERTA domain containing 1	Sertad1	1417406_at	0.514231	0.142644	-0.021684	0.0586182	-0.206112	-0.319459
F-box and leucine-rich repeat protein 14	Fbxl14	1417407_at	0.0572885	-0.285115	0.461967	-0.401934	-0.34577	0.0645882
coagulation factor III	F3	1417408_at	-0.0573021	-0.00385276	-0.0345834	0.0645984	0.0425021	-0.00763806
Jun oncogene	Jun	1417409_at	3.0369	0.010623	-1.64498	0.559952	-1.32004	-2.12827
protein kinase C, iota	Prkci	1417410_s_at	-0.374222	-0.382583	0.063599	0.216976	0.18986	0.334646
nucleosome assembly protein 1-like 5	Nap1l5	1417411_at	-0.098091	-0.0256088	-0.1169	0.124303	0.0980109	0.00938916
factor 8-associated gene A	F8a	1417412_at	-0.505452	0.29916	0.11907	-0.205334	0.0417031	0.158794
CUB and zona pellucida-like domains 1	Cuzd1	1417413_at	-0.048985	0.00211263	-0.0357493	0.0456161	0.026871	0.0039831
septin 3	2003-09-01	1417414_at	0.140758	-0.0104814	-0.0160387	0.0209196	0.00135938	-0.0124217
solute carrier family 6 (neurotransmitter transporter, dopamine), member 3	Slc6a3	1417415_at	-0.0314763	0.00460887	-0.0233014	0.043054	0.0240532	0.00474008
potassium voltage-gated channel, shaker-related subfamily, member 1	Kcna1	1417416_at	-0.030841	-0.011572	-0.0292649	0.0322898	0.0515494	-0.00939592
cytochrome c oxidase, subunit VI a, polypeptide 1	Cox6a1	1417417_a_at	-0.0863342	-0.182921	-0.191202	0.10516	0.153016	0.0216103
cytochrome c oxidase, subunit VI a, polypeptide 1 /// predicted gene, EG665806	Cox6a1 /// EG665806	1417418_s_at	-0.826192	0.142365	-0.367437	0.127312	0.454253	0.28058
cyclin D1	Ccnd1	1417419_at	3.47796	-0.197129	-0.139491	3.87028	-0.0437507	-0.118747
cyclin D1	Ccnd1	1417420_at	6.32373	-0.102344	-0.123278	6.66469	0.46777	-0.12416
S100 calcium binding protein A1	S100a1	1417421_at	-0.0235341	-0.00351246	-0.00881469	0.0313909	0.0200142	-0.00154805
glycine N-methyltransferase	Gnmt	1417422_at	-0.0414422	0.00115736	-0.0202401	0.0348404	0.0243093	-0.00339301
glutamate receptor, ionotropic, N-methyl D-aspartate-associated protein 1 (glutamate binding)	Grina	1417423_at	0.177735	0.50013	1.67281	-0.542873	-0.464003	0.429733
immediate early response 3 interacting protein 1	Ier3ip1	1417424_at	-0.203013	-0.266663	-0.263315	0.267959	0.0612507	0.065862
Prkr interacting protein 1 (IL11 inducible)	Prkrip1	1417425_at	-0.551346	-0.217794	-0.140166	0.02084	0.327681	0.201877
serglycin	Srgn	1417426_at	0.51189	-0.0332537	-0.591901	0.518373	0.0122433	-1.29427
ribonuclease H2, subunit C	Rnaseh2c	1417427_at	-1.53364	-0.0486026	-0.249306	0.304583	0.553199	0.159759
guanine nucleotide binding protein (G protein), gamma 3	Gng3	1417428_at	0.0749106	0.0538603	-0.0150536	0.00846807	0.0186571	0.0750821
flavin containing monooxygenase 1	Fmo1	1417429_at	-0.0284549	-0.00277476	-0.0167296	0.0310734	0.0188324	-0.00365182
cerebellar degeneration-related 2	Cdr2	1417430_at	-2.99562	-2.28406	-0.741974	0.565565	0.922036	1.89197
sphingosine kinase 2	Sphk2	1417431_a_at	-0.0832415	0.207064	0.0307066	-0.0952142	0.00519673	0.109578
guanine nucleotide binding protein (G protein), beta 1	Gnb1	1417432_a_at	0.0525223	0.169624	-0.164185	-0.382938	-0.280605	0.273849
lysophospholipase 2	Lypla2	1417433_at	0.38057	0.178317	0.0204302	-0.182412	0.0614052	0.0555058
glycerol phosphate dehydrogenase 2, mitochondrial	Gpd2	1417434_at	0.0889505	-0.316498	-0.901978	0.492169	0.299646	-0.298574
like-glycosyltransferase	Large	1417435_at	1.05922	-0.050709	-0.173663	0.0471198	-0.103638	0.000486135
like-glycosyltransferase	Large	1417436_at	-0.0381226	-0.00710893	-0.0192685	0.0599252	0.0388596	0.00102035
X-ray repair complementing defective repair in Chinese hamster cells 6	Xrcc6	1417437_at	-0.227562	0.552901	0.706688	-0.990347	-1.06475	0.44257
retinol dehydrogenase 14 (all-trans and 9-cis)	Rdh14	1417438_at	0.509667	-0.163364	0.14985	-0.0371402	-0.320381	-0.0572068
CD248 antigen, endosialin	Cd248	1417439_at	-0.0333179	-0.00257369	-0.022465	0.0370253	0.0309444	-0.000142892
DnaJ (Hsp40) homolog, subfamily C, member 12	Dnajc12	1417441_at	-0.971627	-0.373739	-0.922495	0.32097	0.131039	0.275788
peroxisomal biogenesis factor 3	Pex3	1417442_a_at	-0.675444	-0.0153751	0.565375	0.31192	-0.0308007	0.366687
family with sequence simliarity 151, member A	Fam151a	1417443_at	-0.0308737	-0.00402308	-0.022273	0.0335182	0.0234063	-0.00264351
E2F transcription factor 5	E2f5	1417444_at	-2.32731	-2.45526	-0.557543	0.709247	0.788745	0.567099
NDC80 homolog, kinetochore complex component (S. cerevisiae)	Ndc80	1417445_at	-0.605783	0.14959	-0.388521	0.0602805	0.184607	-0.199694
solute carrier family 12, member 4	Slc12a4	1417446_at	-0.168664	-0.000806649	0.460781	-0.00383552	-0.107364	0.0824259
transcription factor 21	Tcf21	1417447_at	-0.0412297	-0.00326737	-0.0254664	0.0440426	0.0334591	-0.00321682
RIKEN cDNA 1810008A18 gene	1810008A18Rik	1417448_at	-0.127241	0.320135	0.114563	-0.215887	-0.207572	0.0217625
acyl-CoA thioesterase 8	Acot8	1417449_at	-0.740111	0.106023	-0.0218341	-0.249691	0.260817	0.558024
transforming, acidic coiled-coil containing protein 3	Tacc3	1417450_a_at	-0.894747	0.490139	-0.214857	0.0912819	0.283955	-0.120416
peptidylprolyl isomerase A	Ppia	1417451_a_at	-0.0789477	0.00591405	0.0755428	0.00279935	-0.0067056	0.0447801
predicted gene, ENSMUSG00000050299 /// Finkel-Biskis-Reilly murine sarcoma virus (FBR-MuSV) ubiquitously expressed (fox derived)	ENSMUSG00000050299 /// Fau	1417452_a_at	-0.660727	-0.344284	0.127528	-0.340647	-0.0463969	0.151795
cullin 4B	Cul4b	1417453_at	-0.286004	-0.228167	-0.198289	0.123305	0.14045	0.0925067
cullin 4B	Cul4b	1417454_at	-0.222193	-0.287809	-0.0541944	0.275905	0.137863	0.0724379
transforming growth factor, beta 3	Tgfb3	1417455_at	-0.0288471	-0.0046589	-0.0122279	0.031638	0.0200531	0.000596086
glyceronephosphate O-acyltransferase	Gnpat	1417456_at	0.146159	0.253647	0.116999	0.0809863	-0.116181	0.11266
CDC28 protein kinase regulatory subunit 2 /// similar to Cyclin-dependent kinases regulatory subunit 2 (CKS-2) /// predicted gene, OTTMUSG00000022090	Cks2 /// LOC100044764 /// OTTMUSG00000022090	1417457_at	-0.650806	-0.00827662	0.0501817	0.0592642	0.16126	-0.0881516
CDC28 protein kinase regulatory subunit 2 /// similar to Cyclin-dependent kinases regulatory subunit 2 (CKS-2) /// predicted gene, OTTMUSG00000022090	Cks2 /// LOC100044764 /// OTTMUSG00000022090	1417458_s_at	-1.43365	-0.15002	0.126702	0.022947	0.0667416	-0.237641
demilune cell and parotid protein 1	Dcpp1	1417459_at	-0.0356112	0.0133441	-0.0579026	0.0612439	0.0307975	0.000276248
interferon induced transmembrane protein 2	Ifitm2	1417460_at	-0.135123	-1.53719	-2.21584	1.12929	2.05132	0.451894
CAP, adenylate cyclase-associated protein 1 (yeast)	Cap1	1417461_at	-3.26691	-0.0186583	-0.0971645	-0.102178	0.259094	0.554967
CAP, adenylate cyclase-associated protein 1 (yeast)	Cap1	1417462_at	-3.92934	-0.704499	0.147521	0.0569584	0.51658	0.671183
RIKEN cDNA 2400001E08 gene /// predicted gene, EG433216	2400001E08Rik /// EG433216	1417463_a_at	0.151017	0.347336	-0.0829366	-0.201686	-0.0561784	0.0951573
troponin C2, fast	Tnnc2	1417464_at	-0.0265388	-0.0193548	-0.0141037	0.0338731	0.0248877	0.00524489
farnesyltransferase, CAAX box, alpha /// similar to farnesyltransferase alpha subunit	Fnta /// LOC100046996	1417465_at	0.0361328	0.180367	0.124136	-0.188321	-0.122341	0.00952403
regulator of G-protein signaling 5	Rgs5	1417466_at	-0.0402045	-0.00808255	-0.0211401	0.0414805	0.0320874	-0.00122873
transcriptional adaptor 3 (NGG1 homolog, yeast)-like	Tada3l	1417467_a_at	-0.262221	-0.77788	-0.350171	0.202181	0.196454	-0.00742277
nitrilase 1	Nit1	1417468_at	-0.116396	0.241744	0.338742	-0.554438	-0.192053	0.061032
nitrilase 1	Nit1	1417469_at	0.193405	-0.0201581	-0.00831358	0.00939639	0.000118097	-0.0217572
apolipoprotein B mRNA editing enzyme, catalytic polypeptide 3	Apobec3	1417470_at	-0.464118	-0.0513083	-0.280938	-0.176851	0.214094	-0.662823
DNA segment, Chr 1, ERATO Doi 622, expressed	D1Ertd622e	1417471_s_at	-0.0540276	-0.46058	0.0814381	0.073691	0.091114	0.657984
myosin, heavy polypeptide 9, non-muscle	Myh9	1417472_at	1.11622	0.0987622	-0.654693	0.391298	-0.183846	-0.293434
predicted gene, EG667114 /// phosphopantothenoylcysteine synthetase	EG667114 /// Ppcs	1417473_a_at	-0.692814	-0.82106	-0.28632	0.57227	0.776698	0.0548329
RIKEN cDNA 1500035H01 gene	1500035H01Rik	1417474_at	-0.109776	-0.242127	-0.227586	-0.294397	0.0194734	0.240523
ATPase type 13A1	Atp13a1	1417475_at	0.547642	-0.126898	0.105883	-0.171168	-0.183346	-0.2972
gene trap locus F3b	Gtlf3b	1417477_at	-0.206572	0.168997	0.504321	-1.89736	-0.868341	0.422345
protein phosphatase 2, regulatory subunit B'', gamma	Ppp2r3c	1417478_a_at	0.139692	-0.437931	-0.373686	0.567032	0.434163	-0.346059
protein phosphatase 2, regulatory subunit B'', gamma	Ppp2r3c	1417479_at	1.07724	0.156599	-0.724221	0.308382	0.0341406	-0.0421847
f-box protein 9	Fbxo9	1417480_at	0.420302	-0.0290292	0.266707	-0.0705942	-0.160586	-0.127826
receptor (calcitonin) activity modifying protein 1	Ramp1	1417481_at	0.484806	0.798481	0.443405	-0.606608	-0.681452	-0.49696
testis expressed gene 19.1	Tex19.1	1417482_at	-0.0447005	-0.00798186	-0.0384187	0.0428664	0.0314594	-0.00253598
nuclear factor of kappa light polypeptide gene enhancer in B-cells inhibitor, zeta	Nfkbiz	1417483_at	4.3014	0.229714	-0.123209	0.422575	-0.504446	-1.4476
integrin binding sialoprotein /// similar to Integrin binding sialoprotein	Ibsp /// LOC100046052	1417484_at	-0.114341	0.0248877	-0.073808	0.0837571	0.0539722	-0.0127424
integrin binding sialoprotein /// similar to Integrin binding sialoprotein	Ibsp /// LOC100046052	1417485_at	0.011963	0.0241082	-0.0812391	0.0360761	0.0395161	-0.0219942
src homology 2 domain-containing transforming protein D	Shd	1417486_at	-0.0128071	0.0285254	-0.0285694	0.0519692	0.0381028	0.00391714
fos-like antigen 1	Fosl1	1417487_at	-0.0376198	-0.0129073	0.222543	0.0279692	0.0162884	-0.0100249
fos-like antigen 1	Fosl1	1417488_at	-0.0470932	-0.00146449	-0.0278865	0.0585872	0.0442586	0.0186125
neuropeptide Y receptor Y2	Npy2r	1417489_at	-0.11319	0.0274483	-0.106141	0.143423	0.0938497	-0.0155341
cathepsin B	Ctsb	1417490_at	-0.174449	-0.155154	0.784407	-0.53693	-0.389933	1.34552
cathepsin B	Ctsb	1417491_at	0.0333061	0.176057	1.17706	-0.131403	-0.351666	2.45037
cathepsin B	Ctsb	1417492_at	-0.204979	-0.200704	0.958722	-0.816022	-1.10816	1.3556
Bmi1 polycomb ring finger oncogene	Bmi1	1417493_at	-0.185458	-0.303761	0.255524	0.207054	0.0304057	-0.407198
ceruloplasmin	Cp	1417494_a_at	-0.0313505	-0.00288486	-0.0230716	0.0405353	0.0270544	-0.00235569
ceruloplasmin	Cp	1417495_x_at	-0.0297497	-0.00129565	-0.018335	0.0565542	0.0384506	-0.00533168
ceruloplasmin	Cp	1417496_at	-0.0630515	0.354548	0.308606	0.0277012	0.00992727	-0.0274605
ceruloplasmin	Cp	1417497_at	-0.0561293	0.0115138	-0.0494785	0.0804805	0.0464299	-0.0051295
serine (or cysteine) peptidase inhibitor, clade F, member 2	Serpinf2	1417498_at	-0.0250104	-0.00305327	-0.011419	0.034518	0.0229875	0.00503532
translocase of inner mitochondrial membrane 10 homolog (yeast) /// translocase of inner mitochondrial membrane 13 homolog (yeast)	Timm10 /// Timm13	1417499_at	-0.270265	-0.428128	0.161672	0.21622	0.305223	0.0126677
transglutaminase 2, C polypeptide	Tgm2	1417500_a_at	-0.0380588	-0.00161672	-0.0442088	1.18956	0.033625	-0.0101639
F-box protein 6	Fbxo6	1417501_at	-0.136824	-0.0250708	0.254504	0.019719	-0.00136443	1.39161
tetraspanin 7	Tspan7	1417502_at	-0.0352867	-0.00560665	-0.0264095	0.0385159	0.0282412	-0.00967224
replication factor C (activator 1) 2	Rfc2	1417503_at	0.0571887	0.60785	-0.363325	0.175098	0.218566	-0.109885
calbindin 1	Calb1	1417504_at	-0.0374892	0.0115517	-0.0258079	0.0476257	0.0319459	-0.00103688
predicted gene, 100038993 /// interleukin 11 receptor, alpha chain 1 /// interleukin 11 receptor, alpha chain 2 /// predicted gene, OTTMUSG00000011351	100038993 /// Il11ra1 /// Il11ra2 /// OTTMUSG00000011351	1417505_s_at	0.252499	-0.0443668	0.219198	0.11326	0.00435527	-0.175053
geminin	Gmnn	1417506_at	-0.497229	0.0476761	-0.079985	0.0140228	0.222341	-0.111124
cytochrome b-561	Cyb561	1417507_at	0.00568136	-0.129176	-0.114943	0.135055	0.0543461	0.754697
ring finger protein 19A	Rnf19a	1417508_at	0.0143789	-0.200583	0.706401	-0.656578	-0.837564	0.484826
ring finger protein 19A	Rnf19a	1417509_at	-0.0712011	-0.0219407	1.09386	-0.0113885	-0.00285602	0.774303
vacuolar protein sorting 4a (yeast)	Vps4a	1417510_at	-0.454876	-0.0787983	0.249839	-0.237876	-0.196784	0.0410519
Ly1 antibody reactive clone	Lyar	1417511_at	-0.267462	-0.55348	0.251901	0.386535	0.478913	-0.118656
ecotropic viral integration site 5	Evi5	1417512_at	0.0370313	-1.40683	0.629522	-0.123282	-0.210029	2.00843
ecotropic viral integration site 5	Evi5	1417513_at	0.623512	-1.61328	0.482553	-0.284971	-0.266224	1.67711
synovial sarcoma, X breakpoint 2 interacting protein	Ssx2ip	1417514_at	-0.0626091	0.0253496	-0.0107825	0.0553453	0.026931	0.0719722
U7 snRNP-specific Sm-like protein LSM10	Lsm10	1417515_at	-0.173716	0.184155	-0.537318	0.451515	0.580083	-0.234948
DNA-damage inducible transcript 3	Ddit3	1417516_at	0.158576	-0.0231379	0.194757	-0.148449	-0.0540729	0.12304
pleiomorphic adenoma gene-like 2	Plagl2	1417517_at	-0.221139	-0.541423	-0.0596422	0.589298	0.18258	0.224559
pleiomorphic adenoma gene-like 2	Plagl2	1417518_at	-0.0282866	-0.00447667	-0.0112086	0.0288618	0.0202747	-0.00223088
pleiomorphic adenoma gene-like 2	Plagl2	1417519_at	-0.187225	-0.589334	0.28217	0.31102	0.0479177	0.366052
nuclear factor, erythroid derived 2, like 3	Nfe2l3	1417520_at	-0.0761495	0.0055093	-0.0522551	0.083247	0.0557518	-0.00696627
ephrin A2	Efna2	1417521_at	-0.026844	-0.007291	-0.0144557	0.0373991	0.0200843	0.00240286
F-box protein 32	Fbxo32	1417522_at	0.726705	-0.0314745	0.0563421	0.00751555	-0.00628722	-0.0252289
pleckstrin	Plek	1417523_at	0.027642	-0.0207919	-0.0340621	0.104605	0.0183715	-0.0151494
cornichon homolog 2 (Drosophila) /// similar to cornichon homolog 2 (Drosophila)	Cnih2 /// LOC100044812	1417524_at	-0.0331936	0.00514197	-0.0157128	0.0294327	0.0210054	-0.00811684
heart and neural crest derivatives expressed transcript 1	Hand1	1417525_at	-0.0219468	-0.00259113	-0.00692793	0.026547	0.0171436	0.00112339
poly(rC) binding protein 3	Pcbp3	1417526_at	0.0751189	0.258424	0.15186	-0.0258941	-0.00121164	-0.0185938
adaptor-related protein complex 3, mu 2 subunit	Ap3m2	1417527_at	0.273083	0.381615	0.13106	-0.553106	-0.383132	0.788982
sperm associated antigen 6	Spag6	1417528_at	-0.053839	0.166752	-0.0360622	0.0238353	0.0179911	-0.0121776
RAB33A, member of RAS oncogene family	Rab33a	1417529_at	-1.8337	-1.37263	0.158849	-0.0401433	0.593639	1.41268
signal recognition particle 9	Srp9	1417530_a_at	-0.266074	-0.308329	-0.342556	0.268106	0.472248	0.0100552
cytochrome P450, family 2, subfamily j, polypeptide 5	Cyp2j5	1417531_at	-0.0474427	-0.0112453	-0.0275052	0.0539455	0.0362546	-0.00967773
cytochrome P450, family 2, subfamily j, polypeptide 5	Cyp2j5	1417532_at	-0.0432773	-0.00416795	-0.027222	0.0546429	0.0364306	-0.0026691
integrin beta 5	Itgb5	1417533_a_at	0.161722	-0.0140074	-0.0206528	0.0234879	0.0130618	-0.00984732
integrin beta 5	Itgb5	1417534_at	-0.0121085	0.00363429	-0.0217131	0.0395785	0.0244317	-0.00111234
F-box protein 25	Fbxo25	1417535_at	-0.269191	0.226006	0.818917	-1.00861	-0.877389	0.520154
zinc finger, matrin type 2	Zmat2	1417536_at	0.180362	0.483324	-0.00720151	0.0653289	-0.00568771	-0.110163
zinc finger, matrin type 2	Zmat2	1417537_at	0.0173378	0.349065	-0.0935171	0.0513742	0.132908	-0.0331759
similar to CMP-sialic acid transporter /// solute carrier family 35 (CMP-sialic acid transporter), member 1	LOC100046775 /// Slc35a1	1417538_at	0.870691	0.254949	0.167064	0.261168	-0.56221	-1.06288
similar to CMP-sialic acid transporter /// solute carrier family 35 (CMP-sialic acid transporter), member 1	LOC100046775 /// Slc35a1	1417539_at	-0.159798	-0.0581985	0.407952	0.79776	0.0842096	-0.00122738
E74-like factor 1	Elf1	1417540_at	0.826664	-0.00199668	-0.0571976	0.134925	-0.299371	-0.341371
helicase, lymphoid specific	Hells	1417541_at	-0.440403	-0.156915	-0.0375471	0.253669	0.295552	-0.107808
ribosomal protein S6 kinase, polypeptide 2	Rps6ka2	1417542_at	2.68528	3.24811	1.27788	-0.275816	-0.182651	-0.344576
ribosomal protein S6 kinase, polypeptide 2	Rps6ka2	1417543_at	-0.0390497	-0.000709573	-0.0180129	0.0221157	0.0132797	-0.00711234
flotillin 2	Flot2	1417544_a_at	-0.0397104	-0.000890096	0.180644	-0.470982	0.00502809	0.357547
transient receptor potential cation channel, subfamily V, member 4	Trpv4	1417545_at	-0.044739	0.159757	-0.0108317	0.0137887	0.00581769	-0.0180272
interleukin 2 receptor, beta chain	Il2rb	1417546_at	-0.033709	0.000383139	-0.0232878	0.0298642	0.0193564	0.000822544
squamous cell carcinoma antigen recognized by T-cells 3	Sart3	1417547_at	-0.325863	-0.0974391	0.0478732	-0.0212787	-0.16942	0.122611
squamous cell carcinoma antigen recognized by T-cells 3	Sart3	1417548_at	-0.694669	-0.105125	-0.329433	0.0338558	-0.181819	0.445878
zinc finger protein 68	Zfp68	1417549_at	0.214933	-0.29284	0.0775094	0.262278	-0.0778309	-0.36059
germ cell-specific gene 1	Gsg1	1417550_a_at	-0.0397332	-0.0039765	-0.0255686	0.0437059	0.0259585	-0.00170676
ceroid lipofuscinosis, neuronal 3, juvenile (Batten, Spielmeyer-Vogt disease)	Cln3	1417551_at	0.689162	-0.200215	-0.0517739	-0.279142	-0.145083	-0.127549
fibroblast activation protein	Fap	1417552_at	-0.040432	0.000552893	-0.0291653	0.112086	0.0288548	-0.00526849
placental specific protein 1	Plac1	1417553_at	-0.0312802	-0.0318106	-0.0480195	0.0224632	0.0147651	0.0466132
predicted gene, ENSMUSG00000074380 /// hydroxy-delta-5-steroid dehydrogenase, 3 beta- and steroid delta-isomerase 4	ENSMUSG00000074380 /// Hsd3b4	1417554_at	-0.0428023	-0.0043788	-0.0272182	0.0468744	0.0173422	-0.0109001
ATPase family, AAA domain containing 1	Atad1	1417555_at	0.045783	-0.0771668	-0.133793	0.515522	0.32911	-0.247126
fatty acid binding protein 1, liver	Fabp1	1417556_at	-0.0528164	0.0133824	-0.0512257	0.0694966	0.0552424	0.00429161
UBX domain protein 6	Ubxn6	1417557_at	0.567186	0.544631	0.244947	-0.547919	-0.55411	0.135229
Fyn proto-oncogene	Fyn	1417558_at	0.589245	-0.778709	-0.304168	0.289437	-0.410983	0.201193
sideroflexin 1	Sfxn1	1417559_at	0.396417	-0.317429	-0.408995	0.458967	0.405992	-0.393395
sideroflexin 1	Sfxn1	1417560_at	0.337353	-0.485229	-0.136071	0.463136	0.345885	-0.177547
apolipoprotein C-I	Apoc1	1417561_at	-0.0392864	-0.0139326	-0.0466542	0.026033	0.0235448	-0.0231853
eukaryotic translation initiation factor 4E binding protein 1	Eif4ebp1	1417562_at	0.0948995	-0.714816	-1.63647	0.727508	0.996094	-0.390526
eukaryotic translation initiation factor 4E binding protein 1	Eif4ebp1	1417563_at	0.0829365	-0.043127	-0.0345821	0.0438154	0.00921949	-0.0395312
mediator complex subunit 7	Med7	1417564_at	-0.132645	0.00578976	-0.258652	0.243583	0.460786	-0.243547
abhydrolase domain containing 5	Abhd5	1417565_at	0.269347	-0.0830611	-0.163328	2.3663	0.0060734	-0.0158996
abhydrolase domain containing 5	Abhd5	1417566_at	-0.0282249	-0.0165997	-0.0236826	0.125882	0.0295858	0.00251436
catenin beta interacting protein 1	Ctnnbip1	1417567_at	0.185344	-0.0175206	-0.0376495	0.020583	0.00726255	-0.0201201
neurocalcin delta	Ncald	1417568_at	-0.0402676	-0.00178496	-0.0143739	0.0306911	0.0162732	-0.00198611
neurocalcin delta	Ncald	1417569_at	-0.0629733	0.0126338	-0.0763048	0.101418	0.0470498	0.0340741
anaphase promoting complex subunit 1	Anapc1	1417570_at	-0.509857	-0.507678	0.676128	0.480914	-0.602766	-0.349666
N-methylpurine-DNA glycosylase	Mpg	1417571_at	-0.818297	0.230346	0.175749	-0.572825	-0.154488	0.437436
N-methylpurine-DNA glycosylase	Mpg	1417572_at	-1.21756	0.285585	0.294894	-0.0613422	-0.00591628	0.334818
methylmalonic aciduria (cobalamin deficiency) cblD type, with homocystinuria	Mmadhc	1417573_at	-0.0498072	0.131665	-0.106848	-0.00195758	0.0992734	-0.0189466
chemokine (C-X-C motif) ligand 12	Cxcl12	1417574_at	-0.0240657	-0.000563502	-0.012896	0.0349232	0.0229838	0.000994285
OTU domain, ubiquitin aldehyde binding 2	Otub2	1417575_at	0.287551	-0.00848524	-0.039515	0.0274621	-0.0163521	-0.0262889
OTU domain, ubiquitin aldehyde binding 2	Otub2	1417576_a_at	-0.0324489	-0.00469259	-0.0130693	0.035195	0.0249821	0.000285983
transient receptor potential cation channel, subfamily C, member 3	Trpc3	1417577_at	-0.0265144	-0.00200848	-0.0155686	0.0371798	0.0247881	0.00473551
GDP-mannose pyrophosphorylase A	Gmppa	1417578_a_at	0.160834	0.362425	-0.117429	-0.356354	-0.0409422	0.191741
GDP-mannose pyrophosphorylase A	Gmppa	1417579_x_at	0.0113351	0.0227078	0.0263322	-0.478918	-0.0250691	0.101303
hypothetical protein LOC100044204 /// selenium binding protein 1	LOC100044204 /// Selenbp1	1417580_s_at	2.42858	0.262222	-2.01265	1.52802	-0.656186	-2.17286
dihydroorotate dehydrogenase	Dhodh	1417581_at	0.23487	0.155204	-0.159542	0.0528609	0.360282	-0.344975
dihydroorotate dehydrogenase	Dhodh	1417582_s_at	0.0207351	0.255099	-0.161881	0.0490529	0.419977	-0.129823
UTP3, small subunit (SSU) processome component, homolog (S. cerevisiae)	Utp3	1417583_a_at	-0.236679	-0.0875524	0.11109	-0.0281849	0.077055	0.0370077
solute carrier family 11 (proton-coupled divalent metal ion transporters), member 2	Slc11a2	1417584_at	-1.34365	0.936799	0.719916	-1.46008	-0.521002	1.05954
nucleoporin 210	Nup210	1417585_at	0.328843	0.261243	0.15458	0.0673281	-0.404304	-0.168128
timeless homolog (Drosophila)	Timeless	1417586_at	0.178463	0.39439	0.0623875	-0.0539926	-0.0429274	-0.130345
timeless homolog (Drosophila)	Timeless	1417587_at	-0.313663	0.567605	-0.39284	-0.0761379	0.054498	0.038023
UDP-N-acetyl-alpha-D-galactosamine:polypeptide N-acetylgalactosaminyltransferase 3	Galnt3	1417588_at	-0.105313	-0.00287247	-0.278548	0.0456758	0.310353	0.00010252
UDP-N-acetyl-alpha-D-galactosamine:polypeptide N-acetylgalactosaminyltransferase 3	Galnt3	1417589_at	-0.0501374	-0.0048391	-0.0371172	0.0674776	0.0481766	-0.00423431
cytochrome P450, family 27, subfamily a, polypeptide 1	Cyp27a1	1417590_at	0.0508515	-0.0100439	-0.0374804	0.0192442	0.0101639	-0.00508738
prostaglandin E synthase 2	Ptges2	1417591_at	-0.582218	-0.265956	-0.132999	0.183971	0.321263	0.170089
FK506 binding protein 12-rapamycin associated protein 1	Frap1	1417592_at	-0.00242996	-0.0198463	0.251319	0.0933911	-0.11392	-0.22915
tumor suppressor candidate 2	Tusc2	1417593_at	-2.23206	-0.798089	-0.105939	0.00991821	0.349126	0.268262
G kinase anchoring protein 1	Gkap1	1417594_at	1.85964	-0.463616	-1.36398	1.46377	0.320078	-1.86384
mesenchyme homeobox 1	Meox1	1417595_at	-0.0240611	-0.00139173	-0.0115608	0.0318756	0.0208922	-0.00239674
B9 protein domain 1	B9d1	1417596_at	-0.0540748	-0.0125271	0.118363	0.0168765	0.00462238	-0.00868623
CD28 antigen /// similar to CD28 antigen	Cd28 /// LOC100048845	1417597_at	-0.918938	0.827183	5.46574	-1.38091	-0.799947	3.40228
fragile X mental retardation gene 1, autosomal homolog	Fxr1	1417598_a_at	0.132939	0.311568	0.177423	0.00735823	0.0519454	-0.0944287
CD276 antigen	Cd276	1417599_at	0.695816	-0.0250055	-0.0579081	0.0194228	-0.00454322	-0.032831
solute carrier family 15 (H+/peptide transporter), member 2	Slc15a2	1417600_at	1.5925	0.130027	1.08744	-1.00114	-2.0983	-0.652763
regulator of G-protein signaling 1	Rgs1	1417601_at	6.40057	0.285287	-1.09457	4.00206	0.331683	-1.43345
period homolog 2 (Drosophila)	Per2	1417602_at	1.00527	-0.0498987	-0.0421877	0.852688	0.0906346	-0.235934
period homolog 2 (Drosophila)	Per2	1417603_at	-0.0361154	-0.0109113	0.261663	0.0266474	0.0142555	-0.0142708
calcium/calmodulin-dependent protein kinase I	Camk1	1417604_at	0.73935	0.00880075	-0.0331674	0.931968	0.141897	-0.122653
calcium/calmodulin-dependent protein kinase I	Camk1	1417605_s_at	0.366554	-0.035029	-0.0592068	0.0354706	0.00269143	-0.045814
calreticulin	Calr	1417606_a_at	0.26453	-0.229106	-0.3068	0.328669	0.226199	-0.194226
cytochrome c oxidase, subunit VI a, polypeptide 2	Cox6a2	1417607_at	0.706838	0.0748382	-0.0301342	0.00739443	-0.00493701	-0.0239184
ribosomal protein L13a	Rpl13a	1417608_a_at	-0.17077	0.167483	0.12811	-0.178206	-0.241933	0.1979
ubiquitin-conjugating enzyme E2A, RAD6 homolog (S. cerevisiae)	Ube2a	1417609_at	-0.0759341	-0.194834	0.0325187	0.241133	0.24571	-0.0804656
apolipoprotein A-V	Apoa5	1417610_at	-0.0333296	0.0482333	-0.0389897	0.0295222	0.0208019	-0.0168269
transmembrane protein 37	Tmem37	1417611_at	-0.0226527	-0.000147382	-0.00779593	0.0281006	0.0183818	-0.00205227
immediate early response 5	Ier5	1417612_at	1.54034	-0.711366	-0.43772	0.788174	0.15604	-0.118978
immediate early response 5	Ier5	1417613_at	-0.0391831	-0.0188848	-0.0409051	0.0427836	0.0257651	-0.00635934
creatine kinase, muscle	Ckm	1417614_at	-0.0427534	0.0312623	-0.0352608	0.0249044	0.0119608	-0.015742
ribosomal protein L11	Rpl11	1417615_a_at	-0.52394	-0.380529	0.111691	-0.030742	-0.0748485	0.0955076
ST6 (alpha-N-acetyl-neuraminyl-2,3-beta-galactosyl-1,3)-N-acetylgalactosaminide alpha-2,6-sialyltransferase 2	St6galnac2	1417616_at	-0.0436726	-0.00496173	-0.0400256	0.0542038	0.0367361	-0.00335574
ST6 (alpha-N-acetyl-neuraminyl-2,3-beta-galactosyl-1,3)-N-acetylgalactosaminide alpha-2,6-sialyltransferase 2	St6galnac2	1417617_at	-0.0340266	-0.0013564	-0.0201321	0.0350188	0.022768	-0.000624299
inter-alpha trypsin inhibitor, heavy chain 2	Itih2	1417618_at	-0.0324548	-0.00699671	-0.0336688	0.0284881	0.0159298	-0.00711346
growth arrest and DNA-damage-inducible, gamma interacting protein 1	Gadd45gip1	1417619_at	-0.954337	-0.274131	-0.295993	0.503274	0.977727	0.46109
RAS-related C3 botulinum substrate 2	Rac2	1417620_at	-0.666861	-0.099239	0.10983	-0.291595	-0.137748	0.307735
nuclear factor of activated T-cells, cytoplasmic, calcineurin-dependent 1	Nfatc1	1417621_at	0.014013	0.013394	0.205988	-0.100527	-0.276292	0.27342
solute carrier family 12, member 2	Slc12a2	1417622_at	0.215097	0.121262	0.133397	0.476021	-0.164139	-0.276156
solute carrier family 12, member 2	Slc12a2	1417623_at	1.08745	0.275814	-0.194717	0.520218	-0.313169	-0.672262
Ngfi-A binding protein 1	Nab1	1417624_at	0.61761	-0.744589	-0.0724573	0.368436	-0.34501	-1.43978
chemokine (C-X-C motif) receptor 7	Cxcr7	1417625_s_at	-0.0517052	0.00235669	-0.0348747	0.0644335	0.0423644	-0.00455864
phosphodiesterase 4D interacting protein (myomegalin)	Pde4dip	1417626_at	0.123037	0.0581376	-0.0282186	0.0497024	0.00676266	-0.0153666
LIM-domain containing, protein kinase	Limk1	1417627_a_at	0.282054	-0.159718	-0.209965	0.215239	0.255843	-0.679609
suppressor of Ty 6 homolog (S. cerevisiae)	Supt6h	1417628_at	-0.31387	-0.686419	0.221163	-0.0869881	-0.00783141	0.0889211
proline dehydrogenase	Prodh	1417629_at	-0.780007	-0.548456	0.666248	-0.0667995	-0.294689	0.407767
MAP kinase-interacting serine/threonine kinase 1	Mknk1	1417630_at	0.469787	-0.264738	0.0379275	-0.038506	-0.261734	0.477265
MAP kinase-interacting serine/threonine kinase 1	Mknk1	1417631_at	-0.0258374	-0.00686399	-0.0306449	0.034327	0.00706363	0.0150217
ATPase, H+ transporting, lysosomal V0 subunit A1	Atp6v0a1	1417632_at	-0.0288908	0.00180042	-0.0119968	0.03355	0.0221262	-0.00189205
superoxide dismutase 3, extracellular	Sod3	1417633_at	-0.0408815	-0.00715836	0.46373	0.0262845	0.0124878	-0.0144225
superoxide dismutase 3, extracellular	Sod3	1417634_at	-0.0284855	0.00875986	-0.0179879	0.0367863	0.0258228	6.0002e-06
sperm autoantigenic protein 17	Spa17	1417635_at	0.0510769	-0.0312337	-0.0754222	0.189146	0.269904	-0.041767
solute carrier family 6 (neurotransmitter transporter, glycine), member 9	Slc6a9	1417636_at	-0.0352964	-0.0130874	0.143019	0.0210894	0.0122469	-0.0111454
high mobility group 20 B	Hmg20b	1417637_a_at	-0.3477	-0.557267	0.0712906	0.343876	1.07242	-0.0393191
left right determination factor 1	Lefty1	1417638_at	-0.0193742	0.025593	-0.023682	0.0266163	0.0118447	-0.0136118
solute carrier family 22 (organic cation transporter), member 4	Slc22a4	1417639_at	-0.0939481	-0.0263106	-0.0812735	0.0484666	0.0181856	0.0338578
CD79B antigen	Cd79b	1417640_at	-0.348215	-0.125831	0.421718	-0.0391127	-0.407193	-0.194029
UDP-N-acetyl-alpha-D-galactosamine:polypeptide N-acetylgalactosaminyltransferase-like 5	Galntl5	1417641_at	-0.0307493	-0.0175311	-0.0117338	0.0544477	0.0327461	-0.00317907
aldehyde dehydrogenase family 1, subfamily A3	Aldh1a3	1417642_at	-0.0584207	-0.0221454	0.111375	0.0411618	0.0182198	-0.0164735
radial spoke head 1 homolog (Chlamydomonas)	Rsph1	1417643_at	-0.069475	-0.0177838	0.204736	0.00977818	0.00550429	0.361565
sarcospan	Sspn	1417644_at	-0.0345197	0.000754197	-0.027074	0.0414317	0.0319332	-0.000730435
sarcospan	Sspn	1417645_at	-0.0492213	0.000877063	-0.036012	0.0694556	0.048652	-0.00142884
sorting nexin 5	Snx5	1417646_a_at	-0.23087	-0.119029	-0.0480776	0.175143	0.116792	0.0358871
sorting nexin 5	Snx5	1417647_at	0.0835327	-0.173327	-0.324938	0.245229	0.221875	0.0288343
sorting nexin 5	Snx5	1417648_s_at	0.429035	-0.270647	-0.816787	0.252003	0.126002	-0.0590134
cyclin-dependent kinase inhibitor 1C (P57)	Cdkn1c	1417649_at	-0.0456456	-0.0310769	-0.0254126	0.0903933	0.0288633	0.127155
L-amino acid oxidase 1	Lao1	1417650_at	-0.0335736	0.00458725	-0.0599121	0.0275853	0.0145617	-0.00564671
cytochrome P450, family 2, subfamily c, polypeptide 29	Cyp2c29	1417651_at	0.315648	-0.0162446	-0.0468442	0.0278033	0.0059433	-0.04118
tubulin cofactor a	Tbca	1417652_a_at	-0.503549	-0.0954577	-0.501869	-0.154916	0.0574201	0.315668
parvalbumin	Pvalb	1417653_at	-0.0254984	-0.00330035	-0.0107699	0.033512	0.0213707	-3.92993e-05
syndecan 4	Sdc4	1417654_at	-0.0286961	-0.00168681	-0.0162282	0.0369716	0.0207415	-0.00202858
arsenate resistance protein 2	Ars2	1417655_a_at	-0.306307	-0.21388	0.216519	-0.156548	0.0586373	-0.0836525
myeloblastosis oncogene-like 2	Mybl2	1417656_at	-1.28843	-0.104404	-0.376694	-0.26919	0.522129	0.300886
DnaJ (Hsp40) homolog, subfamily C, member 2	Dnajc2	1417657_s_at	0.0501649	-0.297831	-0.271433	0.235978	0.131694	-0.580198
similar to Transforming growth factor beta regulated gene 4 /// transforming growth factor beta regulated gene 4	LOC100046166 /// Tbrg4	1417658_at	-1.67999	-1.60789	-0.787692	0.685746	1.11837	0.0736561
vacuolar protein sorting 29 (S. pombe)	Vps29	1417659_at	-0.68299	-0.278217	-0.521946	0.438666	0.616487	0.0466312
vacuolar protein sorting 29 (S. pombe)	Vps29	1417660_s_at	-0.262116	-0.232649	-0.176432	0.492132	0.56628	-0.00321166
RAD52 motif 1	Rdm1	1417661_at	-0.278521	0.53783	0.0232325	-0.232253	0.0369177	0.409094
ELK3, member of ETS oncogene family	Elk3	1417662_at	0.800715	-0.0636084	-0.0717029	0.0673544	-0.00168173	-0.0776858
N-myc downstream regulated gene 3	Ndrg3	1417663_a_at	0.51109	-0.343546	-0.308564	-0.037317	-0.349776	0.244507
N-myc downstream regulated gene 3	Ndrg3	1417664_a_at	-0.0403252	-0.063319	0.0894585	-0.110861	0.277723	0.594927
cleavage and polyadenylation specific factor 1	Cpsf1	1417665_a_at	0.182667	0.158687	0.174103	-0.0225312	-0.0513709	-0.0867901
deoxynucleotidyltransferase, terminal, interacting protein 1	Dnttip1	1417666_at	0.202495	0.199706	-0.00755183	-0.120729	0.0224527	0.0457935
phosphotriesterase related	Pter	1417667_a_at	0.900696	-0.487556	-1.36433	1.12335	0.412673	-0.583861
reticulon 4 interacting protein 1	Rtn4ip1	1417668_at	-0.600103	-0.236456	-0.0955868	0.216613	0.230731	0.112521
abhydrolase domain containing 12	Abhd12	1417669_at	0.277619	0.01863	0.248943	0.0050602	-0.189355	-0.132854
translocase of inner mitochondrial membrane 44	Timm44	1417670_at	0.506098	0.268255	-0.0796267	0.141102	0.0419995	-0.118392
selenocysteine lyase	Scly	1417671_at	0.134934	-0.0279752	-0.270814	-0.117393	0.175524	-0.0428101
solute carrier family 4, sodium bicarbonate cotransporter-like, member 10	Slc4a10	1417672_at	-0.038113	0.0125649	-0.0268299	0.0406551	0.0354652	-7.4625e-05
growth factor receptor bound protein 14	Grb14	1417673_at	-0.0460001	0.00683832	-0.0465192	0.0553423	0.0346723	-0.00802199
golgi autoantigen, golgin subfamily a, 4	Golga4	1417674_s_at	0.612544	-0.0894159	-0.0530046	-0.101573	-0.493301	-0.543054
midasin homolog (yeast)	Mdn1	1417675_a_at	-0.289903	-1.0271	0.8009	0.27043	-0.246176	-0.445464
protein tyrosine phosphatase, receptor type, O	Ptpro	1417676_a_at	-0.0460658	-0.00203093	-0.0332658	0.0353545	0.0400459	4.41074e-05
opsin 3	Opn3	1417677_at	-0.0595447	-0.173337	-0.333636	0.352354	0.194072	-0.391724
matrix metallopeptidase 24	Mmp24	1417678_at	-0.0577232	-0.0165632	-0.0529371	0.0317066	0.0829272	0.0156048
growth factor independent 1	Gfi1	1417679_at	-0.877097	0.150733	0.819904	-0.904623	-0.116518	0.757059
potassium voltage-gated channel, shaker-related subfamily, member 5	Kcna5	1417680_at	-0.0355529	0.00149957	-0.0247535	0.0456222	0.0345275	-0.00169603
nudix (nucleoside diphosphate linked moiety X)-type motif 21	Nudt21	1417681_at	-0.570355	-0.30182	-0.0881023	0.0319627	0.105014	0.202809
protease, serine, 2	Prss2	1417682_a_at	-0.0814404	0.801583	-0.262415	0.319544	0.207334	-0.0278281
diablo homolog (Drosophila)	Diablo	1417683_at	-0.293014	0.442068	0.211666	-0.300047	-0.0346715	0.00178973
THUMP domain containing 3	Thumpd3	1417684_at	-0.194505	0.092377	0.242173	-0.15731	-0.0264231	0.116778
ankyrin repeat and FYVE domain containing 1	Ankfy1	1417685_at	0.463733	-0.186027	0.231625	-0.101671	-0.340011	-0.267912
lectin, galactose binding, soluble 12	Lgals12	1417686_at	-0.065208	-5.81741e-05	-0.0521676	0.070236	0.0481789	-0.00442441
lectin, galactose binding, soluble 12	Lgals12	1417687_at	-0.0423822	-0.0163316	0.178388	0.0259537	0.0133522	-0.0108227
family with sequence similarity 20, member C	Fam20c	1417688_at	-0.0279989	-0.00505312	-0.0277632	0.0277158	0.0190991	-0.0184271
PDZK1 interacting protein 1	Pdzk1ip1	1417689_a_at	-0.025447	-0.00270943	-0.0133728	0.0337885	0.0214105	-0.0005608
protein kinase, AMP-activated, gamma 1 non-catalytic subunit	Prkag1	1417690_at	0.0543544	0.483584	-0.442466	0.236682	0.383576	-0.195817
bridging integrator 3	Bin3	1417691_at	-0.17716	-0.18894	-0.229959	-0.0107638	-0.0326907	0.0838776
developmentally regulated GTP binding protein 2	Drg2	1417692_at	-1.03665	-0.702054	-0.162894	-0.00423559	0.457075	0.156402
growth factor receptor bound protein 2-associated protein 1	Gab1	1417693_a_at	3.33338	0.949385	0.571659	0.0540266	-1.03461	-0.974119
growth factor receptor bound protein 2-associated protein 1	Gab1	1417694_at	2.33625	0.595931	0.532733	0.116972	-0.185819	-0.22252
sterol O-acyltransferase 1	Soat1	1417695_a_at	0.121868	0.442703	1.60879	-0.558004	-0.596392	0.0199292
sterol O-acyltransferase 1	Soat1	1417696_at	-0.305068	0.415996	1.43738	-0.662997	-0.648007	0.260843
sterol O-acyltransferase 1	Soat1	1417697_at	-1.44482	0.093294	1.54743	-0.257417	-0.0552189	0.559283
general transcription factor IIF, polypeptide 1	Gtf2f1	1417698_at	-0.498211	0.143879	0.123877	0.155147	0.174103	-0.0130711
general transcription factor IIF, polypeptide 1	Gtf2f1	1417699_at	-0.764446	-0.00655365	0.115969	0.229189	0.168448	0.00404104
Rab38, member of RAS oncogene family	Rab38	1417700_at	0.181799	2.05756	0.380014	-0.240745	-0.233654	-2.80692
protein phosphatase 1, regulatory (inhibitor) subunit 14c	Ppp1r14c	1417701_at	-0.0336262	-0.00346088	-0.0239287	0.0400059	0.0392369	-0.00235343
histamine N-methyltransferase	Hnmt	1417702_a_at	-0.0533643	0.00777141	-0.0427961	0.0813802	0.0467479	-0.00367308
poliovirus receptor-related 2	Pvrl2	1417703_at	0.00485373	0.00337577	-0.0267053	0.0201159	0.0128798	-0.0106411
Rho GTPase activating protein 6	Arhgap6	1417704_a_at	1.18164	-1.05162	-3.64033	2.30798	1.2253	-2.02697
similar to OTU domain, ubiquitin aldehyde binding 1 /// OTU domain, ubiquitin aldehyde binding 1	LOC100046081 /// Otub1	1417705_at	-0.403626	-0.115087	-0.0253782	0.139658	0.397269	0.884716
alpha-N-acetylglucosaminidase (Sanfilippo disease IIIB)	Naglu	1417706_at	0.187193	0.985521	0.351847	-0.0886865	-0.0966065	-0.0321658
NEDD4 binding protein 2-like 1	N4bp2l1	1417707_at	1.17606	-0.47425	0.665504	-0.37197	-1.22784	0.438576
synaptotagmin III	Syt3	1417708_at	-0.037835	0.00586303	-0.023039	0.0534338	0.0280785	-0.00365011
cytochrome P450, family 46, subfamily a, polypeptide 1	Cyp46a1	1417709_at	-0.0296073	-0.00692193	-0.015964	0.0326244	0.0216173	-0.00689662
methyltransferase like 9	Mettl9	1417710_at	-0.362058	-0.0955855	0.0887992	0.309296	0.271853	0.242074
predicted gene, ENSMUSG00000053358	ENSMUSG00000053358	1417711_at	-0.0361644	-0.0111883	0.107437	0.0274399	0.0151881	-0.0189155
eukaryotic translation initiation factor 2, subunit 2 (beta)	Eif2s2	1417712_at	-0.455169	-0.60692	0.230579	0.300577	0.344335	-0.132412
eukaryotic translation initiation factor 2, subunit 2 (beta)	Eif2s2	1417713_at	-0.00294526	-0.14984	-0.079676	0.123138	0.34985	-0.0485156
hemoglobin alpha, adult chain 1 /// hemoglobin alpha, adult chain 2	Hba-a1 /// Hba-a2	1417714_x_at	-0.245499	-0.204177	-0.227795	4.47516	4.89131	5.62713
glutamate oxaloacetate transaminase 2, mitochondrial	Got2	1417715_a_at	0.192664	-0.0546099	0.0367146	-0.0463978	0.0376555	-0.00239913
glutamate oxaloacetate transaminase 2, mitochondrial	Got2	1417716_at	-3.32618	-1.17578	0.103151	0.117302	0.376116	0.384385
tyrosinase	Tyr	1417717_a_at	-0.0198611	0.0055627	-0.0139282	0.0395002	0.0292709	0.00173847
eukaryotic translation initiation factor 3, subunit G	Eif3g	1417718_at	-0.288023	-0.0238323	0.0482763	-0.0217698	0.0611162	0.169013
sin3 associated polypeptide	Sap30	1417719_at	0.148387	0.218574	0.158005	-0.0959781	0.000961304	-0.23479
polymerase (RNA) II (DNA directed) polypeptide J	Polr2j	1417720_at	-0.612314	-0.0295474	-0.168445	0.159089	0.510476	0.219629
lysosomal-associated protein transmembrane 5	Laptm5	1417721_s_at	0.457212	-0.263669	-0.699213	0.263002	-0.752623	-0.445893
[truncated: 20,280 more rows]
