# Supplementary material for: Global transcriptional analysis of primitive thymocytes reveals accelerated dynamics of T cell specification in fetal stages
Source: Immunogenetics. 2012 May 13;64(8):591–604. doi: 10.1007/s00251-012-0620-6 (PMC3395349; doi:10.1007/s00251-012-0620-6)
Supplement: Supplementary file 2 — [Suppl_Table_2.xls]: List of genes clustered according to their expression pattern in adult and fetal T cell progenitor subsets. (XLS 3494 kb) [file 251_2012_620_MOESM2_ESM.xls]

## Sheet: Cluster I
Probe Set ID	adult DN1 ETP	adult DN2	adult DN3	fetal DN1 ETP	fetal DN2	fetal DN3	Gene Title	Gene Symbol	Gene Ontology Biological Process	Gene Ontology Cellular Component	Gene Ontology Molecular Function
1450504_a_at	-0.90545	-0.232681	0.414725	-0.745308	-0.00544802	0.552244	1-acylglycerol-3-phosphate O-acyltransferase 3	Agpat3	0008152 // metabolic process // inferred from electronic annotation /// 0008654 // phospholipid biosynthetic process // inferred from electronic annotation	0005783 // endoplasmic reticulum // inferred from electronic annotation /// 0005886 // plasma membrane // inferred from electronic annotation /// 0016020 // membrane // inferred from electronic annotation /// 0016021 // integral to membrane // inferred from electronic annotation	0003841 // 1-acylglycerol-3-phosphate O-acyltransferase activity // inferred from electronic annotation /// 0008415 // acyltransferase activity // inferred from electronic annotation /// 0016740 // transferase activity // inferred from electronic annotation
1449296_a_at	-0.540033	0.844199	1.47683	-0.311379	-0.0558933	0.718933	2',3'-cyclic nucleotide 3' phosphodiesterase	Cnp	0000226 // microtubule cytoskeleton organization // inferred from electronic annotation /// 0007409 // axonogenesis // inferred from mutant phenotype /// 0008344 // adult locomotory behavior // inferred from mutant phenotype /// 0009214 // cyclic nucleotide catabolic process // inferred from electronic annotation /// 0016070 // RNA metabolic process // inferred from electronic annotation	0005615 // extracellular space // inferred from electronic annotation /// 0005622 // intracellular // inferred from electronic annotation /// 0005624 // membrane fraction // inferred from direct assay /// 0005737 // cytoplasm // inferred from electronic annotation /// 0016020 // membrane // inferred from electronic annotation /// 0031224 // intrinsic to membrane // inferred from electronic annota…	0003824 // catalytic activity // inferred from electronic annotation /// 0004113 // 2',3'-cyclic-nucleotide 3'-phosphodiesterase activity // inferred from direct assay /// 0004113 // 2',3'-cyclic-nucleotide 3'-phosphodiesterase activity // inferred from electronic annotation /// 0016787 // hydrolase activity // inferred from electronic annotation
1423858_a_at	-2.30173	1.7952	3.75125	-2.17631	-1.45478	4.28003	3-hydroxy-3-methylglutaryl-Coenzyme A synthase 2	Hmgcs2	0006694 // steroid biosynthetic process // inferred from electronic annotation /// 0006695 // cholesterol biosynthetic process // inferred from electronic annotation /// 0007584 // response to nutrient // inferred from electronic annotation /// 0008152 // metabolic process // inferred from electronic annotation /// 0008299 // isoprenoid biosynthetic process // inferred from electronic annotation …	0005739 // mitochondrion // inferred from direct assay /// 0005739 // mitochondrion // inferred from electronic annotation /// 0005743 // mitochondrial inner membrane // inferred from direct assay	0003824 // catalytic activity // inferred from electronic annotation /// 0004421 // hydroxymethylglutaryl-CoA synthase activity // inferred from electronic annotation /// 0016740 // transferase activity // inferred from electronic annotation
1423780_at	-1.65139	0.100155	1.07492	-0.471507	-0.0163218	0.774314	3-hydroxyisobutyrate dehydrogenase	Hibadh	0006098 // pentose-phosphate shunt // inferred from electronic annotation /// 0006573 // valine metabolic process // inferred from electronic annotation /// 0008152 // metabolic process // inferred from electronic annotation /// 0055114 // oxidation reduction // inferred from electronic annotation	0005739 // mitochondrion // inferred from direct assay /// 0005739 // mitochondrion // inferred from electronic annotation	0003824 // catalytic activity // inferred from electronic annotation /// 0004616 // phosphogluconate dehydrogenase (decarboxylating) activity // inferred from electronic annotation /// 0005488 // binding // inferred from electronic annotation /// 0008442 // 3-hydroxyisobutyrate dehydrogenase activity // inferred from electronic annotation /// 0016491 // oxidoreductase activity // inferred from el…
1448619_at	-0.966311	-0.591581	0.559284	-0.363502	0.0960029	0.495121	7-dehydrocholesterol reductase	Dhcr7	0001568 // blood vessel development // inferred from mutant phenotype /// 0006694 // steroid biosynthetic process // inferred from electronic annotation /// 0006695 // cholesterol biosynthetic process // inferred from electronic annotation /// 0008610 // lipid biosynthetic process // inferred from electronic annotation /// 0009791 // post-embryonic development // inferred from mutant phenotype //…	0005640 // nuclear outer membrane // inferred from electronic annotation /// 0005783 // endoplasmic reticulum // inferred from electronic annotation /// 0005789 // endoplasmic reticulum membrane // inferred from electronic annotation /// 0016020 // membrane // inferred from electronic annotation /// 0016021 // integral to membrane // inferred from electronic annotation	0005515 // protein binding // inferred from electronic annotation /// 0016491 // oxidoreductase activity // inferred from electronic annotation /// 0047598 // 7-dehydrocholesterol reductase activity // inferred from direct assay /// 0047598 // 7-dehydrocholesterol reductase activity // inferred from electronic annotation
1419706_a_at	-0.0521456	-0.0260656	1.76485	-0.0161467	-0.0520432	2.11513	A kinase (PRKA) anchor protein (gravin) 12	Akap12	0006605 // protein targeting // inferred from electronic annotation /// 0007165 // signal transduction // traceable author statement /// 0007165 // signal transduction // inferred from electronic annotation	0005737 // cytoplasm // inferred from electronic annotation /// 0005856 // cytoskeleton // inferred from electronic annotation	0005515 // protein binding // inferred from electronic annotation /// 0016301 // kinase activity // inferred from electronic annotation /// 0030159 // receptor signaling complex scaffold activity // traceable author statement
1455177_at	-1.32044	-0.183689	0.444705	-0.848144	0.10168	1.59397	Abelson helper integration site 1	Ahi1
1416863_at	-1.49913	0.305453	0.5334	-0.678117	0.0192483	0.434188	abhydrolase domain containing 8	Abhd8			0003824 // catalytic activity // inferred from electronic annotation /// 0016787 // hydrolase activity // inferred from electronic annotation
1428145_at	-1.37585	-0.139949	0.444802	-0.649473	-0.19795	1.2271	acetyl-Coenzyme A acyltransferase 2 (mitochondrial 3-oxoacyl-Coenzyme A thiolase)	Acaa2	0006629 // lipid metabolic process // inferred from electronic annotation /// 0006631 // fatty acid metabolic process // inferred from electronic annotation /// 0008152 // metabolic process // inferred from electronic annotation	0005739 // mitochondrion // inferred from direct assay /// 0005739 // mitochondrion // inferred from electronic annotation /// 0005743 // mitochondrial inner membrane // inferred from direct assay	0003824 // catalytic activity // inferred from electronic annotation /// 0003988 // acetyl-CoA C-acyltransferase activity // inferred from electronic annotation /// 0008415 // acyltransferase activity // inferred from electronic annotation /// 0016740 // transferase activity // inferred from electronic annotation
1451356_at	-1.10971	0.272265	0.359432	-0.276821	-0.0796623	0.348626	acidic (leucine-rich) nuclear phosphoprotein 32 family, member E	Anp32e		0005634 // nucleus // inferred from direct assay /// 0005634 // nucleus // inferred from electronic annotation /// 0005737 // cytoplasm // inferred from direct assay /// 0005737 // cytoplasm // inferred from electronic annotation /// 0016023 // cytoplasmic membrane-bounded vesicle // inferred from direct assay	0005515 // protein binding // inferred from electronic annotation /// 0019212 // phosphatase inhibitor activity // inferred from direct assay
1451002_at	-0.834387	0.0942974	0.404195	-0.361177	-0.0875355	0.175083	aconitase 2, mitochondrial	Aco2	0006099 // tricarboxylic acid cycle // not recorded /// 0006099 // tricarboxylic acid cycle // inferred from electronic annotation /// 0006101 // citrate metabolic process // not recorded /// 0006101 // citrate metabolic process // inferred from electronic annotation /// 0008152 // metabolic process // inferred from electronic annotation	0005739 // mitochondrion // inferred from direct assay /// 0005739 // mitochondrion // inferred from electronic annotation	0003994 // aconitate hydratase activity // inferred from direct assay /// 0003994 // aconitate hydratase activity // inferred from electronic annotation /// 0004797 // thymidine kinase activity // inferred from electronic annotation /// 0005506 // iron ion binding // not recorded /// 0005506 // iron ion binding // inferred from electronic annotation /// 0005524 // ATP binding // inferred from ele…
1416079_a_at	-0.949113	0.137777	0.268618	-0.169227	-0.261091	0.294785	actin related protein 2/3 complex, subunit 1A	Arpc1a	0030833 // regulation of actin filament polymerization // inferred from electronic annotation	0005737 // cytoplasm // inferred from electronic annotation /// 0005856 // cytoskeleton // inferred from electronic annotation /// 0005885 // Arp2/3 protein complex // traceable author statement	0003779 // actin binding // inferred from electronic annotation /// 0005515 // protein binding // inferred from electronic annotation
1454708_at	0.0605262	-0.0936384	1.09442	-0.754639	-0.523716	1.40103	actin-binding LIM protein 1	Ablim1	0007010 // cytoskeleton organization // inferred from electronic annotation /// 0007411 // axon guidance // inferred from direct assay /// 0045944 // positive regulation of transcription from RNA polymerase II promoter // inferred from mutant phenotype	0005737 // cytoplasm // inferred from electronic annotation /// 0005856 // cytoskeleton // inferred from electronic annotation /// 0015629 // actin cytoskeleton // inferred from direct assay	0003779 // actin binding // inferred from direct assay /// 0003779 // actin binding // inferred from electronic annotation /// 0008270 // zinc ion binding // inferred from electronic annotation /// 0046872 // metal ion binding // inferred from electronic annotation
1428585_at	-0.365142	-0.00131543	1.0151	-0.372226	0.0704721	1.06789	actinin, alpha 1	Actn1	0016481 // negative regulation of transcription // inferred from direct assay /// 0030865 // cortical cytoskeleton organization // traceable author statement /// 0048041 // focal adhesion formation // inferred from electronic annotation /// 0051017 // actin filament bundle formation // inferred from direct assay /// 0051271 // negative regulation of cell motion // inferred from electronic annotat…	0001725 // stress fiber // traceable author statement /// 0005634 // nucleus // inferred from direct assay /// 0005737 // cytoplasm // inferred from electronic annotation /// 0005856 // cytoskeleton // inferred from electronic annotation /// 0005925 // focal adhesion // traceable author statement /// 0005925 // focal adhesion // inferred from electronic annotation /// 0015629 // actin cytoskeleto…	0003714 // transcription corepressor activity // inferred from direct assay /// 0003779 // actin binding // not recorded /// 0003779 // actin binding // inferred from electronic annotation /// 0005178 // integrin binding // inferred from electronic annotation /// 0005509 // calcium ion binding // inferred from electronic annotation /// 0005515 // protein binding // inferred from physical interact…
1460703_at	-0.546787	0.473416	0.248592	-0.496272	-0.43124	0.333716	activating signal cointegrator 1 complex subunit 1	Ascc1	0006350 // transcription // inferred from electronic annotation /// 0006355 // regulation of transcription, DNA-dependent // inferred from electronic annotation /// 0045449 // regulation of transcription // not recorded /// 0045449 // regulation of transcription // inferred from electronic annotation	0005667 // transcription factor complex // not recorded /// 0005737 // cytoplasm // inferred from electronic annotation	0003713 // transcription coactivator activity // not recorded /// 0003723 // RNA binding // inferred from electronic annotation
1422478_a_at	-0.914582	0.333396	0.231767	-0.624867	0.0854123	0.132242	acyl-CoA synthetase short-chain family member 2 /// myosin, heavy chain 7B, cardiac muscle, beta	Acss2 /// Myh7b	0006085 // acetyl-CoA biosynthetic process // inferred from direct assay /// 0006508 // proteolysis // inferred from electronic annotation /// 0006941 // striated muscle contraction // inferred from electronic annotation /// 0008152 // metabolic process // inferred from electronic annotation	0005737 // cytoplasm // inferred from direct assay /// 0005737 // cytoplasm // inferred from electronic annotation /// 0005863 // striated muscle thick filament // inferred from electronic annotation /// 0016020 // membrane // inferred from electronic annotation /// 0016459 // myosin complex // inferred from electronic annotation	0000166 // nucleotide binding // inferred from electronic annotation /// 0003774 // motor activity // inferred from electronic annotation /// 0003779 // actin binding // inferred from electronic annotation /// 0003824 // catalytic activity // inferred from electronic annotation /// 0003987 // acetate-CoA ligase activity // inferred from direct assay /// 0003987 // acetate-CoA ligase activity // i…
1422593_at	-0.699786	0.75122	0.676297	-0.423388	-0.0135349	0.123711	adaptor-related protein complex 3, sigma 1 subunit	Ap3s1	0006810 // transport // inferred from electronic annotation /// 0006886 // intracellular protein transport // traceable author statement /// 0006886 // intracellular protein transport // inferred from electronic annotation /// 0015031 // protein transport // inferred from electronic annotation /// 0016192 // vesicle-mediated transport // traceable author statement /// 0016192 // vesicle-mediated …	0005794 // Golgi apparatus // inferred from electronic annotation /// 0005802 // trans-Golgi network // traceable author statement /// 0016020 // membrane // inferred from electronic annotation /// 0030117 // membrane coat // inferred from electronic annotation /// 0030659 // cytoplasmic vesicle membrane // inferred from electronic annotation /// 0031410 // cytoplasmic vesicle // inferred from el…	0005515 // protein binding // inferred from electronic annotation /// 0008565 // protein transporter activity // inferred from electronic annotation
1417976_at	-1.06695	0.534901	0.483396	-0.637253	-0.0149021	0.384817	adenosine deaminase	Ada	0001666 // response to hypoxia // inferred from electronic annotation /// 0001701 // in utero embryonic development // inferred from mutant phenotype /// 0001829 // trophectodermal cell differentiation // inferred from mutant phenotype /// 0001889 // liver development // inferred from mutant phenotype /// 0001890 // placenta development // inferred from mutant phenotype /// 0002314 // germinal ce…	0005737 // cytoplasm // inferred from direct assay /// 0005764 // lysosome // inferred from electronic annotation /// 0009897 // external side of plasma membrane // inferred from electronic annotation /// 0016020 // membrane // inferred from electronic annotation	0004000 // adenosine deaminase activity // inferred from direct assay /// 0004000 // adenosine deaminase activity // inferred from mutant phenotype /// 0004000 // adenosine deaminase activity // not recorded /// 0004000 // adenosine deaminase activity // inferred from electronic annotation /// 0005515 // protein binding // inferred from electronic annotation /// 0008270 // zinc ion binding // inf…
1421842_a_at	-0.53084	-0.00538476	0.41862	0.0514797	-0.0617587	0.227877	adenosine deaminase, tRNA-specific 3, TAD2 homolog (S. cerevisiae) /// secretory carrier membrane protein 4	Adat3 /// Scamp4	0006810 // transport // inferred from electronic annotation /// 0008033 // tRNA processing // inferred from electronic annotation /// 0015031 // protein transport // inferred from electronic annotation	0016020 // membrane // inferred from electronic annotation /// 0016021 // integral to membrane // inferred from electronic annotation /// 0030133 // transport vesicle // inferred from electronic annotation	0003824 // catalytic activity // inferred from electronic annotation /// 0008270 // zinc ion binding // inferred from electronic annotation /// 0016787 // hydrolase activity // inferred from electronic annotation /// 0046872 // metal ion binding // inferred from electronic annotation
1422807_at	-1.03277	0.657294	0.214461	-0.160536	-0.0744837	1.11429	ADP-ribosylation factor 5 /// similar to ADP-ribosylation factor	Arf5 /// LOC100046958	0006810 // transport // inferred from electronic annotation /// 0007264 // small GTPase mediated signal transduction // inferred from electronic annotation /// 0015031 // protein transport // traceable author statement /// 0015031 // protein transport // inferred from electronic annotation /// 0016192 // vesicle-mediated transport // inferred from electronic annotation	0005622 // intracellular // inferred from electronic annotation /// 0005737 // cytoplasm // inferred from direct assay /// 0005794 // Golgi apparatus // inferred from electronic annotation /// 0005886 // plasma membrane // inferred from direct assay	0000166 // nucleotide binding // inferred from electronic annotation /// 0005525 // GTP binding // traceable author statement /// 0005525 // GTP binding // inferred from electronic annotation
1448672_a_at	-1.01462	0.365712	0.312403	-0.422981	-0.133383	0.0979233	ADP-ribosylation factor GTPase activating protein 2	Arfgap2	0006810 // transport // inferred from electronic annotation /// 0015031 // protein transport // inferred from electronic annotation /// 0016192 // vesicle-mediated transport // inferred from electronic annotation /// 0032312 // regulation of ARF GTPase activity // inferred from electronic annotation	0000139 // Golgi membrane // inferred from electronic annotation /// 0005737 // cytoplasm // inferred from electronic annotation /// 0005794 // Golgi apparatus // inferred from electronic annotation /// 0016020 // membrane // inferred from electronic annotation	0005096 // GTPase activator activity // inferred from electronic annotation /// 0008060 // ARF GTPase activator activity // inferred from electronic annotation /// 0008270 // zinc ion binding // inferred from electronic annotation /// 0046872 // metal ion binding // inferred from electronic annotation
1451260_at	-1.07433	1.61642	0.38394	-1.08727	0.0723152	0.21992	aldehyde dehydrogenase 1 family, member B1	Aldh1b1	0008152 // metabolic process // inferred from electronic annotation /// 0055114 // oxidation reduction // inferred from electronic annotation	0005739 // mitochondrion // inferred from electronic annotation /// 0005759 // mitochondrial matrix // inferred from electronic annotation	0004029 // aldehyde dehydrogenase (NAD) activity // inferred from electronic annotation /// 0016491 // oxidoreductase activity // inferred from electronic annotation
1450085_at	-0.165323	0.0860756	1.5025	-0.0988981	0.118266	0.406386	angiopoietin-like 2	Angptl2	0007165 // signal transduction // inferred from electronic annotation	0005576 // extracellular region // inferred from electronic annotation	0005102 // receptor binding // inferred from electronic annotation
1424785_at	-0.464515	0.706768	0.518494	-0.642627	-0.458002	0.746316	angiopoietin-like 6	Angptl6	0001525 // angiogenesis // inferred from electronic annotation /// 0007165 // signal transduction // inferred from electronic annotation /// 0007275 // multicellular organismal development // inferred from electronic annotation /// 0030154 // cell differentiation // inferred from electronic annotation	0005576 // extracellular region // inferred from electronic annotation /// 0030141 // secretory granule // inferred from direct assay	0005102 // receptor binding // inferred from electronic annotation
1419701_s_at	-0.268889	-0.459326	1.48493	-0.91602	-0.136598	1.19917	ankyrin repeat and sterile alpha motif domain containing 3	Anks3
1419091_a_at	-2.70539	1.14278	0.716997	-1.71374	0.167784	-0.0303259	annexin A2	Anxa2	0001525 // angiogenesis // inferred from mutant phenotype /// 0030199 // collagen fibril organization // inferred from mutant phenotype /// 0042730 // fibrinolysis // inferred from mutant phenotype	0001725 // stress fiber // inferred from sequence or structural similarity /// 0005576 // extracellular region // inferred from electronic annotation /// 0005578 // proteinaceous extracellular matrix // inferred from electronic annotation /// 0005604 // basement membrane // inferred from electronic annotation /// 0005624 // membrane fraction // inferred from sequence or structural similarity /// …	0004859 // phospholipase inhibitor activity // inferred from electronic annotation /// 0005509 // calcium ion binding // inferred from electronic annotation /// 0005515 // protein binding // inferred from physical interaction /// 0005515 // protein binding // inferred from sequence or structural similarity /// 0005544 // calcium-dependent phospholipid binding // inferred from electronic annotatio…
1424322_at	-1.16956	-0.213339	0.919744	-0.731419	0.463892	0.306923	apurinic/apyrimidinic endonuclease 2	Apex2	0006281 // DNA repair // inferred from electronic annotation /// 0006974 // response to DNA damage stimulus // inferred from electronic annotation	0005622 // intracellular // inferred from electronic annotation /// 0005634 // nucleus // inferred from direct assay /// 0005634 // nucleus // inferred from electronic annotation /// 0005739 // mitochondrion // inferred from direct assay /// 0005739 // mitochondrion // inferred from electronic annotation /// 0005743 // mitochondrial inner membrane // inferred from direct assay	0003677 // DNA binding // inferred from electronic annotation /// 0003906 // DNA-(apurinic or apyrimidinic site) lyase activity // inferred from electronic annotation /// 0004518 // nuclease activity // inferred from electronic annotation /// 0004519 // endonuclease activity // inferred from electronic annotation /// 0008270 // zinc ion binding // inferred from electronic annotation /// 0016829 /…
1437642_at	-1.51056	0.0473658	0.469133	-0.704492	-0.197716	0.660224	ArfGAP with FG repeats 2	Agfg2	0032312 // regulation of ARF GTPase activity // inferred from electronic annotation		0008060 // ARF GTPase activator activity // inferred from electronic annotation /// 0008270 // zinc ion binding // inferred from electronic annotation /// 0046872 // metal ion binding // inferred from electronic annotation
1423676_at	-0.541054	0.30275	0.0860923	-0.191164	0.0158885	0.465043	ATP synthase, H+ transporting, mitochondrial F0 complex, subunit d	Atp5h	0006810 // transport // inferred from electronic annotation /// 0006811 // ion transport // inferred from electronic annotation /// 0015986 // ATP synthesis coupled proton transport // inferred from electronic annotation /// 0015992 // proton transport // inferred from electronic annotation	0000276 // mitochondrial proton-transporting ATP synthase complex, coupling factor F(o) // inferred from electronic annotation /// 0005739 // mitochondrion // inferred from direct assay /// 0005739 // mitochondrion // inferred from electronic annotation /// 0005743 // mitochondrial inner membrane // inferred from direct assay /// 0005743 // mitochondrial inner membrane // inferred from electronic…	0015078 // hydrogen ion transmembrane transporter activity // inferred from electronic annotation
1421168_at	-3.25694	0.532022	0.986799	-1.47623	-0.873849	0.722107	ATP-binding cassette, sub-family G (WHITE), member 3	Abcg3	0006810 // transport // inferred from electronic annotation	0016020 // membrane // inferred from electronic annotation /// 0016021 // integral to membrane // inferred from electronic annotation	0005524 // ATP binding // inferred from electronic annotation /// 0016887 // ATPase activity // inferred from electronic annotation
1442145_at	-0.729225	0.239259	0.626862	-0.519854	-0.0774053	0.2672	ATPase type 13A3	Atp13a3	0006754 // ATP biosynthetic process // inferred from electronic annotation /// 0006812 // cation transport // inferred from electronic annotation	0016020 // membrane // inferred from electronic annotation /// 0016021 // integral to membrane // inferred from electronic annotation	0005524 // ATP binding // inferred from electronic annotation /// 0015662 // ATPase activity, coupled to transmembrane movement of ions, phosphorylative mechanism // inferred from electronic annotation /// 0016820 // hydrolase activity, acting on acid anhydrides, catalyzing transmembrane movement of substances // inferred from electronic annotation /// 0016887 // ATPase activity // inferred from …
1423597_at	-1.84969	-0.203885	0.357234	-0.933974	0.475136	0.991582	ATPase, aminophospholipid transporter (APLT), class I, type 8A, member 1	Atp8a1	0006754 // ATP biosynthetic process // inferred from electronic annotation /// 0008152 // metabolic process // inferred from electronic annotation /// 0015914 // phospholipid transport // inferred from electronic annotation	0016020 // membrane // inferred from electronic annotation /// 0016021 // integral to membrane // inferred from electronic annotation /// 0031410 // cytoplasmic vesicle // inferred from electronic annotation	0000166 // nucleotide binding // inferred from electronic annotation /// 0000287 // magnesium ion binding // inferred from electronic annotation /// 0003824 // catalytic activity // inferred from electronic annotation /// 0004012 // phospholipid-translocating ATPase activity // inferred from electronic annotation /// 0005524 // ATP binding // inferred from electronic annotation /// 0015662 // ATP…
1451152_a_at	-0.887959	0.449537	1.02521	-0.890591	-0.512088	0.216805	ATPase, Na+/K+ transporting, beta 1 polypeptide	Atp1b1	0001666 // response to hypoxia // inferred from electronic annotation /// 0006754 // ATP biosynthetic process // inferred from electronic annotation /// 0006810 // transport // inferred from electronic annotation /// 0006811 // ion transport // inferred from electronic annotation /// 0006813 // potassium ion transport // inferred from electronic annotation /// 0006814 // sodium ion transport // i…	0005886 // plasma membrane // inferred from direct assay /// 0016020 // membrane // inferred from electronic annotation /// 0016021 // integral to membrane // inferred from electronic annotation /// 0016323 // basolateral plasma membrane // inferred from direct assay	0005391 // sodium:potassium-exchanging ATPase activity // inferred from electronic annotation /// 0005515 // protein binding // inferred from physical interaction /// 0005515 // protein binding // inferred from electronic annotation /// 0030955 // potassium ion binding // inferred from electronic annotation /// 0031402 // sodium ion binding // inferred from electronic annotation
1420776_a_at	-0.481008	0.40472	0.708775	-0.363088	-0.223621	0.612169	AU RNA binding protein/enoyl-coenzyme A hydratase	Auh	0000288 // nuclear-transcribed mRNA catabolic process, deadenylation-dependent decay // traceable author statement /// 0006402 // mRNA catabolic process // inferred from electronic annotation /// 0006402 // mRNA catabolic process // inferred from sequence or structural similarity /// 0008152 // metabolic process // inferred from electronic annotation /// 0009083 // branched chain family amino aci…	0005739 // mitochondrion // inferred from direct assay /// 0005739 // mitochondrion // inferred from electronic annotation /// 0005739 // mitochondrion // inferred from sequence or structural similarity	0003723 // RNA binding // inferred from direct assay /// 0003723 // RNA binding // inferred from electronic annotation /// 0003730 // mRNA 3'-UTR binding // inferred from electronic annotation /// 0003730 // mRNA 3'-UTR binding // inferred from sequence or structural similarity /// 0003824 // catalytic activity // inferred from electronic annotation /// 0004300 // enoyl-CoA hydratase activity // …
1423586_at	-0.0797745	-0.0279518	0.976435	-0.00506568	-0.0172163	0.91755	AXL receptor tyrosine kinase	Axl	0006468 // protein amino acid phosphorylation // inferred from electronic annotation /// 0031668 // cellular response to extracellular stimulus // inferred from direct assay	0016020 // membrane // inferred from electronic annotation /// 0016021 // integral to membrane // inferred from electronic annotation	0000166 // nucleotide binding // inferred from electronic annotation /// 0004672 // protein kinase activity // inferred from electronic annotation /// 0004713 // protein tyrosine kinase activity // inferred from electronic annotation /// 0004714 // transmembrane receptor protein tyrosine kinase activity // inferred from electronic annotation /// 0004872 // receptor activity // inferred from elect…
1422775_at	0.0834904	0.637364	-0.024188	-0.263011	-0.165261	0.641302	B lymphoid kinase	Blk	0006468 // protein amino acid phosphorylation // inferred from electronic annotation		0000166 // nucleotide binding // inferred from electronic annotation /// 0004672 // protein kinase activity // inferred from electronic annotation /// 0004713 // protein tyrosine kinase activity // inferred from electronic annotation /// 0004715 // non-membrane spanning protein tyrosine kinase activity // inferred from electronic annotation /// 0005515 // protein binding // inferred from physical…
1450339_a_at	-6.41327	0.559785	1.58793	-2.72038	-0.229915	1.03317	B-cell leukemia/lymphoma 11B	Bcl11b	0006350 // transcription // inferred from electronic annotation /// 0006355 // regulation of transcription, DNA-dependent // inferred from electronic annotation /// 0007409 // axonogenesis // inferred from mutant phenotype /// 0008285 // negative regulation of cell proliferation // inferred from direct assay /// 0009791 // post-embryonic development // inferred from mutant phenotype /// 0021953 /…	0005622 // intracellular // inferred from direct assay /// 0005622 // intracellular // inferred from electronic annotation /// 0005634 // nucleus // inferred from direct assay /// 0005634 // nucleus // inferred from electronic annotation	0003676 // nucleic acid binding // inferred from electronic annotation /// 0008270 // zinc ion binding // inferred from electronic annotation /// 0046872 // metal ion binding // inferred from electronic annotation
1422938_at	-0.276759	0.908084	0.319271	-0.947046	0.102771	0.0955415	B-cell leukemia/lymphoma 2	Bcl2	0000082 // G1/S transition of mitotic cell cycle // inferred from direct assay /// 0000082 // G1/S transition of mitotic cell cycle // inferred from mutant phenotype /// 0000209 // protein polyubiquitination // not recorded /// 0000902 // cell morphogenesis // inferred from mutant phenotype /// 0001101 // response to acid // inferred from direct assay /// 0001503 // ossification // inferred from …	0000159 // protein phosphatase type 2A complex // inferred from direct assay /// 0005622 // intracellular // inferred from direct assay /// 0005624 // membrane fraction // inferred from direct assay /// 0005634 // nucleus // inferred from direct assay /// 0005634 // nucleus // not recorded /// 0005634 // nucleus // inferred from electronic annotation /// 0005737 // cytoplasm // inferred from dire…	0002020 // protease binding // inferred from electronic annotation /// 0005515 // protein binding // inferred from genetic interaction /// 0005515 // protein binding // inferred from physical interaction /// 0008134 // transcription factor binding // inferred from physical interaction /// 0016563 // transcription activator activity // inferred from direct assay /// 0042803 // protein homodimeriza…
1435449_at	0.0665929	-0.00731826	1.18939	-0.0575228	-0.168538	1.44835	BCL2-like 11 (apoptosis facilitator)	Bcl2l11	0001701 // in utero embryonic development // inferred from genetic interaction /// 0001776 // leukocyte homeostasis // inferred from genetic interaction /// 0001776 // leukocyte homeostasis // inferred from mutant phenotype /// 0001782 // B cell homeostasis // inferred from genetic interaction /// 0001782 // B cell homeostasis // inferred from mutant phenotype /// 0001783 // B cell apoptosis // i…	0000300 // peripheral to membrane of membrane fraction // inferred from direct assay /// 0005737 // cytoplasm // inferred from direct assay /// 0005739 // mitochondrion // inferred from direct assay /// 0005739 // mitochondrion // inferred from electronic annotation /// 0016020 // membrane // inferred from electronic annotation /// 0043231 // intracellular membrane-bounded organelle // inferred f…	0005515 // protein binding // inferred from physical interaction /// 0005515 // protein binding // inferred from electronic annotation /// 0008017 // microtubule binding // inferred from direct assay
1428580_at	-0.699798	0.435038	0.198348	-0.294952	-0.181184	-0.0119963	biliverdin reductase A	Blvra	0008152 // metabolic process // inferred from electronic annotation /// 0042167 // heme catabolic process // not recorded /// 0042167 // heme catabolic process // inferred from electronic annotation /// 0055114 // oxidation reduction // inferred from electronic annotation	0005625 // soluble fraction // not recorded /// 0005737 // cytoplasm // inferred from electronic annotation	0000166 // nucleotide binding // not recorded /// 0003824 // catalytic activity // inferred from electronic annotation /// 0004074 // biliverdin reductase activity // not recorded /// 0004074 // biliverdin reductase activity // inferred from electronic annotation /// 0005488 // binding // inferred from electronic annotation /// 0008270 // zinc ion binding // inferred from electronic annotation //…
1449453_at	-3.11289	0.763989	3.03521	-2.49508	-0.312373	3.13164	bone marrow stromal cell antigen 1	Bst1	0008152 // metabolic process // inferred from electronic annotation	0005886 // plasma membrane // inferred from electronic annotation /// 0016020 // membrane // inferred from electronic annotation /// 0031225 // anchored to membrane // inferred from electronic annotation	0003824 // catalytic activity // inferred from electronic annotation /// 0003953 // NAD+ nucleosidase activity // inferred from electronic annotation /// 0005488 // binding // inferred from electronic annotation /// 0016787 // hydrolase activity // inferred from electronic annotation
1448261_at	-2.97962	-0.832429	1.25923	-0.969564	0.699236	3.17725	cadherin 1	Cdh1	0001829 // trophectodermal cell differentiation // inferred from mutant phenotype /// 0007155 // cell adhesion // inferred from electronic annotation /// 0007156 // homophilic cell adhesion // inferred from electronic annotation /// 0016337 // cell-cell adhesion // inferred from mutant phenotype /// 0019538 // protein metabolic process // inferred from direct assay /// 0043281 // regulation of ca…	0005886 // plasma membrane // inferred from direct assay /// 0005886 // plasma membrane // inferred from electronic annotation /// 0005911 // cell-cell junction // inferred from direct assay /// 0005912 // adherens junction // inferred from direct assay /// 0005913 // cell-cell adherens junction // inferred from direct assay /// 0016020 // membrane // inferred from electronic annotation /// 00160…	0005509 // calcium ion binding // inferred from direct assay /// 0005509 // calcium ion binding // inferred from electronic annotation /// 0005515 // protein binding // inferred from physical interaction /// 0005515 // protein binding // inferred from electronic annotation /// 0008013 // beta-catenin binding // inferred from physical interaction /// 0019903 // protein phosphatase binding // infer…
1415975_at	-0.38102	1.27379	-0.0202341	-0.461491	0.0124021	0.984001	calcium regulated heat stable protein 1	Carhsp1	0006355 // regulation of transcription, DNA-dependent // inferred from electronic annotation	0005737 // cytoplasm // inferred from electronic annotation	0003676 // nucleic acid binding // inferred from electronic annotation /// 0003677 // DNA binding // inferred from electronic annotation /// 0005515 // protein binding // inferred from physical interaction
1423941_at	-0.371597	-0.243114	0.313437	-0.0984739	-0.0539932	0.519562	calcium/calmodulin-dependent protein kinase II gamma /// similar to Calcium/calmodulin-dependent protein kinase type II gamma chain (CaM-kinase II gamma chain) (CaM kinase II gamma subunit) (CaMK-II subunit gamma)	Camk2g /// LOC100045547	0000082 // G1/S transition of mitotic cell cycle // inferred from mutant phenotype /// 0006468 // protein amino acid phosphorylation // inferred from electronic annotation /// 0006816 // calcium ion transport // inferred from mutant phenotype /// 0046777 // protein amino acid autophosphorylation // inferred from mutant phenotype		0000166 // nucleotide binding // inferred from electronic annotation /// 0004672 // protein kinase activity // inferred from electronic annotation /// 0004674 // protein serine/threonine kinase activity // inferred from mutant phenotype /// 0004674 // protein serine/threonine kinase activity // inferred from electronic annotation /// 0004683 // calmodulin-dependent protein kinase activity // infe…
1424311_at	-0.614252	0.239606	0.763755	-1.24646	-0.276523	0.964746	carbohydrate kinase domain containing	Carkd
1460409_at	-0.445573	0.401038	0.469958	-1.15657	-0.442245	0.598422	carnitine palmitoyltransferase 1a, liver	Cpt1a	0006006 // glucose metabolic process // inferred from electronic annotation /// 0006629 // lipid metabolic process // inferred from electronic annotation /// 0006631 // fatty acid metabolic process // inferred from electronic annotation /// 0006810 // transport // inferred from electronic annotation /// 0042755 // eating behavior // inferred from electronic annotation /// 0050796 // regulation of…	0005739 // mitochondrion // inferred from direct assay /// 0005739 // mitochondrion // inferred from electronic annotation /// 0005741 // mitochondrial outer membrane // inferred from electronic annotation /// 0005743 // mitochondrial inner membrane // inferred from direct assay /// 0005792 // microsome // inferred from electronic annotation /// 0016020 // membrane // inferred from electronic ann…	0004095 // carnitine O-palmitoyltransferase activity // inferred from electronic annotation /// 0008415 // acyltransferase activity // inferred from electronic annotation /// 0016740 // transferase activity // inferred from electronic annotation
1415825_s_at	-0.417402	0.148102	0.585582	0.023016	-0.342305	0.115964	casein kinase 1, delta	Csnk1d	0006468 // protein amino acid phosphorylation // inferred from electronic annotation /// 0016055 // Wnt receptor signaling pathway // inferred from electronic annotation	0005737 // cytoplasm // inferred from electronic annotation	0000166 // nucleotide binding // inferred from electronic annotation /// 0004672 // protein kinase activity // inferred from electronic annotation /// 0004674 // protein serine/threonine kinase activity // inferred from electronic annotation /// 0005524 // ATP binding // inferred from electronic annotation /// 0016301 // kinase activity // inferred from electronic annotation /// 0016740 // transf…
1455886_at	-0.430641	-0.309581	1.15399	-0.162311	-0.142154	0.888036	Casitas B-lineage lymphoma /// similar to Casitas B-lineage lymphoma	Cbl /// LOC100048010	0006511 // ubiquitin-dependent protein catabolic process // inferred from electronic annotation /// 0007166 // cell surface receptor linked signal transduction // inferred from electronic annotation	0005634 // nucleus // inferred from electronic annotation /// 0005737 // cytoplasm // inferred from electronic annotation	0004871 // signal transducer activity // inferred from electronic annotation /// 0005509 // calcium ion binding // inferred from electronic annotation /// 0005515 // protein binding // inferred from physical interaction /// 0005515 // protein binding // inferred from electronic annotation /// 0008270 // zinc ion binding // inferred from electronic annotation /// 0016874 // ligase activity // infe…
1449491_at	-0.546094	0.0869141	4.30701	-0.614111	0.667158	6.36886	caspase recruitment domain family, member 10	Card10	0007250 // activation of NF-kappaB-inducing kinase activity // inferred from sequence or structural similarity /// 0007250 // activation of NF-kappaB-inducing kinase activity // inferred from electronic annotation /// 0042981 // regulation of apoptosis // inferred from electronic annotation	0005622 // intracellular // inferred from electronic annotation	0005515 // protein binding // inferred from sequence or structural similarity /// 0005515 // protein binding // inferred from electronic annotation
1448732_at	-2.31615	-0.28051	1.40786	-0.349332	-0.131796	1.96837	cathepsin B	Ctsb	0006508 // proteolysis // inferred from electronic annotation /// 0009611 // response to wounding // inferred from electronic annotation /// 0050790 // regulation of catalytic activity // inferred from electronic annotation	0005576 // extracellular region // inferred from electronic annotation /// 0005625 // soluble fraction // inferred from electronic annotation /// 0005739 // mitochondrion // inferred from direct assay /// 0005764 // lysosome // inferred from electronic annotation /// 0009897 // external side of plasma membrane // inferred from electronic annotation /// 0016324 // apical plasma membrane // inferre…	0004197 // cysteine-type endopeptidase activity // inferred from electronic annotation /// 0008233 // peptidase activity // inferred from electronic annotation /// 0008234 // cysteine-type peptidase activity // inferred from electronic annotation /// 0016787 // hydrolase activity // inferred from electronic annotation /// 0030984 // kininogen binding // inferred from electronic annotation /// 004…
1451310_a_at	-0.216686	0.00577005	1.05929	-0.170691	-0.216719	0.831476	cathepsin L	Ctsl	0006508 // proteolysis // inferred from electronic annotation	0005764 // lysosome // inferred from electronic annotation	0004197 // cysteine-type endopeptidase activity // inferred from electronic annotation /// 0005515 // protein binding // inferred from physical interaction /// 0005515 // protein binding // inferred from electronic annotation /// 0008233 // peptidase activity // inferred from electronic annotation /// 0008234 // cysteine-type peptidase activity // traceable author statement /// 0008234 // cystein…
1454603_a_at	-0.761307	0.0231482	0.46113	-0.251737	-0.331231	0.0394262	CCR4-NOT transcription complex, subunit 2	Cnot2	0006350 // transcription // inferred from electronic annotation /// 0006355 // regulation of transcription, DNA-dependent // inferred from electronic annotation /// 0045449 // regulation of transcription // inferred from electronic annotation	0005634 // nucleus // inferred from electronic annotation /// 0005737 // cytoplasm // inferred from electronic annotation	0030528 // transcription regulator activity // inferred from electronic annotation
1416440_at	-0.491337	-0.149938	0.539394	-0.0529868	-0.129045	0.527182	CD164 antigen	Cd164	0007155 // cell adhesion // not recorded /// 0007157 // heterophilic cell adhesion // not recorded	0005886 // plasma membrane // not recorded
1426396_at	-4.06846	0.874084	1.50326	-4.8716	-1.49967	1.05035	CD247 antigen	Cd247	0007166 // cell surface receptor linked signal transduction // inferred from electronic annotation /// 0050852 // T cell receptor signaling pathway // inferred from direct assay	0005737 // cytoplasm // not recorded /// 0005886 // plasma membrane // not recorded /// 0016020 // membrane // inferred from electronic annotation /// 0016021 // integral to membrane // inferred from electronic annotation /// 0042101 // T cell receptor complex // not recorded /// 0042105 // alpha-beta T cell receptor complex // inferred from direct assay	0004872 // receptor activity // inferred from electronic annotation /// 0004888 // transmembrane receptor activity // inferred from electronic annotation /// 0005515 // protein binding // inferred from physical interaction /// 0005515 // protein binding // not recorded
1416034_at	-1.05571	0.0540333	0.445957	-0.421834	0.0881176	0.297649	CD24a antigen /// predicted gene, EG621324	Cd24a /// EG621324	0001666 // response to hypoxia // inferred from sequence or structural similarity /// 0001666 // response to hypoxia // inferred from electronic annotation /// 0001775 // cell activation // inferred from sequence or structural similarity /// 0001775 // cell activation // inferred from electronic annotation /// 0001959 // regulation of cytokine mediated signaling pathway // inferred from mutant ph…	0005624 // membrane fraction // inferred from direct assay /// 0005886 // plasma membrane // inferred from direct assay /// 0005886 // plasma membrane // inferred from electronic annotation /// 0009897 // external side of plasma membrane // inferred from direct assay /// 0009897 // external side of plasma membrane // not recorded /// 0009897 // external side of plasma membrane // inferred from el…	0005515 // protein binding // inferred from sequence or structural similarity /// 0005515 // protein binding // inferred from electronic annotation /// 0019901 // protein kinase binding // inferred from sequence or structural similarity /// 0019901 // protein kinase binding // inferred from electronic annotation /// 0030246 // carbohydrate binding // inferred from direct assay /// 0030296 // prot…
1437025_at	-0.378683	1.28542	7.64643	-0.227857	-0.124845	5.66717	CD28 antigen /// similar to CD28 antigen	Cd28 /// LOC100048845	0002863 // positive regulation of inflammatory response to antigenic stimulus // inferred from mutant phenotype /// 0006955 // immune response // inferred from electronic annotation /// 0008624 // induction of apoptosis by extracellular signals // inferred from direct assay /// 0031295 // T cell costimulation // inferred from direct assay /// 0031295 // T cell costimulation // inferred from mutan…	0005886 // plasma membrane // not recorded /// 0009897 // external side of plasma membrane // inferred from direct assay /// 0009897 // external side of plasma membrane // inferred from mutant phenotype /// 0009897 // external side of plasma membrane // not recorded /// 0016020 // membrane // inferred from electronic annotation /// 0016021 // integral to membrane // inferred from electronic annot…	0005515 // protein binding // inferred from sequence or structural similarity
1422828_at	-6.28895	-0.206474	3.11824	-4.15114	0.889841	3.71347	CD3 antigen, delta polypeptide	Cd3d	0006461 // protein complex assembly // non-traceable author statement /// 0007166 // cell surface receptor linked signal transduction // inferred from electronic annotation /// 0042110 // T cell activation // non-traceable author statement /// 0045059 // positive thymic T cell selection // inferred from mutant phenotype	0016020 // membrane // inferred from electronic annotation /// 0016021 // integral to membrane // inferred from electronic annotation /// 0042101 // T cell receptor complex // not recorded /// 0042101 // T cell receptor complex // non-traceable author statement /// 0042105 // alpha-beta T cell receptor complex // inferred from direct assay	0004872 // receptor activity // inferred from electronic annotation /// 0004888 // transmembrane receptor activity // inferred from electronic annotation /// 0005515 // protein binding // inferred from physical interaction
1422105_at	-3.57272	-0.115037	1.53946	-2.87951	0.191929	1.8981	CD3 antigen, epsilon polypeptide	Cd3e	0002669 // positive regulation of T cell anergy // inferred from direct assay /// 0007166 // cell surface receptor linked signal transduction // inferred from direct assay /// 0007166 // cell surface receptor linked signal transduction // inferred from electronic annotation /// 0008624 // induction of apoptosis by extracellular signals // inferred from direct assay /// 0042102 // positive regulat…	0001772 // immunological synapse // inferred from direct assay /// 0005886 // plasma membrane // not recorded /// 0009897 // external side of plasma membrane // inferred from direct assay /// 0009897 // external side of plasma membrane // not recorded /// 0016020 // membrane // inferred from electronic annotation /// 0016021 // integral to membrane // inferred from electronic annotation /// 00421…	0004871 // signal transducer activity // inferred from direct assay /// 0004872 // receptor activity // inferred from electronic annotation /// 0004888 // transmembrane receptor activity // inferred from electronic annotation /// 0005515 // protein binding // inferred from physical interaction
1418710_at	-0.331465	0.525498	0.973394	-0.519102	-0.228419	2.14613	CD59a antigen	Cd59a		0005886 // plasma membrane // inferred from electronic annotation /// 0016020 // membrane // inferred from electronic annotation /// 0031225 // anchored to membrane // inferred from electronic annotation
1423849_a_at	-0.321496	0.166303	0.385739	-0.799953	-0.43344	0.614437	CDC-like kinase 3	Clk3	0006468 // protein amino acid phosphorylation // inferred from electronic annotation /// 0018108 // peptidyl-tyrosine phosphorylation // inferred from direct assay /// 0046777 // protein amino acid autophosphorylation // inferred from direct assay	0001669 // acrosome // inferred from electronic annotation /// 0005634 // nucleus // inferred from direct assay /// 0005634 // nucleus // inferred from electronic annotation /// 0005737 // cytoplasm // inferred from electronic annotation	0000166 // nucleotide binding // inferred from electronic annotation /// 0004672 // protein kinase activity // inferred from electronic annotation /// 0004674 // protein serine/threonine kinase activity // inferred from electronic annotation /// 0004713 // protein tyrosine kinase activity // inferred from direct assay /// 0004713 // protein tyrosine kinase activity // inferred from electronic ann…
1435220_s_at	-0.72035	0.211145	0.441589	-0.176302	-0.0531715	0.269419	CDC42 small effector 2	Cdc42se2	0006909 // phagocytosis // inferred from electronic annotation /// 0008360 // regulation of cell shape // inferred from electronic annotation /// 0009966 // regulation of signal transduction // inferred from electronic annotation /// 0009966 // regulation of signal transduction // inferred from sequence or structural similarity	0005737 // cytoplasm // inferred from electronic annotation /// 0005856 // cytoskeleton // inferred from electronic annotation /// 0005886 // plasma membrane // inferred from electronic annotation /// 0005886 // plasma membrane // inferred from sequence or structural similarity /// 0016020 // membrane // inferred from electronic annotation	0005198 // structural molecule activity // inferred from electronic annotation /// 0005198 // structural molecule activity // inferred from sequence or structural similarity /// 0005515 // protein binding // inferred from electronic annotation
1423067_at	-0.714892	0.253128	0.458691	-0.478698	-0.0634534	1.2088	CDK5 regulatory subunit associated protein 3	Cdk5rap3	0000079 // regulation of cyclin-dependent protein kinase activity // inferred from sequence or structural similarity
1428789_at	-0.587889	0.0720154	0.761695	-0.433727	-0.189137	0.639885	CDNA clone IMAGE:6828107	Ralgps2	0007264 // small GTPase mediated signal transduction // inferred from electronic annotation	0005622 // intracellular // inferred from electronic annotation /// 0005737 // cytoplasm // inferred from electronic annotation /// 0005886 // plasma membrane // inferred from electronic annotation /// 0016020 // membrane // inferred from electronic annotation	0005085 // guanyl-nucleotide exchange factor activity // inferred from electronic annotation
1434256_s_at	-0.861662	-0.214378	1.20846	-0.232541	0.217669	0.659311	CDP-diacylglycerol synthase (phosphatidate cytidylyltransferase) 2	Cds2	0008654 // phospholipid biosynthetic process // inferred from electronic annotation	0005739 // mitochondrion // inferred from electronic annotation /// 0005743 // mitochondrial inner membrane // inferred from electronic annotation /// 0005783 // endoplasmic reticulum // inferred from direct assay /// 0016020 // membrane // inferred from electronic annotation /// 0016021 // integral to membrane // inferred from electronic annotation	0004605 // phosphatidate cytidylyltransferase activity // inferred from electronic annotation /// 0016740 // transferase activity // inferred from electronic annotation /// 0016772 // transferase activity, transferring phosphorus-containing groups // inferred from electronic annotation /// 0016779 // nucleotidyltransferase activity // inferred from electronic annotation
1424420_at	-0.382326	-0.180066	0.859419	-0.194923	-0.245222	0.472829	cell cycle progression 1	Ccpg1	0007049 // cell cycle // inferred from electronic annotation	0016020 // membrane // inferred from electronic annotation /// 0016021 // integral to membrane // inferred from electronic annotation
1421963_a_at	-2.62007	0.728545	-0.24846	-1.59825	0.0748215	0.313205	cell division cycle 25 homolog B (S. pombe)	Cdc25b	0000087 // M phase of mitotic cell cycle // inferred from electronic annotation /// 0001556 // oocyte maturation // inferred from mutant phenotype /// 0006470 // protein amino acid dephosphorylation // inferred from electronic annotation /// 0007049 // cell cycle // inferred from electronic annotation /// 0007067 // mitosis // inferred from electronic annotation /// 0007144 // female meiosis I //…	0005622 // intracellular // inferred from electronic annotation /// 0005813 // centrosome // inferred from electronic annotation	0004721 // phosphoprotein phosphatase activity // inferred from electronic annotation /// 0004725 // protein tyrosine phosphatase activity // inferred from electronic annotation /// 0005515 // protein binding // inferred from electronic annotation /// 0016787 // hydrolase activity // inferred from electronic annotation
1428069_at	-0.954006	0.0975536	0.439565	-0.292596	-0.13195	0.255269	cell division cycle associated 7	Cdca7	0006350 // transcription // inferred from electronic annotation /// 0006355 // regulation of transcription, DNA-dependent // inferred from electronic annotation /// 0042127 // regulation of cell proliferation // not recorded /// 0051301 // cell division // inferred from electronic annotation	0005634 // nucleus // not recorded /// 0005634 // nucleus // inferred from electronic annotation
1418542_s_at	-0.307558	1.2667	-0.0370232	-0.454807	0.0931689	-0.00971031	centromere protein O	Cenpo		0000775 // chromosome, centromeric region // inferred from electronic annotation /// 0005634 // nucleus // inferred from electronic annotation /// 0005694 // chromosome // inferred from electronic annotation
1448710_at	-0.662327	0.207833	0.531225	-0.501651	0.111606	0.412413	chemokine (C-X-C motif) receptor 4	Cxcr4	0001569 // patterning of blood vessels // inferred from mutant phenotype /// 0001666 // response to hypoxia // inferred from electronic annotation /// 0001667 // ameboidal cell migration // inferred from mutant phenotype /// 0001764 // neuron migration // inferred from direct assay /// 0007165 // signal transduction // inferred from electronic annotation /// 0007186 // G-protein coupled receptor …	0005886 // plasma membrane // inferred from electronic annotation /// 0016020 // membrane // inferred from electronic annotation /// 0016021 // integral to membrane // inferred from electronic annotation /// 0030426 // growth cone // inferred from direct assay /// 0031252 // cell leading edge // inferred from electronic annotation	0003779 // actin binding // inferred from electronic annotation /// 0004871 // signal transducer activity // inferred from electronic annotation /// 0004872 // receptor activity // inferred from electronic annotation /// 0004930 // G-protein coupled receptor activity // inferred from electronic annotation /// 0005515 // protein binding // inferred from electronic annotation /// 0016493 // C-C che…
1449248_at	-0.087121	-0.0674498	0.959681	-0.00239126	0.00291872	0.570498	chloride channel 2	Clcn2	0006810 // transport // inferred from electronic annotation /// 0006811 // ion transport // inferred from electronic annotation /// 0006821 // chloride transport // inferred from electronic annotation /// 0030324 // lung development // inferred from electronic annotation	0016020 // membrane // inferred from electronic annotation /// 0016021 // integral to membrane // inferred from electronic annotation	0005216 // ion channel activity // inferred from electronic annotation /// 0005244 // voltage-gated ion channel activity // inferred from electronic annotation /// 0005247 // voltage-gated chloride channel activity // inferred from electronic annotation /// 0005254 // chloride channel activity // inferred from electronic annotation /// 0031404 // chloride ion binding // inferred from electronic a…
1429400_at	-0.914423	0.316208	0.48806	-0.589488	-0.410928	1.03526	chloride channel 5	Clcn5	0006810 // transport // inferred from electronic annotation /// 0006811 // ion transport // inferred from electronic annotation /// 0006821 // chloride transport // inferred from electronic annotation /// 0006897 // endocytosis // inferred from mutant phenotype	0000139 // Golgi membrane // inferred from electronic annotation /// 0005768 // endosome // inferred from electronic annotation /// 0005794 // Golgi apparatus // inferred from electronic annotation /// 0010008 // endosome membrane // inferred from electronic annotation /// 0016020 // membrane // inferred from electronic annotation /// 0016021 // integral to membrane // inferred from electronic an…	0005216 // ion channel activity // inferred from electronic annotation /// 0005244 // voltage-gated ion channel activity // inferred from electronic annotation /// 0005247 // voltage-gated chloride channel activity // inferred from electronic annotation /// 0005254 // chloride channel activity // inferred from electronic annotation /// 0031404 // chloride ion binding // inferred from electronic a…
1419583_at	-0.595057	0.070763	0.598946	-0.456336	0.0952622	0.203392	chromobox homolog 4 (Drosophila Pc class)	Cbx4	0000122 // negative regulation of transcription from RNA polymerase II promoter // inferred from direct assay /// 0000122 // negative regulation of transcription from RNA polymerase II promoter // inferred from mutant phenotype /// 0006333 // chromatin assembly or disassembly // inferred from electronic annotation /// 0006350 // transcription // inferred from electronic annotation /// 0006355 // …	0000785 // chromatin // inferred from electronic annotation /// 0005634 // nucleus // not recorded /// 0005634 // nucleus // inferred from electronic annotation	0003682 // chromatin binding // inferred from direct assay /// 0003682 // chromatin binding // inferred from electronic annotation /// 0051219 // phosphoprotein binding // inferred from physical interaction
1420990_at	-0.589563	-0.773484	1.70619	0.32856	-0.197363	0.316396	chromodomain helicase DNA binding protein 1	Chd1	0006333 // chromatin assembly or disassembly // non-traceable author statement /// 0006333 // chromatin assembly or disassembly // inferred from electronic annotation /// 0006338 // chromatin remodeling // inferred from genetic interaction	0000785 // chromatin // inferred from electronic annotation /// 0005634 // nucleus // non-traceable author statement /// 0005634 // nucleus // inferred from electronic annotation	0000166 // nucleotide binding // inferred from electronic annotation /// 0003676 // nucleic acid binding // inferred from electronic annotation /// 0003677 // DNA binding // inferred from electronic annotation /// 0003682 // chromatin binding // non-traceable author statement /// 0003682 // chromatin binding // inferred from electronic annotation /// 0004386 // helicase activity // non-traceable …
1425455_a_at	-1.03183	0.12174	0.304352	-0.369361	-0.141263	0.440535	churchill domain containing 1	Churc1	0006350 // transcription // inferred from electronic annotation /// 0006355 // regulation of transcription, DNA-dependent // inferred from electronic annotation /// 0007275 // multicellular organismal development // inferred from electronic annotation /// 0007498 // mesoderm development // not recorded /// 0045941 // positive regulation of transcription // inferred from electronic annotation /// …	0005634 // nucleus // not recorded	0003677 // DNA binding // not recorded /// 0008270 // zinc ion binding // inferred from electronic annotation /// 0016563 // transcription activator activity // not recorded /// 0016563 // transcription activator activity // inferred from electronic annotation /// 0046872 // metal ion binding // inferred from electronic annotation
1423964_at	-0.916793	-0.051108	0.254353	-0.503925	-0.0782843	0.255192	cleavage and polyadenylation specific factor 3-like	Cpsf3l	0016180 // snRNA processing // inferred from sequence or structural similarity	0005634 // nucleus // inferred from electronic annotation /// 0005737 // cytoplasm // inferred from electronic annotation /// 0032039 // integrator complex // inferred from sequence or structural similarity	0016787 // hydrolase activity // inferred from electronic annotation
1448929_at	-0.615324	1.03916	-0.0240482	-1.36066	0.0187411	1.99382	coagulation factor XIII, A1 subunit	F13a1	0006418 // tRNA aminoacylation for protein translation // inferred from electronic annotation /// 0007596 // blood coagulation // inferred from mutant phenotype /// 0007596 // blood coagulation // inferred from electronic annotation /// 0018149 // peptide cross-linking // inferred from mutant phenotype /// 0018149 // peptide cross-linking // inferred from electronic annotation	0005576 // extracellular region // inferred from electronic annotation /// 0005737 // cytoplasm // inferred from electronic annotation	0003810 // protein-glutamine gamma-glutamyltransferase activity // inferred from mutant phenotype /// 0003810 // protein-glutamine gamma-glutamyltransferase activity // inferred from electronic annotation /// 0004812 // aminoacyl-tRNA ligase activity // inferred from electronic annotation /// 0005509 // calcium ion binding // inferred from electronic annotation /// 0005524 // ATP binding // infer…
1418778_at	-7.54762	0.541374	0.29825	-3.81258	-0.354219	0.282891	coiled-coil domain containing 109B	Ccdc109b		0016020 // membrane // inferred from electronic annotation /// 0016021 // integral to membrane // inferred from electronic annotation
1451504_at	-1.1565	-0.176779	0.772347	-0.0590677	0.0681334	0.857883	coiled-coil-helix-coiled-coil-helix domain containing 3	Chchd3		0005739 // mitochondrion // inferred from direct assay /// 0005739 // mitochondrion // inferred from electronic annotation /// 0005743 // mitochondrial inner membrane // inferred from direct assay	0005515 // protein binding // inferred from electronic annotation
1450745_at	-1.09789	-0.616643	1.15657	-0.613573	0.164401	0.449629	core 1 synthase, glycoprotein-N-acetylgalactosamine 3-beta-galactosyltransferase, 1	C1galt1	0001525 // angiogenesis // inferred from mutant phenotype /// 0001525 // angiogenesis // inferred from electronic annotation /// 0001822 // kidney development // inferred from electronic annotation /// 0007275 // multicellular organismal development // inferred from electronic annotation /// 0016267 // O-glycan processing, core 1 // not recorded /// 0030154 // cell differentiation // inferred fro…	0016020 // membrane // inferred from electronic annotation /// 0016021 // integral to membrane // inferred from electronic annotation	0000287 // magnesium ion binding // inferred from electronic annotation /// 0008378 // galactosyltransferase activity // not recorded /// 0016263 // glycoprotein-N-acetylgalactosamine 3-beta-galactosyltransferase activity // inferred from electronic annotation /// 0016740 // transferase activity // inferred from electronic annotation /// 0016757 // transferase activity, transferring glycosyl grou…
1451280_at	-0.125298	0.00764235	1.35671	-0.0372559	0.410896	1.16167	cyclic AMP-regulated phosphoprotein, 21	Arpp21		0005737 // cytoplasm // traceable author statement /// 0005737 // cytoplasm // inferred from electronic annotation	0003676 // nucleic acid binding // inferred from electronic annotation
1422513_at	-0.834695	0.726615	-0.150981	-0.374391	-0.0925064	0.297802	cyclin F	Ccnf	0000320 // re-entry into mitotic cell cycle // inferred from mutant phenotype /// 0001890 // placenta development // inferred from mutant phenotype /// 0007049 // cell cycle // inferred from electronic annotation /// 0007067 // mitosis // inferred from electronic annotation /// 0051301 // cell division // inferred from electronic annotation	0005634 // nucleus // inferred from electronic annotation
1460291_at	-0.356644	0.611459	2.81572	-0.0176758	0.417628	0.571436	cyclin-dependent kinase 6	Cdk6	0000080 // G1 phase of mitotic cell cycle // inferred from electronic annotation /// 0001954 // positive regulation of cell-matrix adhesion // inferred from electronic annotation /// 0006468 // protein amino acid phosphorylation // inferred from electronic annotation /// 0007049 // cell cycle // inferred from electronic annotation /// 0010468 // regulation of gene expression // inferred from elec…	0000307 // cyclin-dependent protein kinase holoenzyme complex // inferred from electronic annotation /// 0001726 // ruffle // inferred from electronic annotation /// 0005634 // nucleus // inferred from electronic annotation /// 0005737 // cytoplasm // inferred from electronic annotation	0000166 // nucleotide binding // inferred from electronic annotation /// 0004672 // protein kinase activity // inferred from electronic annotation /// 0004674 // protein serine/threonine kinase activity // inferred from electronic annotation /// 0004693 // cyclin-dependent protein kinase activity // inferred from electronic annotation /// 0005515 // protein binding // inferred from physical inter…
1434045_at	-0.475789	-0.000959078	0.670868	-0.154681	-0.526121	0.354649	cyclin-dependent kinase inhibitor 1B	Cdkn1b	0006813 // potassium ion transport // inferred from genetic interaction /// 0007049 // cell cycle // inferred from electronic annotation /// 0007050 // cell cycle arrest // inferred from direct assay /// 0007050 // cell cycle arrest // inferred from electronic annotation /// 0007605 // sensory perception of sound // inferred from mutant phenotype /// 0008284 // positive regulation of cell prolife…	0005634 // nucleus // inferred from direct assay /// 0005634 // nucleus // not recorded /// 0005634 // nucleus // inferred from electronic annotation /// 0005737 // cytoplasm // inferred from direct assay /// 0005737 // cytoplasm // inferred from electronic annotation /// 0005829 // cytosol // inferred from direct assay	0004860 // protein kinase inhibitor activity // inferred from electronic annotation /// 0004861 // cyclin-dependent protein kinase inhibitor activity // inferred from direct assay /// 0004861 // cyclin-dependent protein kinase inhibitor activity // inferred from electronic annotation /// 0005515 // protein binding // inferred from physical interaction
1421214_at	-0.640759	0.535113	3.81399	-0.935448	-0.65483	3.78003	cytidine monophospho-N-acetylneuraminic acid hydroxylase	Cmah	0006810 // transport // inferred from electronic annotation /// 0022900 // electron transport chain // inferred from electronic annotation /// 0046381 // CMP-N-acetylneuraminate metabolic process // inferred from direct assay /// 0055114 // oxidation reduction // inferred from electronic annotation	0005737 // cytoplasm // inferred from direct assay /// 0005737 // cytoplasm // inferred from electronic annotation /// 0005783 // endoplasmic reticulum // inferred from electronic annotation /// 0016020 // membrane // inferred from electronic annotation	0005506 // iron ion binding // inferred from electronic annotation /// 0008121 // ubiquinol-cytochrome-c reductase activity // inferred from electronic annotation /// 0009055 // electron carrier activity // inferred from electronic annotation /// 0016491 // oxidoreductase activity // inferred from electronic annotation /// 0030338 // CMP-N-acetylneuraminate monooxygenase activity // inferred from…
1436270_at	-0.367631	0.227919	1.0559	-0.428298	-0.300917	0.424965	cytochrome b5 domain containing 1 /// predicted gene, EG626571	Cyb5d1 /// EG626571			0005506 // iron ion binding // inferred from electronic annotation /// 0020037 // heme binding // inferred from electronic annotation /// 0046872 // metal ion binding // inferred from electronic annotation /// 0046914 // transition metal ion binding // inferred from electronic annotation
1460204_at	-0.985202	0.343388	0.338796	-1.53745	-0.393468	0.374608	cytoplasmic tyrosine kinase, Dscr28C related (Drosophila)	Tec	0006468 // protein amino acid phosphorylation // inferred from electronic annotation /// 0007242 // intracellular signaling cascade // inferred from electronic annotation	0005737 // cytoplasm // inferred from electronic annotation	0000166 // nucleotide binding // inferred from electronic annotation /// 0004672 // protein kinase activity // inferred from electronic annotation /// 0004713 // protein tyrosine kinase activity // inferred from electronic annotation /// 0004715 // non-membrane spanning protein tyrosine kinase activity // inferred from electronic annotation /// 0005515 // protein binding // inferred from physical…
1450953_at	-0.603308	0.292617	-0.0142466	-0.223537	-0.0319545	0.311643	cytosolic iron-sulfur protein assembly 1 homolog (S. cerevisiae)	Ciao1	0006357 // regulation of transcription from RNA polymerase II promoter // traceable author statement	0005634 // nucleus // inferred from electronic annotation	0003700 // transcription factor activity // traceable author statement /// 0005515 // protein binding // traceable author statement /// 0005515 // protein binding // inferred from electronic annotation
1419334_at	-6.63323	-0.177968	1.59635	-4.73971	0.196878	2.94245	cytotoxic T-lymphocyte-associated protein 4 /// similar to cytotoxic T-lymphocyte associated molecule 4	Ctla4 /// LOC100048844	0006955 // immune response // inferred from electronic annotation	0009897 // external side of plasma membrane // inferred from direct assay /// 0016020 // membrane // inferred from electronic annotation /// 0016021 // integral to membrane // inferred from electronic annotation
1425706_a_at	-0.679014	0.163742	0.634462	-1.11993	-0.486869	-0.0430946	damage specific DNA binding protein 2	Ddb2	0000209 // protein polyubiquitination // inferred from electronic annotation /// 0006281 // DNA repair // inferred from electronic annotation /// 0006290 // pyrimidine dimer repair // inferred from mutant phenotype /// 0006511 // ubiquitin-dependent protein catabolic process // inferred from electronic annotation /// 0006974 // response to DNA damage stimulus // inferred from electronic annotatio…	0005634 // nucleus // inferred from electronic annotation /// 0043234 // protein complex // inferred from electronic annotation	0003677 // DNA binding // inferred from electronic annotation /// 0004842 // ubiquitin-protein ligase activity // inferred from electronic annotation /// 0005515 // protein binding // inferred from electronic annotation
1428267_at	-1.22052	0.150855	0.484492	-0.846186	-0.124935	0.333333	DEAH (Asp-Glu-Ala-His) box polypeptide 40	Dhx40			0000166 // nucleotide binding // inferred from electronic annotation /// 0003676 // nucleic acid binding // inferred from electronic annotation /// 0004386 // helicase activity // inferred from electronic annotation /// 0005524 // ATP binding // inferred from electronic annotation /// 0008026 // ATP-dependent helicase activity // inferred from electronic annotation /// 0016787 // hydrolase activi…
1426915_at	-0.339069	0.0388034	0.887341	-0.594763	-0.445181	0.692507	death associated protein kinase 1	Dapk1	0006468 // protein amino acid phosphorylation // inferred from direct assay /// 0006468 // protein amino acid phosphorylation // inferred from electronic annotation /// 0006915 // apoptosis // inferred from electronic annotation /// 0006916 // anti-apoptosis // inferred from mutant phenotype /// 0007165 // signal transduction // inferred from electronic annotation /// 0007243 // protein kinase ca…	0005737 // cytoplasm // inferred from direct assay	0000166 // nucleotide binding // inferred from electronic annotation /// 0004672 // protein kinase activity // inferred from electronic annotation /// 0004674 // protein serine/threonine kinase activity // inferred from electronic annotation /// 0005515 // protein binding // inferred from electronic annotation /// 0005516 // calmodulin binding // inferred from direct assay /// 0005516 // calmodul…
1454860_x_at	-0.467055	0.293533	0.482514	-0.294986	0.180112	0.045613	defender against cell death 1	Dad1	0001824 // blastocyst development // inferred from mutant phenotype /// 0006915 // apoptosis // inferred from electronic annotation /// 0006916 // anti-apoptosis // inferred from mutant phenotype	0016020 // membrane // inferred from electronic annotation /// 0016021 // integral to membrane // inferred from electronic annotation	0004579 // dolichyl-diphosphooligosaccharide-protein glycotransferase activity // inferred from electronic annotation /// 0016740 // transferase activity // inferred from electronic annotation
1423346_at	-0.352603	0.0766719	0.784558	-0.161578	-0.032829	0.742019	degenerative spermatocyte homolog 1 (Drosophila)	Degs1	0006629 // lipid metabolic process // inferred from electronic annotation /// 0006633 // fatty acid biosynthetic process // inferred from electronic annotation /// 0008610 // lipid biosynthetic process // inferred from electronic annotation /// 0055114 // oxidation reduction // inferred from electronic annotation	0005783 // endoplasmic reticulum // inferred from electronic annotation /// 0005789 // endoplasmic reticulum membrane // inferred from electronic annotation /// 0016020 // membrane // inferred from electronic annotation /// 0016021 // integral to membrane // inferred from electronic annotation	0016491 // oxidoreductase activity // inferred from electronic annotation /// 0016705 // oxidoreductase activity, acting on paired donors, with incorporation or reduction of molecular oxygen // inferred from electronic annotation
1424549_at	-0.893459	0.981637	3.72405	-0.86084	-0.414309	3.25564	degenerative spermatocyte homolog 2 (Drosophila), lipid desaturase	Degs2	0006629 // lipid metabolic process // inferred from electronic annotation /// 0006633 // fatty acid biosynthetic process // inferred from electronic annotation /// 0008610 // lipid biosynthetic process // inferred from electronic annotation /// 0055114 // oxidation reduction // inferred from electronic annotation	0005783 // endoplasmic reticulum // inferred from electronic annotation /// 0005789 // endoplasmic reticulum membrane // inferred from electronic annotation /// 0016020 // membrane // inferred from electronic annotation /// 0016021 // integral to membrane // inferred from electronic annotation	0000170 // sphingosine hydroxylase activity // inferred from direct assay /// 0016491 // oxidoreductase activity // inferred from electronic annotation /// 0016705 // oxidoreductase activity, acting on paired donors, with incorporation or reduction of molecular oxygen // inferred from electronic annotation
1425228_a_at	-0.398895	0.575834	0.51231	-0.425829	-0.0547088	0.425956	deoxyguanosine kinase	Dguok	0006139 // nucleobase, nucleoside, nucleotide and nucleic acid metabolic process // traceable author statement /// 0006139 // nucleobase, nucleoside, nucleotide and nucleic acid metabolic process // inferred from electronic annotation /// 0006468 // protein amino acid phosphorylation // inferred from direct assay /// 0046070 // dGTP metabolic process // inferred from direct assay	0005737 // cytoplasm // inferred from direct assay /// 0005737 // cytoplasm // inferred from electronic annotation /// 0005739 // mitochondrion // inferred from direct assay /// 0005739 // mitochondrion // inferred from electronic annotation /// 0005829 // cytosol // inferred from direct assay	0000166 // nucleotide binding // inferred from electronic annotation /// 0004138 // deoxyguanosine kinase activity // inferred from direct assay /// 0004138 // deoxyguanosine kinase activity // inferred from electronic annotation /// 0005524 // ATP binding // inferred from electronic annotation /// 0016301 // kinase activity // inferred from electronic annotation /// 0016740 // transferase activi…
1418578_at	-2.00309	-0.0955118	1.32952	-1.77889	0.210864	1.84684	diacylglycerol kinase, alpha	Dgka	0007205 // activation of protein kinase C activity // inferred from electronic annotation /// 0007242 // intracellular signaling cascade // inferred from electronic annotation	0005829 // cytosol // inferred from direct assay /// 0005886 // plasma membrane // inferred from direct assay	0004143 // diacylglycerol kinase activity // inferred from direct assay /// 0004143 // diacylglycerol kinase activity // inferred from electronic annotation /// 0005509 // calcium ion binding // inferred from electronic annotation /// 0005543 // phospholipid binding // inferred from direct assay /// 0008270 // zinc ion binding // inferred from electronic annotation /// 0016301 // kinase activity …
1436547_at	-2.15072	0.451084	1.4543	-2.07937	-0.752589	0.286416	diacylglycerol kinase, epsilon	Dgke	0007205 // activation of protein kinase C activity // inferred from electronic annotation /// 0007242 // intracellular signaling cascade // inferred from electronic annotation	0016020 // membrane // inferred from electronic annotation /// 0016021 // integral to membrane // inferred from electronic annotation	0004143 // diacylglycerol kinase activity // inferred from electronic annotation /// 0005515 // protein binding // inferred from electronic annotation /// 0008270 // zinc ion binding // inferred from electronic annotation /// 0009055 // electron carrier activity // inferred from electronic annotation /// 0016301 // kinase activity // inferred from electronic annotation /// 0016740 // transferase …
1455730_at	-0.604422	0.956256	-0.0275599	-0.399665	0.021728	0.372523	discs, large (Drosophila) homolog-associated protein 5	Dlgap5	0000087 // M phase of mitotic cell cycle // inferred from sequence or structural similarity /// 0007049 // cell cycle // inferred from electronic annotation /// 0007267 // cell-cell signaling // inferred from electronic annotation	0005634 // nucleus // inferred from electronic annotation /// 0005634 // nucleus // inferred from sequence or structural similarity /// 0005737 // cytoplasm // inferred from electronic annotation /// 0031616 // spindle pole centrosome // inferred from sequence or structural similarity	0004721 // phosphoprotein phosphatase activity // inferred from sequence or structural similarity /// 0005515 // protein binding // inferred from sequence or structural similarity
1419994_s_at	-0.562891	0.0410093	0.450848	-0.519726	-0.176347	0.629756	DNA segment, Chr 10, ERATO Doi 641, expressed	D10Ertd641e
1435528_at	-0.535971	-0.335999	0.453406	-0.121149	0.0114574	0.730568	DNA segment, Chr 2, Brigham & Women's Genetics 1335 expressed	D2Bwg1335e			0008270 // zinc ion binding // inferred from electronic annotation /// 0046872 // metal ion binding // inferred from electronic annotation
1417164_at	-0.315263	-0.118163	0.632814	-0.823242	0.445708	1.30723	dual specificity phosphatase 10	Dusp10	0006470 // protein amino acid dephosphorylation // inferred from electronic annotation /// 0016311 // dephosphorylation // inferred from electronic annotation	0005634 // nucleus // inferred from electronic annotation /// 0005737 // cytoplasm // inferred from electronic annotation	0004721 // phosphoprotein phosphatase activity // inferred from electronic annotation /// 0004725 // protein tyrosine phosphatase activity // inferred from electronic annotation /// 0008138 // protein tyrosine/serine/threonine phosphatase activity // inferred from electronic annotation /// 0016787 // hydrolase activity // inferred from electronic annotation /// 0016791 // phosphatase activity // …
1452594_at	-0.125893	-0.203936	0.653126	-0.261956	0.0463489	0.348522	dual specificity phosphatase 11 (RNA/RNP complex 1-interacting)	Dusp11	0006470 // protein amino acid dephosphorylation // inferred from electronic annotation /// 0016311 // dephosphorylation // inferred from electronic annotation	0005634 // nucleus // inferred from electronic annotation	0003723 // RNA binding // inferred from electronic annotation /// 0004725 // protein tyrosine phosphatase activity // inferred from electronic annotation /// 0008138 // protein tyrosine/serine/threonine phosphatase activity // inferred from electronic annotation /// 0016787 // hydrolase activity // inferred from electronic annotation /// 0016791 // phosphatase activity // inferred from electronic…
1427033_at	-0.262706	0.0411894	0.287871	-0.57396	-0.198132	0.16699	dynamin binding protein	Dnmbp	0007242 // intracellular signaling cascade // inferred from electronic annotation /// 0035023 // regulation of Rho protein signal transduction // inferred from electronic annotation	0005622 // intracellular // inferred from electronic annotation /// 0005737 // cytoplasm // inferred from electronic annotation /// 0005794 // Golgi apparatus // inferred from electronic annotation /// 0005856 // cytoskeleton // inferred from electronic annotation /// 0030054 // cell junction // inferred from electronic annotation /// 0045202 // synapse // inferred from electronic annotation	0005085 // guanyl-nucleotide exchange factor activity // inferred from electronic annotation /// 0005089 // Rho guanyl-nucleotide exchange factor activity // inferred from electronic annotation /// 0005515 // protein binding // inferred from physical interaction /// 0005515 // protein binding // inferred from electronic annotation
1422027_a_at	-0.504828	0.0962005	1.5605	-0.456281	-0.0832047	1.56407	E26 avian leukemia oncogene 1, 5' domain	Ets1	0006350 // transcription // inferred from electronic annotation /// 0006355 // regulation of transcription, DNA-dependent // inferred from electronic annotation /// 0006357 // regulation of transcription from RNA polymerase II promoter // inferred from direct assay /// 0045648 // positive regulation of erythrocyte differentiation // inferred from sequence or structural similarity /// 0045941 // p…	0005634 // nucleus // inferred from direct assay /// 0005634 // nucleus // inferred from electronic annotation /// 0005634 // nucleus // inferred from sequence or structural similarity /// 0005667 // transcription factor complex // inferred from direct assay	0003677 // DNA binding // inferred from direct assay /// 0003677 // DNA binding // inferred from electronic annotation /// 0003700 // transcription factor activity // inferred from direct assay /// 0003700 // transcription factor activity // inferred from electronic annotation /// 0003700 // transcription factor activity // inferred from sequence or structural similarity /// 0005515 // protein bi…
1416268_at	-1.3694	-0.177042	2.57737	-0.250836	0.220411	2.97308	E26 avian leukemia oncogene 2, 3' domain	Ets2	0006355 // regulation of transcription, DNA-dependent // inferred from electronic annotation	0005634 // nucleus // inferred from electronic annotation	0003677 // DNA binding // inferred from electronic annotation /// 0003700 // transcription factor activity // inferred from electronic annotation /// 0005515 // protein binding // inferred from electronic annotation /// 0043565 // sequence-specific DNA binding // inferred from direct assay /// 0043565 // sequence-specific DNA binding // inferred from electronic annotation
1417382_at	-1.46534	0.288918	0.104062	-0.865209	-0.0574182	0.134014	ectonucleoside triphosphate diphosphohydrolase 5	Entpd5		0005783 // endoplasmic reticulum // inferred from electronic annotation /// 0005788 // endoplasmic reticulum lumen // inferred from electronic annotation	0000287 // magnesium ion binding // inferred from electronic annotation /// 0005509 // calcium ion binding // inferred from electronic annotation /// 0016787 // hydrolase activity // inferred from electronic annotation /// 0017110 // nucleoside-diphosphatase activity // inferred from electronic annotation
1428620_at	-0.59891	0.243509	0.340373	-0.536332	-0.331615	0.275509	endosulfine alpha	Ensa	0050796 // regulation of insulin secretion // not recorded	0005737 // cytoplasm // not recorded /// 0005737 // cytoplasm // inferred from electronic annotation	0005102 // receptor binding // not recorded /// 0019870 // potassium channel inhibitor activity // not recorded
1448382_at	-1.22244	0.075374	0.561509	-0.238996	0.216627	1.57475	enoyl-Coenzyme A, hydratase/3-hydroxyacyl Coenzyme A dehydrogenase	Ehhadh	0006629 // lipid metabolic process // inferred from electronic annotation /// 0006631 // fatty acid metabolic process // inferred from electronic annotation /// 0006635 // fatty acid beta-oxidation // inferred from mutant phenotype /// 0006635 // fatty acid beta-oxidation // traceable author statement /// 0006637 // acyl-CoA metabolic process // traceable author statement /// 0008152 // metabolic…	0005739 // mitochondrion // inferred from direct assay /// 0005777 // peroxisome // traceable author statement /// 0005777 // peroxisome // inferred from electronic annotation	0003824 // catalytic activity // inferred from electronic annotation /// 0003857 // 3-hydroxyacyl-CoA dehydrogenase activity // traceable author statement /// 0003857 // 3-hydroxyacyl-CoA dehydrogenase activity // inferred from electronic annotation /// 0004165 // dodecenoyl-CoA delta-isomerase activity // inferred from electronic annotation /// 0004300 // enoyl-CoA hydratase activity // inferred…
1416579_a_at	-5.22149	-0.229376	2.46671	-3.20648	0.302597	3.09401	epithelial cell adhesion molecule	Epcam		0005886 // plasma membrane // inferred from electronic annotation /// 0016021 // integral to membrane // inferred from electronic annotation /// 0016323 // basolateral plasma membrane // inferred from sequence or structural similarity /// 0016324 // apical plasma membrane // inferred from sequence or structural similarity
1424065_at	-2.72776	0.0998065	1.72191	-0.838142	-0.161192	1.76128	ER degradation enhancer, mannosidase alpha-like 1	Edem1	0006986 // response to unfolded protein // inferred from electronic annotation /// 0030433 // ER-associated protein catabolic process // inferred from direct assay	0005783 // endoplasmic reticulum // inferred from electronic annotation /// 0005789 // endoplasmic reticulum membrane // inferred from electronic annotation /// 0016020 // membrane // inferred from electronic annotation /// 0016021 // integral to membrane // inferred from electronic annotation /// 0030176 // integral to endoplasmic reticulum membrane // inferred from direct assay	0004559 // alpha-mannosidase activity // inferred from direct assay /// 0004571 // mannosyl-oligosaccharide 1,2-alpha-mannosidase activity // inferred from electronic annotation /// 0005509 // calcium ion binding // inferred from electronic annotation /// 0005515 // protein binding // inferred from electronic annotation
1433491_at	-0.0717587	-0.0305878	0.801113	0.0211425	0.144383	0.159543	erythrocyte protein band 4.1-like 2	Epb4.1l2	0008360 // regulation of cell shape // inferred from sequence or structural similarity /// 0030036 // actin cytoskeleton organization // inferred from sequence or structural similarity /// 0030866 // cortical actin cytoskeleton organization // inferred from electronic annotation	0005737 // cytoplasm // inferred from electronic annotation /// 0005856 // cytoskeleton // inferred from electronic annotation /// 0015629 // actin cytoskeleton // inferred from sequence or structural similarity /// 0019898 // extrinsic to membrane // inferred from electronic annotation	0003779 // actin binding // inferred from sequence or structural similarity /// 0003779 // actin binding // inferred from electronic annotation /// 0005198 // structural molecule activity // inferred from electronic annotation /// 0005488 // binding // inferred from electronic annotation /// 0008092 // cytoskeletal protein binding // inferred from electronic annotation /// 0030507 // spectrin bin…
1437428_x_at	-0.862963	0.0368093	0.51965	-0.22168	0.0116955	0.650417	eukaryotic translation initiation factor 2B, subunit 2 beta	Eif2b2	0001541 // ovarian follicle development // inferred from electronic annotation /// 0001541 // ovarian follicle development // inferred from sequence or structural similarity /// 0006412 // translation // inferred from electronic annotation /// 0006413 // translational initiation // inferred from sequence or structural similarity /// 0007417 // central nervous system development // inferred from e…	0005737 // cytoplasm // inferred from electronic annotation /// 0005737 // cytoplasm // inferred from sequence or structural similarity /// 0005851 // eukaryotic translation initiation factor 2B complex // not recorded /// 0005851 // eukaryotic translation initiation factor 2B complex // inferred from electronic annotation /// 0005851 // eukaryotic translation initiation factor 2B complex // infe…	0003743 // translation initiation factor activity // inferred from electronic annotation /// 0003743 // translation initiation factor activity // inferred from sequence or structural similarity /// 0005085 // guanyl-nucleotide exchange factor activity // not recorded /// 0005085 // guanyl-nucleotide exchange factor activity // inferred from electronic annotation /// 0005085 // guanyl-nucleotide e…
1436048_at	-0.513414	0.0103944	0.563064	-0.03134	-0.18167	0.185013	exocyst complex component 8	Exoc8	0006810 // transport // inferred from electronic annotation /// 0006887 // exocytosis // not recorded /// 0006887 // exocytosis // inferred from electronic annotation /// 0015031 // protein transport // inferred from electronic annotation	0000145 // exocyst // not recorded /// 0005737 // cytoplasm // inferred from electronic annotation /// 0042995 // cell projection // inferred from electronic annotation	0005515 // protein binding // not recorded /// 0017160 // Ral GTPase binding // not recorded /// 0035091 // phosphoinositide binding // not recorded
1450850_at	-1.1855	0.0399685	0.298513	-0.47776	-0.00357024	0.123922	ezrin /// hypothetical protein LOC100044177	Ezr /// LOC100044177	0008360 // regulation of cell shape // inferred from electronic annotation /// 0035088 // establishment or maintenance of apical/basal cell polarity // inferred from mutant phenotype /// 0051017 // actin filament bundle formation // inferred from sequence or structural similarity	0001931 // uropod // inferred from direct assay /// 0005737 // cytoplasm // inferred from electronic annotation /// 0005856 // cytoskeleton // inferred from electronic annotation /// 0005884 // actin filament // inferred from sequence or structural similarity /// 0005886 // plasma membrane // inferred from electronic annotation /// 0005902 // microvillus // inferred from direct assay /// 0005932 …	0005488 // binding // inferred from electronic annotation /// 0005515 // protein binding // inferred from physical interaction /// 0005515 // protein binding // inferred from sequence or structural similarity /// 0008092 // cytoskeletal protein binding // inferred from electronic annotation /// 0043621 // protein self-association // inferred from sequence or structural similarity /// 0050839 // c…
1448420_a_at	-1.74845	0.342238	1.68744	-1.84409	-0.16648	2.07541	F-box and leucine-rich repeat protein 12	Fbxl12	0006511 // ubiquitin-dependent protein catabolic process // inferred from physical interaction /// 0006511 // ubiquitin-dependent protein catabolic process // inferred from electronic annotation	0000151 // ubiquitin ligase complex // inferred from physical interaction /// 0005737 // cytoplasm // inferred from direct assay
1460689_at	-1.1142	0.347551	0.984301	-1.34875	-0.697212	0.955917	family with sequence similarity 152, member B	Fam152b
1425323_a_at	-0.491852	0.366652	0.0257394	-0.266577	-0.00158691	0.127669	family with sequence similarity 173, member A	Fam173a		0016020 // membrane // inferred from electronic annotation /// 0016021 // integral to membrane // inferred from electronic annotation
1431020_a_at	-0.848724	-0.237254	0.6101	-0.225899	0.0676661	0.348704	FGFR1 oncogene partner 2	Fgfr1op2		0005737 // cytoplasm // inferred from electronic annotation
1448231_at	-1.5524	0.245512	1.55725	-1.4793	-0.0691074	0.990729	FK506 binding protein 5	Fkbp5	0006457 // protein folding // inferred from electronic annotation	0005634 // nucleus // inferred from electronic annotation /// 0005737 // cytoplasm // inferred from electronic annotation	0003755 // peptidyl-prolyl cis-trans isomerase activity // inferred from electronic annotation /// 0005488 // binding // inferred from electronic annotation /// 0005515 // protein binding // inferred from physical interaction /// 0005515 // protein binding // inferred from electronic annotation /// 0016853 // isomerase activity // inferred from electronic annotation
1448834_at	-0.468683	1.22628	0.408198	-0.195807	0.199622	0.212113	forkhead box M1	Foxm1	0001570 // vasculogenesis // inferred from mutant phenotype /// 0001889 // liver development // inferred from mutant phenotype /// 0006350 // transcription // inferred from electronic annotation /// 0006355 // regulation of transcription, DNA-dependent // inferred from electronic annotation /// 0008284 // positive regulation of cell proliferation // inferred from mutant phenotype /// 0042127 // r…	0005634 // nucleus // inferred from electronic annotation	0003677 // DNA binding // inferred from electronic annotation /// 0003677 // DNA binding // inferred from sequence or structural similarity /// 0003700 // transcription factor activity // inferred from sequence or structural similarity /// 0003700 // transcription factor activity // inferred from electronic annotation /// 0005515 // protein binding // inferred from physical interaction /// 004356…
1425893_a_at	-0.18807	0.160113	0.33408	-0.327322	-0.401255	0.521747	fragile histidine triad gene	Fhit	0006260 // DNA replication // inferred from direct assay /// 0009117 // nucleotide metabolic process // traceable author statement	0005737 // cytoplasm // inferred from direct assay /// 0005737 // cytoplasm // inferred from electronic annotation	0000287 // magnesium ion binding // inferred from electronic annotation /// 0003824 // catalytic activity // inferred from electronic annotation /// 0003824 // catalytic activity // traceable author statement /// 0016787 // hydrolase activity // inferred from direct assay /// 0016787 // hydrolase activity // inferred from electronic annotation /// 0030145 // manganese ion binding // inferred from…
1452117_a_at	-1.88709	0.424929	0.589224	-1.45072	-0.198562	0.144217	FYN binding protein	Fyb	0045576 // mast cell activation // inferred from mutant phenotype	0005634 // nucleus // inferred from electronic annotation /// 0005737 // cytoplasm // inferred from electronic annotation
1450480_a_at	-2.11305	0.0463696	1.2787	-0.435948	-0.389999	1.06646	G protein-coupled receptor kinase 6	Grk6	0006468 // protein amino acid phosphorylation // inferred from electronic annotation /// 0007165 // signal transduction // inferred from electronic annotation	0016020 // membrane // inferred from electronic annotation	0000166 // nucleotide binding // inferred from electronic annotation /// 0004672 // protein kinase activity // inferred from electronic annotation /// 0004674 // protein serine/threonine kinase activity // inferred from electronic annotation /// 0004703 // G-protein coupled receptor kinase activity // inferred from electronic annotation /// 0004871 // signal transducer activity // inferred from e…
1424895_at	-2.03575	1.31063	1.06344	-2.78478	-0.985562	0.990094	G-protein signalling modulator 2 (AGS3-like, C. elegans)	Gpsm2	0007165 // signal transduction // inferred from electronic annotation	0005737 // cytoplasm // inferred from electronic annotation	0005096 // GTPase activator activity // inferred from electronic annotation /// 0005488 // binding // inferred from electronic annotation /// 0042802 // identical protein binding // inferred from electronic annotation
1450440_at	-0.404299	-0.29396	4.08849	-0.374127	0.744633	5.20541	glial cell line derived neurotrophic factor family receptor alpha 1	Gfra1	0007169 // transmembrane receptor protein tyrosine kinase signaling pathway // traceable author statement /// 0007399 // nervous system development // inferred from mutant phenotype /// 0009653 // anatomical structure morphogenesis // traceable author statement	0005886 // plasma membrane // inferred from electronic annotation /// 0016020 // membrane // inferred from electronic annotation /// 0019898 // extrinsic to membrane // traceable author statement /// 0031225 // anchored to membrane // inferred from electronic annotation	0004872 // receptor activity // traceable author statement /// 0004872 // receptor activity // inferred from electronic annotation
1426218_at	-1.95649	0.304164	2.35421	-1.31252	-1.08603	0.550057	glucocorticoid induced transcript 1	Glcci1	0007049 // cell cycle // inferred from electronic annotation /// 0007059 // chromosome segregation // inferred from electronic annotation /// 0051301 // cell division // inferred from electronic annotation	0005737 // cytoplasm // inferred from direct assay /// 0016021 // integral to membrane // inferred from electronic annotation	0000166 // nucleotide binding // inferred from electronic annotation /// 0003677 // DNA binding // inferred from electronic annotation /// 0005515 // protein binding // inferred from physical interaction /// 0005524 // ATP binding // inferred from electronic annotation
1449268_at	-1.26398	-0.215541	0.549089	-0.320066	0.149728	0.965682	glutamine fructose-6-phosphate transaminase 1	Gfpt1	0005975 // carbohydrate metabolic process // inferred from electronic annotation /// 0006541 // glutamine metabolic process // inferred from electronic annotation /// 0008152 // metabolic process // inferred from electronic annotation /// 0016051 // carbohydrate biosynthetic process // inferred from electronic annotation	0005737 // cytoplasm // inferred from electronic annotation	0004360 // glutamine-fructose-6-phosphate transaminase (isomerizing) activity // inferred from electronic annotation /// 0005529 // sugar binding // inferred from electronic annotation /// 0008483 // transaminase activity // inferred from electronic annotation /// 0016740 // transferase activity // inferred from electronic annotation
1421817_at	-1.96146	-0.0286516	1.05342	-0.294214	-0.0262651	1.82049	glutathione reductase	Gsr	0006749 // glutathione metabolic process // inferred by curator /// 0006749 // glutathione metabolic process // inferred from electronic annotation /// 0045454 // cell redox homeostasis // inferred from electronic annotation /// 0055114 // oxidation reduction // inferred from electronic annotation	0005737 // cytoplasm // inferred from electronic annotation /// 0005739 // mitochondrion // inferred from direct assay /// 0005739 // mitochondrion // inferred from electronic annotation /// 0009897 // external side of plasma membrane // inferred from direct assay	0004362 // glutathione-disulfide reductase activity // inferred from direct assay /// 0004362 // glutathione-disulfide reductase activity // inferred from electronic annotation /// 0009055 // electron carrier activity // inferred from electronic annotation /// 0016491 // oxidoreductase activity // inferred from electronic annotation /// 0050660 // FAD binding // inferred from electronic annotatio…
1449575_a_at	-0.390286	0.27561	0.637734	-0.314183	0.033528	0.158321	glutathione S-transferase, pi 1	Gstp1	0006749 // glutathione metabolic process // inferred from direct assay /// 0008152 // metabolic process // inferred from electronic annotation		0004364 // glutathione transferase activity // inferred from direct assay /// 0004364 // glutathione transferase activity // inferred from electronic annotation /// 0016740 // transferase activity // inferred from electronic annotation
1417883_at	-1.35852	0.334303	0.0396004	-0.820764	0.0549456	0.684549	glutathione S-transferase, theta 2	Gstt2	0006749 // glutathione metabolic process // not recorded /// 0006749 // glutathione metabolic process // inferred from electronic annotation	0005634 // nucleus // inferred from electronic annotation /// 0005737 // cytoplasm // inferred from electronic annotation	0004364 // glutathione transferase activity // not recorded /// 0004364 // glutathione transferase activity // inferred from electronic annotation /// 0016740 // transferase activity // inferred from electronic annotation
1448273_at	-0.643956	0.530521	0.177202	-0.524739	-0.290356	0.482155	glutathione synthetase	Gss	0006750 // glutathione biosynthetic process // inferred from electronic annotation /// 0046686 // response to cadmium ion // inferred from direct assay		0000166 // nucleotide binding // inferred from electronic annotation /// 0003824 // catalytic activity // inferred from electronic annotation /// 0004363 // glutathione synthase activity // inferred from direct assay /// 0004363 // glutathione synthase activity // inferred from electronic annotation /// 0005524 // ATP binding // inferred from electronic annotation /// 0016874 // ligase activity /…
1420685_at	-0.860276	-0.0452124	0.469551	-1.48175	0.196989	1.69477	GRB2-related adaptor protein 2 /// similar to GRB2-related adaptor protein 2 (GADS protein) (Growth factor receptor binding protein) (GRBLG) (GRB-2-like protein) (GRB2L) (Hematopoietic cell-associated adaptor protein GrpL) (GRB-2-related monocytic adapter protein) (Monocytic adapter...	Grap2 /// LOC674050			0005515 // protein binding // inferred from physical interaction /// 0005515 // protein binding // inferred from electronic annotation
1455180_at	-5.2578	-0.193356	1.93402	-4.26156	0.118721	2.89658	GRINL1A complex locus	Gcom1
1417679_at	-0.877097	0.150733	0.819904	-0.904623	-0.116518	0.757059	growth factor independent 1	Gfi1	0006350 // transcription // inferred from electronic annotation /// 0006355 // regulation of transcription, DNA-dependent // inferred from electronic annotation /// 0007638 // mechanosensory behavior // inferred from mutant phenotype /// 0009996 // negative regulation of cell fate specification // inferred from mutant phenotype /// 0042472 // inner ear morphogenesis // inferred from mutant phenot…	0005622 // intracellular // inferred from electronic annotation /// 0005634 // nucleus // inferred from electronic annotation	0003676 // nucleic acid binding // inferred from electronic annotation /// 0003677 // DNA binding // inferred from electronic annotation /// 0008270 // zinc ion binding // inferred from electronic annotation /// 0046872 // metal ion binding // inferred from electronic annotation
1416691_at	-0.183351	0.466966	1.65144	-0.164286	-0.126884	1.14807	GTP binding protein 2	Gtpbp2			0000166 // nucleotide binding // inferred from electronic annotation /// 0003924 // GTPase activity // inferred from electronic annotation /// 0005525 // GTP binding // inferred from sequence or structural similarity /// 0005525 // GTP binding // inferred from electronic annotation
1435977_at	-0.345731	0.0701606	4.64959	-1.13829	-0.393866	5.72581	hepatoma-derived growth factor, related protein 3	Hdgfrp3	0008283 // cell proliferation // inferred from sequence or structural similarity	0005634 // nucleus // inferred from direct assay /// 0005634 // nucleus // inferred from sequence or structural similarity /// 0005634 // nucleus // inferred from electronic annotation /// 0005737 // cytoplasm // inferred from direct assay	0003682 // chromatin binding // non-traceable author statement /// 0008083 // growth factor activity // inferred from electronic annotation
1425255_s_at	-0.730935	-0.187015	0.237341	-0.332322	0.0930935	0.2494	heterogeneous nuclear ribonucleoprotein L-like	Hnrpll	0006397 // mRNA processing // inferred from electronic annotation	0005634 // nucleus // inferred from electronic annotation /// 0019028 // viral capsid // inferred from electronic annotation /// 0030529 // ribonucleoprotein complex // inferred from electronic annotation	0000166 // nucleotide binding // inferred from electronic annotation /// 0003676 // nucleic acid binding // inferred from electronic annotation /// 0003723 // RNA binding // inferred from electronic annotation /// 0004601 // peroxidase activity // inferred from electronic annotation /// 0005198 // structural molecule activity // inferred from electronic annotation /// 0008430 // selenium binding …
1448812_at	-0.404762	0.168674	1.23063	-0.94531	-0.186498	1.64445	hippocalcin-like 1	Hpcal1			0005509 // calcium ion binding // inferred from electronic annotation /// 0005515 // protein binding // inferred from physical interaction
1420812_at	-0.304301	-0.433666	1.07104	-1.50318	-0.018071	1.28431	histone deacetylase 7	Hdac7	0000122 // negative regulation of transcription from RNA polymerase II promoter // inferred from direct assay /// 0006350 // transcription // inferred from electronic annotation /// 0006355 // regulation of transcription, DNA-dependent // inferred from electronic annotation /// 0006954 // inflammatory response // traceable author statement /// 0007399 // nervous system development // traceable au…	0000118 // histone deacetylase complex // traceable author statement /// 0000118 // histone deacetylase complex // inferred from electronic annotation /// 0005634 // nucleus // traceable author statement /// 0005634 // nucleus // inferred from electronic annotation /// 0005737 // cytoplasm // traceable author statement /// 0005737 // cytoplasm // inferred from electronic annotation	0003714 // transcription corepressor activity // inferred from direct assay /// 0004407 // histone deacetylase activity // traceable author statement /// 0004407 // histone deacetylase activity // inferred from electronic annotation /// 0005515 // protein binding // inferred from physical interaction /// 0005515 // protein binding // not recorded /// 0005515 // protein binding // traceable author…
1449038_at	-2.06585	0.202467	1.53151	-2.09023	-0.765798	2.15351	hydroxysteroid 11-beta dehydrogenase 1	Hsd11b1	0006629 // lipid metabolic process // inferred from electronic annotation /// 0008152 // metabolic process // inferred from electronic annotation /// 0008202 // steroid metabolic process // inferred from electronic annotation /// 0030324 // lung development // inferred from mutant phenotype /// 0055114 // oxidation reduction // inferred from electronic annotation	0005783 // endoplasmic reticulum // inferred from electronic annotation /// 0005789 // endoplasmic reticulum membrane // inferred from electronic annotation /// 0016020 // membrane // inferred from electronic annotation /// 0016021 // integral to membrane // inferred from electronic annotation	0003824 // catalytic activity // inferred from electronic annotation /// 0003845 // 11-beta-hydroxysteroid dehydrogenase activity // inferred from direct assay /// 0003845 // 11-beta-hydroxysteroid dehydrogenase activity // inferred from mutant phenotype /// 0005488 // binding // inferred from electronic annotation /// 0016491 // oxidoreductase activity // inferred from electronic annotation
1426857_a_at	-0.734411	0.226977	1.18412	-0.189797	0.0403722	1.19109	hydroxysteroid dehydrogenase like 2	Hsdl2	0008152 // metabolic process // inferred from electronic annotation /// 0055114 // oxidation reduction // inferred from electronic annotation	0005739 // mitochondrion // inferred from direct assay	0003824 // catalytic activity // inferred from electronic annotation /// 0005488 // binding // inferred from electronic annotation /// 0005498 // sterol carrier activity // inferred from electronic annotation /// 0016491 // oxidoreductase activity // inferred from electronic annotation
1452226_at	-0.55524	0.156789	0.687054	-0.383063	-0.0592798	0.426497	hypothetical protein LOC100047340 /// regulator of chromosome condensation 2	LOC100047340 /// Rcc2	0007049 // cell cycle // inferred from electronic annotation /// 0007067 // mitosis // inferred from electronic annotation /// 0051301 // cell division // inferred from electronic annotation	0000775 // chromosome, centromeric region // inferred from electronic annotation /// 0005634 // nucleus // inferred from electronic annotation /// 0005819 // spindle // inferred from electronic annotation /// 0005874 // microtubule // inferred from electronic annotation
1417171_at	-4.90015	0.296713	1.57716	-3.41765	-1.35067	1.55751	IL2-inducible T-cell kinase	Itk	0006468 // protein amino acid phosphorylation // inferred from electronic annotation /// 0007242 // intracellular signaling cascade // inferred from electronic annotation	0005886 // plasma membrane // inferred from electronic annotation /// 0016020 // membrane // inferred from electronic annotation	0000166 // nucleotide binding // inferred from electronic annotation /// 0004672 // protein kinase activity // inferred from electronic annotation /// 0004713 // protein tyrosine kinase activity // inferred from electronic annotation /// 0004715 // non-membrane spanning protein tyrosine kinase activity // inferred from electronic annotation /// 0005515 // protein binding // inferred from electron…
1460308_a_at	-1.33616	0.121943	0.297026	-0.634868	-0.0894044	0.52498	immature colon carcinoma transcript 1	Ict1	0006415 // translational termination // inferred from electronic annotation		0003747 // translation release factor activity // inferred from electronic annotation
1423092_at	-0.751552	0.548433	0.131708	-0.128662	-0.151951	-0.0154543	inner centromere protein	Incenp	0000910 // cytokinesis // inferred from electronic annotation /// 0000910 // cytokinesis // inferred from sequence or structural similarity /// 0007049 // cell cycle // inferred from electronic annotation /// 0007059 // chromosome segregation // inferred from electronic annotation /// 0007059 // chromosome segregation // inferred from sequence or structural similarity /// 0007067 // mitosis // in…	0000775 // chromosome, centromeric region // inferred from direct assay /// 0000775 // chromosome, centromeric region // not recorded /// 0000775 // chromosome, centromeric region // inferred from electronic annotation /// 0000775 // chromosome, centromeric region // inferred from sequence or structural similarity /// 0000777 // condensed chromosome kinetochore // inferred from electronic annotat…	0005515 // protein binding // inferred from electronic annotation /// 0005515 // protein binding // inferred from sequence or structural similarity
1417279_at	-0.110958	-0.385733	1.27417	-0.046254	-0.301009	1.28415	inositol 1,4,5-triphosphate receptor 1	Itpr1	0006810 // transport // inferred from electronic annotation /// 0006811 // ion transport // inferred from electronic annotation /// 0006816 // calcium ion transport // inferred from direct assay /// 0006816 // calcium ion transport // inferred from electronic annotation /// 0009791 // post-embryonic development // inferred from mutant phenotype /// 0032469 // endoplasmic reticulum calcium ion hom…	0005635 // nuclear envelope // inferred from direct assay /// 0005637 // nuclear inner membrane // inferred from direct assay /// 0005730 // nucleolus // inferred from direct assay /// 0005737 // cytoplasm // inferred from direct assay /// 0005783 // endoplasmic reticulum // traceable author statement /// 0005783 // endoplasmic reticulum // inferred from electronic annotation /// 0005789 // endop…	0004872 // receptor activity // inferred from electronic annotation /// 0005216 // ion channel activity // inferred from electronic annotation /// 0005220 // inositol 1,4,5-triphosphate-sensitive calcium-release channel activity // inferred from electronic annotation /// 0005262 // calcium channel activity // inferred from electronic annotation /// 0005509 // calcium ion binding // inferred from …
1424833_at	-0.782159	0.390484	3.83019	-1.59252	-1.20497	3.17393	inositol 1,4,5-triphosphate receptor 2	Itpr2	0006810 // transport // inferred from electronic annotation /// 0006811 // ion transport // inferred from electronic annotation /// 0006816 // calcium ion transport // inferred from direct assay /// 0006816 // calcium ion transport // inferred from electronic annotation	0005737 // cytoplasm // inferred from direct assay /// 0005783 // endoplasmic reticulum // inferred from electronic annotation /// 0005789 // endoplasmic reticulum membrane // inferred from electronic annotation /// 0005792 // microsome // inferred from direct assay /// 0005938 // cell cortex // inferred from direct assay /// 0016020 // membrane // inferred from electronic annotation /// 0016021 …	0004872 // receptor activity // inferred from electronic annotation /// 0005216 // ion channel activity // inferred from electronic annotation /// 0005220 // inositol 1,4,5-triphosphate-sensitive calcium-release channel activity // inferred from electronic annotation /// 0005262 // calcium channel activity // inferred from electronic annotation /// 0005509 // calcium ion binding // inferred from …
1415961_at	-0.752484	0.219291	0.622978	-0.462051	-0.123742	0.383225	integral membrane protein 2C	Itm2c		0005624 // membrane fraction // traceable author statement /// 0016020 // membrane // inferred from electronic annotation /// 0016021 // integral to membrane // inferred from electronic annotation	0005524 // ATP binding // inferred from direct assay
1427387_a_at	-0.106752	-0.045822	2.19809	-0.00252438	-0.000184536	2.24551	integrin beta 4	Itgb4	0007154 // cell communication // inferred from electronic annotation /// 0007155 // cell adhesion // inferred from mutant phenotype /// 0007155 // cell adhesion // inferred from electronic annotation /// 0007160 // cell-matrix adhesion // inferred from electronic annotation /// 0007229 // integrin-mediated signaling pathway // inferred from electronic annotation /// 0046847 // filopodium formatio…	0008305 // integrin complex // inferred from direct assay /// 0008305 // integrin complex // inferred from electronic annotation /// 0009925 // basal plasma membrane // inferred from direct assay /// 0016020 // membrane // inferred from electronic annotation /// 0016021 // integral to membrane // inferred from electronic annotation	0004872 // receptor activity // inferred from electronic annotation /// 0005488 // binding // inferred from electronic annotation
1448862_at	-0.286607	0.7632	-0.0534363	-0.294908	0.0216033	-0.17509	intercellular adhesion molecule 2	Icam2	0007155 // cell adhesion // inferred from electronic annotation /// 0016337 // cell-cell adhesion // inferred from electronic annotation	0001931 // uropod // inferred from direct assay /// 0005887 // integral to plasma membrane // inferred from direct assay /// 0016020 // membrane // inferred from electronic annotation /// 0016021 // integral to membrane // inferred from electronic annotation	0005515 // protein binding // inferred from physical interaction /// 0005515 // protein binding // inferred from electronic annotation
1448167_at	-0.69295	0.886111	0.68433	-1.19887	-0.560992	0.484829	interferon gamma receptor 1	Ifngr1		0005783 // endoplasmic reticulum // inferred from electronic annotation /// 0014069 // postsynaptic density // inferred from electronic annotation /// 0016020 // membrane // inferred from electronic annotation /// 0016021 // integral to membrane // inferred from electronic annotation /// 0030425 // dendrite // inferred from electronic annotation /// 0031982 // vesicle // inferred from electronic …	0004872 // receptor activity // inferred from electronic annotation /// 0019955 // cytokine binding // inferred from electronic annotation
1420691_at	-3.78254	0.239769	0.372808	-4.31613	0.995119	0.341359	interleukin 2 receptor, alpha chain	Il2ra	0006924 // activated T cell apoptosis // inferred from mutant phenotype /// 0042104 // positive regulation of activated T cell proliferation // inferred from mutant phenotype /// 0042130 // negative regulation of T cell proliferation // inferred from mutant phenotype /// 0043029 // T cell homeostasis // inferred from mutant phenotype /// 0043065 // positive regulation of apoptosis // inferred fro…	0009897 // external side of plasma membrane // inferred from direct assay /// 0016020 // membrane // inferred from electronic annotation /// 0016021 // integral to membrane // inferred from electronic annotation	0004872 // receptor activity // inferred from electronic annotation /// 0004911 // interleukin-2 receptor activity // inferred from mutant phenotype /// 0019976 // interleukin-2 binding // inferred from physical interaction
1448576_at	-2.16405	0.538005	0.285923	-1.07407	-0.131096	0.451584	interleukin 7 receptor	Il7r	0000902 // cell morphogenesis // inferred from genetic interaction /// 0001915 // negative regulation of T cell mediated cytotoxicity // inferred from mutant phenotype /// 0002377 // immunoglobulin production // inferred from genetic interaction /// 0008361 // regulation of cell size // inferred from direct assay /// 0008361 // regulation of cell size // inferred from genetic interaction /// 0016…	0009897 // external side of plasma membrane // inferred from direct assay /// 0016020 // membrane // inferred from electronic annotation /// 0016021 // integral to membrane // inferred from electronic annotation	0004872 // receptor activity // inferred from electronic annotation /// 0004896 // cytokine receptor activity // inferred from electronic annotation /// 0005515 // protein binding // inferred from electronic annotation
1428329_a_at	-3.06152	0.26812	0.903046	-0.83683	-0.0660752	0.780941	intraflagellar transport 80 homolog (Chlamydomonas)	Ift80		0005737 // cytoplasm // inferred from electronic annotation
1424044_at	-0.117876	-0.160029	0.747509	-0.0518274	0.00385086	0.82705	jumonji domain containing 2B	Jmjd2b	0006350 // transcription // inferred from electronic annotation /// 0006355 // regulation of transcription, DNA-dependent // inferred from electronic annotation /// 0016568 // chromatin modification // inferred from electronic annotation /// 0055114 // oxidation reduction // inferred from electronic annotation	0005634 // nucleus // inferred from electronic annotation	0003676 // nucleic acid binding // inferred from electronic annotation /// 0005506 // iron ion binding // inferred from electronic annotation /// 0005515 // protein binding // inferred from electronic annotation /// 0008270 // zinc ion binding // inferred from electronic annotation /// 0016491 // oxidoreductase activity // inferred from electronic annotation /// 0016702 // oxidoreductase activity…
1452166_a_at	-1.17736	-0.26825	0.236427	-0.469885	0.186154	0.838637	keratin 10	Krt10		0005882 // intermediate filament // inferred from electronic annotation /// 0045095 // keratin filament // inferred from direct assay	0005198 // structural molecule activity // inferred from electronic annotation /// 0005515 // protein binding // inferred from physical interaction
1452314_at	-0.941018	0.860887	0.625619	-0.308219	-0.0683155	0.0600452	kinesin family member 11	Kif11	0007018 // microtubule-based movement // inferred from electronic annotation /// 0007049 // cell cycle // inferred from electronic annotation /// 0007067 // mitosis // inferred from electronic annotation /// 0007100 // mitotic centrosome separation // inferred from mutant phenotype /// 0051300 // spindle pole body organization // inferred from electronic annotation /// 0051301 // cell division //…	0000922 // spindle pole // inferred from electronic annotation /// 0005874 // microtubule // inferred from electronic annotation /// 0005875 // microtubule associated complex // inferred from electronic annotation /// 0005876 // spindle microtubule // inferred from electronic annotation	0000166 // nucleotide binding // inferred from electronic annotation /// 0003774 // motor activity // inferred from electronic annotation /// 0003777 // microtubule motor activity // inferred from electronic annotation /// 0005524 // ATP binding // inferred from electronic annotation
1425558_at	-0.377775	0.227025	3.54976	-0.523045	-0.199648	3.12843	kinesin light chain 3	Klc3	0042073 // intraflagellar transport // traceable author statement	0005737 // cytoplasm // inferred from direct assay /// 0005871 // kinesin complex // inferred from electronic annotation /// 0005874 // microtubule // inferred from electronic annotation /// 0009434 // microtubule-based flagellum // inferred from direct assay /// 0035253 // ciliary rootlet // inferred from direct assay /// 0035253 // ciliary rootlet // inferred from physical interaction /// 00430…	0003774 // motor activity // inferred from electronic annotation /// 0003777 // microtubule motor activity // inferred from electronic annotation /// 0005488 // binding // inferred from electronic annotation /// 0005515 // protein binding // inferred from physical interaction /// 0008017 // microtubule binding // inferred from direct assay /// 0008808 // cardiolipin synthase activity // inferred …
1421604_a_at	-1.48518	0.114367	1.62997	-1.66299	-0.887831	1.3191	Kruppel-like factor 3 (basic) /// similar to BKLF	Klf3 /// LOC100046855	0006350 // transcription // inferred from electronic annotation /// 0006355 // regulation of transcription, DNA-dependent // inferred from electronic annotation	0005622 // intracellular // inferred from electronic annotation /// 0005634 // nucleus // inferred from electronic annotation	0003676 // nucleic acid binding // inferred from electronic annotation /// 0003677 // DNA binding // inferred from sequence or structural similarity /// 0003677 // DNA binding // inferred from electronic annotation /// 0008270 // zinc ion binding // inferred from electronic annotation /// 0046872 // metal ion binding // inferred from electronic annotation
1416183_a_at	-0.58986	0.259145	2.03194	-0.25407	-0.0705846	2.35494	lactate dehydrogenase B	Ldhb	0005975 // carbohydrate metabolic process // inferred from electronic annotation /// 0006096 // glycolysis // inferred from electronic annotation /// 0008152 // metabolic process // inferred from electronic annotation /// 0019642 // anaerobic glycolysis // inferred from electronic annotation /// 0044262 // cellular carbohydrate metabolic process // inferred from electronic annotation /// 0055114 …	0005737 // cytoplasm // inferred from electronic annotation	0003824 // catalytic activity // inferred from electronic annotation /// 0004459 // L-lactate dehydrogenase activity // inferred from direct assay /// 0004459 // L-lactate dehydrogenase activity // inferred from electronic annotation /// 0005488 // binding // inferred from electronic annotation /// 0016491 // oxidoreductase activity // inferred from electronic annotation /// 0016616 // oxidoreduc…
1421217_a_at	-1.96292	0.254292	0.220341	-0.97013	0.0215855	0.537134	lectin, galactose binding, soluble 9	Lgals9		0005576 // extracellular region // inferred from electronic annotation /// 0005737 // cytoplasm // inferred from electronic annotation	0005529 // sugar binding // inferred from electronic annotation
1424049_at	-0.209939	-0.1805	0.575117	-0.275026	-0.261969	0.957563	leucine rich repeat containing 42	Lrrc42			0005515 // protein binding // inferred from electronic annotation
1434210_s_at	-0.483356	-0.473654	1.41075	-0.0153131	0.0491254	1.31619	leucine-rich repeats and immunoglobulin-like domains 1	Lrig1		0016020 // membrane // inferred from electronic annotation /// 0016021 // integral to membrane // inferred from electronic annotation	0005515 // protein binding // inferred from electronic annotation
1423322_at	-0.61622	0.0980889	0.739568	-0.00260448	-0.234077	0.347679	lin-7 homolog C (C. elegans)	Lin7c	0006810 // transport // inferred from electronic annotation /// 0006887 // exocytosis // inferred from electronic annotation /// 0007269 // neurotransmitter secretion // inferred from genetic interaction /// 0015031 // protein transport // inferred from electronic annotation	0005886 // plasma membrane // inferred from electronic annotation /// 0005923 // tight junction // inferred from electronic annotation /// 0016020 // membrane // inferred from electronic annotation /// 0016323 // basolateral plasma membrane // inferred from electronic annotation /// 0019717 // synaptosome // inferred from direct assay /// 0019717 // synaptosome // inferred from electronic annotat…	0005515 // protein binding // inferred from physical interaction /// 0005515 // protein binding // inferred from electronic annotation
1460651_at	-2.56072	0.435524	1.06348	-1.43387	-0.301599	0.47275	linker for activation of T cells	Lat	0006954 // inflammatory response // inferred from mutant phenotype /// 0006955 // immune response // inferred from electronic annotation /// 0006955 // immune response // inferred from sequence or structural similarity /// 0006968 // cellular defense response // traceable author statement /// 0007165 // signal transduction // inferred from electronic annotation /// 0007169 // transmembrane recept…	0001772 // immunological synapse // inferred from direct assay /// 0005886 // plasma membrane // inferred from electronic annotation /// 0005887 // integral to plasma membrane // traceable author statement /// 0016020 // membrane // inferred from electronic annotation /// 0016021 // integral to membrane // inferred from electronic annotation	0005057 // receptor signaling protein activity // traceable author statement /// 0005070 // SH3/SH2 adaptor activity // inferred from sequence or structural similarity /// 0005515 // protein binding // inferred from sequence or structural similarity
1421821_at	-1.25615	-0.0333446	1.10287	-0.152278	-0.235169	0.425214	low density lipoprotein receptor	Ldlr	0006629 // lipid metabolic process // inferred from genetic interaction /// 0006629 // lipid metabolic process // inferred from electronic annotation /// 0006810 // transport // inferred from electronic annotation /// 0006869 // lipid transport // inferred from electronic annotation /// 0006897 // endocytosis // inferred from electronic annotation /// 0008202 // steroid metabolic process // infer…	0005768 // endosome // inferred from direct assay /// 0005905 // coated pit // inferred from electronic annotation /// 0016020 // membrane // inferred from electronic annotation /// 0016021 // integral to membrane // inferred from electronic annotation	0004872 // receptor activity // inferred from electronic annotation /// 0005041 // low-density lipoprotein receptor activity // inferred from direct assay /// 0005041 // low-density lipoprotein receptor activity // inferred from mutant phenotype /// 0005319 // lipid transporter activity // inferred from electronic annotation /// 0005509 // calcium ion binding // inferred from electronic annotatio…
1425396_a_at	-1.62643	0.0831862	0.618674	-0.65971	-0.136946	0.528901	lymphocyte protein tyrosine kinase	Lck	0006468 // protein amino acid phosphorylation // inferred from direct assay /// 0006468 // protein amino acid phosphorylation // inferred from electronic annotation /// 0006882 // cellular zinc ion homeostasis // inferred from electronic annotation /// 0006882 // cellular zinc ion homeostasis // inferred from sequence or structural similarity /// 0006917 // induction of apoptosis // inferred from…	0000242 // pericentriolar material // inferred from electronic annotation /// 0000242 // pericentriolar material // inferred from sequence or structural similarity /// 0005737 // cytoplasm // inferred from electronic annotation /// 0005886 // plasma membrane // inferred from electronic annotation /// 0016020 // membrane // inferred from electronic annotation /// 0045121 // membrane raft // inferr…	0000166 // nucleotide binding // inferred from electronic annotation /// 0001948 // glycoprotein binding // inferred from electronic annotation /// 0004672 // protein kinase activity // inferred from electronic annotation /// 0004713 // protein tyrosine kinase activity // inferred from direct assay /// 0004713 // protein tyrosine kinase activity // inferred from electronic annotation /// 0004713 …
1421299_a_at	-3.36947	-2.56064	4.49393	-2.37765	2.54734	6.16734	lymphoid enhancer binding factor 1	Lef1	0000122 // negative regulation of transcription from RNA polymerase II promoter // inferred from direct assay /// 0001756 // somitogenesis // inferred from genetic interaction /// 0001756 // somitogenesis // inferred from mutant phenotype /// 0001890 // placenta development // inferred from genetic interaction /// 0006350 // transcription // inferred from electronic annotation /// 0006355 // regu…	0005634 // nucleus // inferred from direct assay /// 0005634 // nucleus // inferred from electronic annotation /// 0005667 // transcription factor complex // inferred from physical interaction /// 0005737 // cytoplasm // inferred from direct assay	0003677 // DNA binding // inferred from direct assay /// 0003677 // DNA binding // inferred from electronic annotation /// 0003682 // chromatin binding // inferred from direct assay /// 0003700 // transcription factor activity // inferred from direct assay /// 0003705 // RNA polymerase II transcription factor activity, enhancer binding // inferred from genetic interaction /// 0005515 // protein b…
1448409_at	-0.753763	0.53449	0.357089	-0.173689	0.0668008	0.0280819	lymphoid-restricted membrane protein	Lrmp		0005737 // cytoplasm // inferred from electronic annotation /// 0005783 // endoplasmic reticulum // inferred from electronic annotation /// 0005789 // endoplasmic reticulum membrane // inferred from electronic annotation /// 0016020 // membrane // inferred from electronic annotation /// 0016021 // integral to membrane // inferred from electronic annotation
1418996_a_at	-0.217748	0.114398	0.787826	-0.527734	-0.0722793	0.260157	LYR motif containing 5	Lyrm5
1434690_at	-0.479627	-0.152283	0.398036	-0.030448	0.0442769	0.294231	lysocardiolipin acyltransferase 1	Lclat1	0008152 // metabolic process // inferred from electronic annotation /// 0008654 // phospholipid biosynthetic process // inferred from electronic annotation	0005783 // endoplasmic reticulum // inferred from direct assay /// 0005783 // endoplasmic reticulum // inferred from electronic annotation /// 0005789 // endoplasmic reticulum membrane // inferred from electronic annotation /// 0016020 // membrane // inferred from electronic annotation /// 0016021 // integral to membrane // inferred from electronic annotation	0003841 // 1-acylglycerol-3-phosphate O-acyltransferase activity // inferred from electronic annotation /// 0008415 // acyltransferase activity // inferred from direct assay /// 0008415 // acyltransferase activity // inferred from electronic annotation /// 0016740 // transferase activity // inferred from electronic annotation
1415720_s_at	-0.638912	0.374416	0.12361	-0.282867	0.212661	0.381236	MAD2L1 binding protein	Mad2l1bp	0007094 // mitotic cell cycle spindle assembly checkpoint // not recorded /// 0007096 // regulation of exit from mitosis // inferred from electronic annotation	0005634 // nucleus // not recorded /// 0005634 // nucleus // inferred from electronic annotation	0005515 // protein binding // inferred from physical interaction /// 0005515 // protein binding // not recorded
1418435_at	-0.474216	0.433585	0.159104	-0.256141	-0.0965376	0.486574	makorin, ring finger protein, 1	Mkrn1			0003676 // nucleic acid binding // inferred from electronic annotation /// 0003682 // chromatin binding // inferred from direct assay /// 0005515 // protein binding // inferred from electronic annotation /// 0008270 // zinc ion binding // inferred from electronic annotation /// 0046872 // metal ion binding // inferred from electronic annotation
1416424_at	-1.43975	-0.461864	1.1329	-0.806807	0.17743	1.98227	mannose-6-phosphate receptor binding protein 1	M6prbp1	0006810 // transport // inferred from electronic annotation	0005737 // cytoplasm // inferred from electronic annotation /// 0005768 // endosome // inferred from electronic annotation /// 0005811 // lipid particle // inferred from electronic annotation /// 0010008 // endosome membrane // inferred from electronic annotation /// 0016020 // membrane // inferred from electronic annotation /// 0034430 // monolayer-surrounded lipid storage body outer lipid monol…
1422970_at	-0.152322	2.02467	1.42407	-0.172569	-0.0770096	1.12444	Max dimerization protein 3	Mxd3	0006350 // transcription // inferred from electronic annotation /// 0006355 // regulation of transcription, DNA-dependent // inferred from electronic annotation /// 0016481 // negative regulation of transcription // inferred from genetic interaction /// 0045449 // regulation of transcription // inferred from electronic annotation	0005634 // nucleus // inferred from electronic annotation	0003677 // DNA binding // inferred from direct assay /// 0003677 // DNA binding // inferred from electronic annotation /// 0005515 // protein binding // inferred from physical interaction /// 0030528 // transcription regulator activity // inferred from electronic annotation
1418437_a_at	-1.12128	-0.0695724	0.195752	-0.907817	-0.0743537	0.250467	MAX-like protein X	Mlx	0006350 // transcription // inferred from electronic annotation /// 0006355 // regulation of transcription, DNA-dependent // inferred from electronic annotation /// 0006913 // nucleocytoplasmic transport // inferred from direct assay /// 0045449 // regulation of transcription // inferred from electronic annotation /// 0045892 // negative regulation of transcription, DNA-dependent // inferred from…	0005634 // nucleus // inferred from direct assay /// 0005634 // nucleus // inferred from electronic annotation /// 0005737 // cytoplasm // inferred from direct assay /// 0005737 // cytoplasm // inferred from electronic annotation	0003677 // DNA binding // inferred from electronic annotation /// 0005515 // protein binding // inferred from physical interaction /// 0008134 // transcription factor binding // inferred from electronic annotation /// 0030528 // transcription regulator activity // inferred from electronic annotation /// 0042803 // protein homodimerization activity // inferred from electronic annotation
1448478_at	-1.10046	0.462324	0.206456	-0.723067	-0.225301	0.298023	mediator complex subunit 20	Med20	0006350 // transcription // inferred from electronic annotation /// 0006355 // regulation of transcription, DNA-dependent // inferred from electronic annotation	0005634 // nucleus // inferred from electronic annotation	0005515 // protein binding // inferred from physical interaction /// 0005515 // protein binding // inferred from electronic annotation
1448917_at	-0.48139	-0.398199	0.529385	-0.214167	0.159318	0.3365	mediator complex subunit 30	Med30	0006350 // transcription // inferred from electronic annotation /// 0006355 // regulation of transcription, DNA-dependent // inferred from electronic annotation /// 0006367 // transcription initiation from RNA polymerase II promoter // inferred from electronic annotation /// 0030521 // androgen receptor signaling pathway // inferred from electronic annotation	0000119 // mediator complex // inferred from electronic annotation /// 0005634 // nucleus // inferred from electronic annotation	0003712 // transcription cofactor activity // inferred from electronic annotation /// 0004872 // receptor activity // inferred from electronic annotation /// 0005515 // protein binding // inferred from physical interaction /// 0016455 // RNA polymerase II transcription mediator activity // inferred from electronic annotation /// 0016563 // transcription activator activity // inferred from electro…
1450919_at	-0.63194	0.56604	0.528885	-1.36937	-0.515122	0.290134	membrane protein, palmitoylated	Mpp1		0005622 // intracellular // inferred from electronic annotation /// 0016020 // membrane // inferred from direct assay /// 0016020 // membrane // inferred from electronic annotation /// 0030863 // cortical cytoskeleton // inferred from direct assay /// 0042995 // cell projection // inferred from electronic annotation	0005515 // protein binding // inferred from physical interaction /// 0005515 // protein binding // inferred from electronic annotation
1448240_at	-0.122915	-0.261671	0.714563	-0.226392	-0.355969	0.892036	membrane-bound transcription factor peptidase, site 1	Mbtps1	0006508 // proteolysis // inferred from electronic annotation /// 0006629 // lipid metabolic process // inferred from mutant phenotype /// 0006629 // lipid metabolic process // inferred from electronic annotation /// 0008202 // steroid metabolic process // inferred from electronic annotation /// 0008203 // cholesterol metabolic process // inferred from electronic annotation /// 0042990 // regulat…	0000139 // Golgi membrane // inferred from electronic annotation /// 0005783 // endoplasmic reticulum // inferred from electronic annotation /// 0005789 // endoplasmic reticulum membrane // inferred from electronic annotation /// 0005794 // Golgi apparatus // inferred from electronic annotation /// 0005795 // Golgi stack // inferred from direct assay /// 0016020 // membrane // inferred from elect…	0004175 // endopeptidase activity // inferred from direct assay /// 0004252 // serine-type endopeptidase activity // inferred from direct assay /// 0004252 // serine-type endopeptidase activity // inferred from electronic annotation /// 0005509 // calcium ion binding // inferred from electronic annotation /// 0008233 // peptidase activity // inferred from electronic annotation /// 0008236 // seri…
1418826_at	-1.17416	0.966181	1.5627	-2.21767	-0.687455	0.721866	membrane-spanning 4-domains, subfamily A, member 6B	Ms4a6b	0007165 // signal transduction // inferred from electronic annotation	0016020 // membrane // inferred from electronic annotation /// 0016021 // integral to membrane // inferred from electronic annotation	0004872 // receptor activity // inferred from electronic annotation
1418515_at	-0.746617	-0.33717	0.619503	-0.257292	0.23943	1.18795	metal response element binding transcription factor 2	Mtf2		0005634 // nucleus // inferred from electronic annotation	0003676 // nucleic acid binding // inferred from electronic annotation /// 0003677 // DNA binding // inferred from electronic annotation /// 0005515 // protein binding // inferred from electronic annotation /// 0008270 // zinc ion binding // inferred from electronic annotation /// 0046872 // metal ion binding // inferred from electronic annotation
1424826_s_at	-0.560705	0.0784721	1.70345	-0.00911808	-0.395403	2.02151	metastasis suppressor 1	Mtss1	0007015 // actin filament organization // inferred from direct assay /// 0007165 // signal transduction // inferred from electronic annotation /// 0007399 // nervous system development // non-traceable author statement /// 0007517 // muscle development // non-traceable author statement /// 0030041 // actin filament polymerization // inferred from direct assay /// 0046847 // filopodium formation /…	0005737 // cytoplasm // inferred from direct assay /// 0005737 // cytoplasm // inferred from electronic annotation /// 0005856 // cytoskeleton // inferred from electronic annotation /// 0015629 // actin cytoskeleton // inferred from sequence or structural similarity	0003779 // actin binding // inferred from direct assay /// 0003779 // actin binding // inferred from electronic annotation /// 0003785 // actin monomer binding // inferred from sequence or structural similarity /// 0005102 // receptor binding // inferred from sequence or structural similarity /// 0008093 // cytoskeletal adaptor activity // inferred from electronic annotation /// 0017124 // SH3 do…
1424433_at	-0.258023	0.560444	-0.00378672	-0.552313	-0.14136	0.23666	methionine sulfoxide reductase B2	Msrb2	0030091 // protein repair // inferred from direct assay /// 0055114 // oxidation reduction // inferred from electronic annotation	0005739 // mitochondrion // inferred from direct assay /// 0005739 // mitochondrion // inferred from electronic annotation	0000318 // protein-methionine-R-oxide reductase activity // inferred from direct assay /// 0008113 // peptide-methionine-(S)-S-oxide reductase activity // inferred from electronic annotation /// 0008270 // zinc ion binding // inferred from direct assay /// 0008270 // zinc ion binding // inferred from electronic annotation /// 0016491 // oxidoreductase activity // inferred from electronic annotati…
1417165_at	-0.829377	0.139427	0.225859	-0.369174	0.111708	0.299954	methyl-CpG binding domain protein 2	Mbd2	0000122 // negative regulation of transcription from RNA polymerase II promoter // inferred from mutant phenotype /// 0006350 // transcription // inferred from electronic annotation /// 0006355 // regulation of transcription, DNA-dependent // inferred from electronic annotation /// 0030177 // positive regulation of Wnt receptor signaling pathway // inferred from genetic interaction /// 0042127 //…	0000118 // histone deacetylase complex // inferred from direct assay /// 0000785 // chromatin // inferred from direct assay /// 0000792 // heterochromatin // inferred from direct assay /// 0005634 // nucleus // inferred from direct assay /// 0005634 // nucleus // inferred from electronic annotation /// 0005730 // nucleolus // inferred from direct assay /// 0005737 // cytoplasm // inferred from di…	0003677 // DNA binding // inferred from direct assay /// 0003677 // DNA binding // inferred from electronic annotation /// 0003682 // chromatin binding // inferred from direct assay /// 0003700 // transcription factor activity // inferred from electronic annotation /// 0003729 // mRNA binding // inferred from direct assay /// 0008327 // methyl-CpG binding // inferred from direct assay /// 0019904…
1451141_at	-0.941604	0.0989669	0.517362	-0.601692	-0.0416663	0.302186	methyltransferase like 8	Mettl8	0007519 // skeletal muscle development // inferred from direct assay /// 0016573 // histone acetylation // inferred from direct assay /// 0045444 // fat cell differentiation // inferred from direct assay	0005634 // nucleus // inferred from direct assay /// 0005634 // nucleus // inferred from electronic annotation /// 0005737 // cytoplasm // inferred from direct assay /// 0005737 // cytoplasm // inferred from electronic annotation	0004406 // H3/H4 histone acetyltransferase activity // inferred from direct assay /// 0008168 // methyltransferase activity // inferred from electronic annotation /// 0016740 // transferase activity // inferred from electronic annotation
1419418_a_at	-2.44989	-0.245011	2.47794	-2.62214	1.08108	6.10192	microrchidia 1	Morc1	0007275 // multicellular organismal development // inferred from electronic annotation /// 0007283 // spermatogenesis // inferred from mutant phenotype /// 0007283 // spermatogenesis // inferred from electronic annotation /// 0030154 // cell differentiation // inferred from electronic annotation	0005634 // nucleus // inferred from direct assay /// 0005634 // nucleus // inferred from electronic annotation	0005524 // ATP binding // inferred from electronic annotation /// 0008270 // zinc ion binding // inferred from electronic annotation /// 0046872 // metal ion binding // inferred from electronic annotation
1452592_at	-0.125675	0.139504	0.476357	-1.3276	-0.741895	1.2611	microsomal glutathione S-transferase 2	Mgst2	0006691 // leukotriene metabolic process // inferred from electronic annotation	0016021 // integral to membrane // inferred from electronic annotation	0008047 // enzyme activator activity // inferred from electronic annotation /// 0016740 // transferase activity // inferred from electronic annotation
1421835_at	-0.105671	0.336431	0.439525	-0.181256	-0.099319	1.07974	microtubule-associated protein 7	Mtap7	0000902 // cell morphogenesis // inferred from mutant phenotype /// 0001578 // microtubule bundle formation // inferred from mutant phenotype /// 0006970 // response to osmotic stress // inferred from physical interaction /// 0006997 // nucleus organization // inferred from mutant phenotype /// 0007281 // germ cell development // inferred from mutant phenotype /// 0007283 // spermatogenesis // in…	0005737 // cytoplasm // inferred from electronic annotation /// 0005874 // microtubule // inferred from electronic annotation /// 0005886 // plasma membrane // inferred from direct assay /// 0005886 // plasma membrane // inferred from electronic annotation /// 0016020 // membrane // inferred from electronic annotation /// 0016323 // basolateral plasma membrane // inferred from electronic annotati…	0005515 // protein binding // inferred from physical interaction
1426585_s_at	-0.890464	-0.120562	0.325102	-0.245077	-0.317071	0.156557	mitogen-activated protein kinase 1	Mapk1	0000165 // MAPKKK cascade // inferred from direct assay /// 0006468 // protein amino acid phosphorylation // inferred from direct assay /// 0006468 // protein amino acid phosphorylation // inferred from mutant phenotype /// 0006468 // protein amino acid phosphorylation // inferred from electronic annotation /// 0006974 // response to DNA damage stimulus // inferred from direct assay /// 0007049 /…	0005634 // nucleus // inferred from direct assay /// 0005654 // nucleoplasm // not recorded /// 0005737 // cytoplasm // inferred from direct assay	0000166 // nucleotide binding // inferred from electronic annotation /// 0001784 // phosphotyrosine binding // inferred from mutant phenotype /// 0003700 // transcription factor activity // not recorded /// 0004672 // protein kinase activity // inferred from direct assay /// 0004672 // protein kinase activity // inferred from electronic annotation /// 0004674 // protein serine/threonine kinase ac…
1428667_at	-1.18356	0.225281	-0.0443236	-0.719906	0.361172	0.586659	monoamine oxidase A	Maoa	0006584 // catecholamine metabolic process // inferred from electronic annotation /// 0042135 // neurotransmitter catabolic process // inferred from electronic annotation /// 0042420 // dopamine catabolic process // inferred from direct assay /// 0055114 // oxidation reduction // inferred from electronic annotation	0005739 // mitochondrion // inferred from direct assay /// 0005739 // mitochondrion // traceable author statement /// 0005739 // mitochondrion // inferred from electronic annotation /// 0005741 // mitochondrial outer membrane // inferred from electronic annotation /// 0016020 // membrane // inferred from electronic annotation /// 0016021 // integral to membrane // inferred from electronic annotat…	0005515 // protein binding // inferred from electronic annotation /// 0008131 // amine oxidase activity // inferred from electronic annotation /// 0009055 // electron carrier activity // inferred from electronic annotation /// 0016491 // oxidoreductase activity // inferred from electronic annotation
1422836_at	-1.00749	0.0277561	0.524009	-0.632733	-0.0668691	0.380014	muscleblind-like 3 (Drosophila)	Mbnl3	0007275 // multicellular organismal development // inferred from electronic annotation /// 0045662 // negative regulation of myoblast differentiation // inferred from direct assay	0005634 // nucleus // inferred from electronic annotation	0003676 // nucleic acid binding // inferred from electronic annotation /// 0008270 // zinc ion binding // inferred from electronic annotation /// 0046872 // metal ion binding // inferred from electronic annotation
1422734_a_at	-0.933607	0.131605	0.428877	-0.296798	0.0435343	0.275853	myeloblastosis oncogene	Myb	0000082 // G1/S transition of mitotic cell cycle // inferred from mutant phenotype /// 0001701 // in utero embryonic development // inferred from mutant phenotype /// 0006350 // transcription // inferred from electronic annotation /// 0006355 // regulation of transcription, DNA-dependent // inferred from direct assay /// 0006355 // regulation of transcription, DNA-dependent // inferred from mutan…	0005634 // nucleus // inferred from direct assay /// 0005634 // nucleus // inferred from electronic annotation	0003677 // DNA binding // inferred from direct assay /// 0003677 // DNA binding // inferred from electronic annotation /// 0003700 // transcription factor activity // inferred from direct assay /// 0003700 // transcription factor activity // inferred from mutant phenotype /// 0005515 // protein binding // inferred from physical interaction /// 0030528 // transcription regulator activity // inferr…
1416881_at	-0.660677	-0.343218	0.64575	-0.088191	-0.0736561	0.515308	myeloid cell leukemia sequence 1	Mcl1	0006915 // apoptosis // inferred from electronic annotation /// 0007275 // multicellular organismal development // inferred from electronic annotation /// 0030154 // cell differentiation // inferred from electronic annotation /// 0034097 // response to cytokine stimulus // not recorded /// 0042981 // regulation of apoptosis // inferred from electronic annotation	0005634 // nucleus // inferred from electronic annotation /// 0005737 // cytoplasm // inferred from electronic annotation /// 0005739 // mitochondrion // not recorded /// 0005739 // mitochondrion // inferred from electronic annotation /// 0016020 // membrane // not recorded /// 0016020 // membrane // inferred from electronic annotation /// 0016021 // integral to membrane // inferred from electron…	0005515 // protein binding // inferred from physical interaction /// 0005515 // protein binding // inferred from electronic annotation /// 0046982 // protein heterodimerization activity // inferred from electronic annotation
1431890_a_at	-1.57307	0.137045	0.822298	-0.936919	0.254744	0.674805	myeloid/lymphoid or mixed-lineage leukemia (trithorax homolog, Drosophila); translocated to, 3	Mllt3	0006350 // transcription // inferred from electronic annotation /// 0006355 // regulation of transcription, DNA-dependent // inferred from electronic annotation /// 0007379 // segment specification // inferred from mutant phenotype /// 0009952 // anterior/posterior pattern formation // inferred from mutant phenotype	0005634 // nucleus // inferred from electronic annotation	0005515 // protein binding // inferred from physical interaction
1448371_at	-0.789776	0.301274	0.174323	-1.01036	-0.0337742	0.979922	myosin light chain, phosphorylatable, fast skeletal muscle	Mylpf	0007519 // skeletal muscle development // inferred from mutant phenotype	0016459 // myosin complex // inferred from electronic annotation	0003774 // motor activity // inferred from electronic annotation /// 0005509 // calcium ion binding // inferred from electronic annotation /// 0008307 // structural constituent of muscle // inferred from mutant phenotype
1415972_at	-2.09477	-0.083519	0.470138	-1.29549	-0.0818571	0.512564	myristoylated alanine rich protein kinase C substrate	Marcks		0005737 // cytoplasm // inferred from direct assay /// 0005737 // cytoplasm // inferred from electronic annotation /// 0005813 // centrosome // inferred from direct assay /// 0005856 // cytoskeleton // inferred from electronic annotation /// 0005938 // cell cortex // inferred from direct assay /// 0016020 // membrane // inferred from direct assay /// 0016020 // membrane // inferred from electroni…	0003779 // actin binding // inferred from electronic annotation /// 0005080 // protein kinase C binding // inferred from physical interaction /// 0005516 // calmodulin binding // inferred from electronic annotation
1417827_at	-0.971043	0.277619	0.147134	-0.560979	-0.016866	0.348248	N-glycanase 1	Ngly1	0006516 // glycoprotein catabolic process // inferred from direct assay /// 0006516 // glycoprotein catabolic process // inferred from electronic annotation	0005634 // nucleus // inferred from sequence or structural similarity /// 0005737 // cytoplasm // inferred from direct assay /// 0005737 // cytoplasm // inferred from electronic annotation	0000224 // peptide-N4-(N-acetyl-beta-glucosaminyl)asparagine amidase activity // inferred from sequence or structural similarity /// 0000224 // peptide-N4-(N-acetyl-beta-glucosaminyl)asparagine amidase activity // inferred from electronic annotation /// 0005515 // protein binding // inferred from physical interaction /// 0005515 // protein binding // inferred from electronic annotation /// 000827…
1417571_at	-0.818297	0.230346	0.175749	-0.572825	-0.154488	0.437436	N-methylpurine-DNA glycosylase	Mpg	0006281 // DNA repair // inferred from electronic annotation /// 0006284 // base-excision repair // inferred from mutant phenotype /// 0006284 // base-excision repair // inferred from electronic annotation /// 0006974 // response to DNA damage stimulus // inferred from electronic annotation	0005634 // nucleus // inferred from electronic annotation	0003677 // DNA binding // inferred from electronic annotation /// 0003824 // catalytic activity // inferred from electronic annotation /// 0003905 // alkylbase DNA N-glycosylase activity // inferred from direct assay /// 0003905 // alkylbase DNA N-glycosylase activity // inferred from mutant phenotype /// 0003905 // alkylbase DNA N-glycosylase activity // inferred from electronic annotation /// 0…
1450977_s_at	-0.0101386	0.0901884	1.16497	-0.381344	-0.130532	1.5476	N-myc downstream regulated gene 1	Ndrg1	0045576 // mast cell activation // inferred from direct assay	0005634 // nucleus // inferred from electronic annotation /// 0005737 // cytoplasm // inferred from electronic annotation	0005515 // protein binding // inferred from electronic annotation
1452066_a_at	-0.265965	0.00676187	0.0384938	-0.54572	-0.191971	0.436082	Nedd4 family interacting protein 2	Ndfip2		0000139 // Golgi membrane // inferred from electronic annotation /// 0005768 // endosome // inferred from electronic annotation /// 0005794 // Golgi apparatus // inferred from electronic annotation /// 0010008 // endosome membrane // inferred from electronic annotation /// 0016020 // membrane // inferred from electronic annotation /// 0016021 // integral to membrane // not recorded /// 0016021 //…
1423269_a_at	-0.402171	0.0521307	0.418821	-0.756249	-0.0826473	0.759749	neural precursor cell expressed, developmentally down-regulated gene 4-like	Nedd4l	0006464 // protein modification process // inferred from electronic annotation /// 0006511 // ubiquitin-dependent protein catabolic process // inferred from electronic annotation /// 0010766 // negative regulation of sodium ion transport // inferred from direct assay /// 0010766 // negative regulation of sodium ion transport // not recorded	0005622 // intracellular // inferred from electronic annotation /// 0005737 // cytoplasm // inferred from electronic annotation	0005515 // protein binding // inferred from physical interaction /// 0005515 // protein binding // inferred from electronic annotation /// 0016874 // ligase activity // inferred from electronic annotation /// 0016881 // acid-amino acid ligase activity // inferred from electronic annotation /// 0019871 // sodium channel inhibitor activity // inferred from direct assay
1416107_at	-1.62544	0.0690327	2.2574	-3.42554	-0.490852	2.99052	neuron specific gene family member 2	Nsg2	0007212 // dopamine receptor signaling pathway // inferred from electronic annotation	0005768 // endosome // inferred from electronic annotation /// 0005794 // Golgi apparatus // inferred from electronic annotation /// 0016020 // membrane // inferred from electronic annotation /// 0016021 // integral to membrane // inferred from electronic annotation /// 0030659 // cytoplasmic vesicle membrane // inferred from electronic annotation /// 0031410 // cytoplasmic vesicle // inferred fr…	0050780 // dopamine receptor binding // inferred from electronic annotation
1448943_at	-0.961985	-0.658478	2.35917	-1.24213	1.23011	3.95052	neuropilin 1	Nrp1	0001525 // angiogenesis // inferred from mutant phenotype /// 0001525 // angiogenesis // inferred from electronic annotation /// 0001569 // patterning of blood vessels // inferred from mutant phenotype /// 0007155 // cell adhesion // inferred from electronic annotation /// 0007275 // multicellular organismal development // inferred from electronic annotation /// 0007399 // nervous system developm…	0005783 // endoplasmic reticulum // inferred from electronic annotation /// 0005886 // plasma membrane // inferred by curator /// 0016020 // membrane // inferred from electronic annotation /// 0016021 // integral to membrane // inferred from electronic annotation /// 0030424 // axon // inferred from direct assay	0004872 // receptor activity // inferred from electronic annotation /// 0005021 // vascular endothelial growth factor receptor activity // inferred from electronic annotation /// 0005515 // protein binding // inferred from physical interaction /// 0005515 // protein binding // inferred from electronic annotation /// 0017154 // semaphorin receptor activity // inferred from genetic interaction /// …
1422952_at	-1.44707	0.31548	0.270443	-1.64601	0.189862	0.292686	Ng23 protein	Ng23	0006952 // defense response // inferred from electronic annotation /// 0006986 // response to unfolded protein // inferred from electronic annotation /// 0007584 // response to nutrient // inferred from electronic annotation	0005829 // cytosol // inferred from electronic annotation /// 0043234 // protein complex // inferred from electronic annotation	0005515 // protein binding // inferred from electronic annotation /// 0051059 // NF-kappaB binding // inferred from electronic annotation
1423086_at	-0.39837	0.553585	0.644142	-0.268906	0.0637439	0.716628	Niemann Pick type C1	Npc1	0006897 // endocytosis // inferred from mutant phenotype /// 0007041 // lysosomal transport // inferred from mutant phenotype /// 0007041 // lysosomal transport // inferred from sequence or structural similarity /// 0008206 // bile acid metabolic process // inferred from mutant phenotype /// 0008206 // bile acid metabolic process // inferred from sequence or structural similarity /// 0016242 // n…	0005635 // nuclear envelope // inferred from electronic annotation /// 0005635 // nuclear envelope // inferred from sequence or structural similarity /// 0005764 // lysosome // inferred from electronic annotation /// 0005765 // lysosomal membrane // inferred from electronic annotation /// 0005768 // endosome // inferred from direct assay /// 0005768 // endosome // inferred from electronic annotat…	0005515 // protein binding // inferred from physical interaction /// 0005515 // protein binding // inferred from electronic annotation /// 0008158 // hedgehog receptor activity // inferred from electronic annotation
1450337_a_at	-1.01935	0.382773	-0.357719	-0.942546	0.170939	0.697155	NIMA (never in mitosis gene a)-related expressed kinase 8	Nek8	0006468 // protein amino acid phosphorylation // inferred from electronic annotation	0005737 // cytoplasm // inferred from electronic annotation	0000166 // nucleotide binding // inferred from electronic annotation /// 0000287 // magnesium ion binding // inferred from electronic annotation /// 0004672 // protein kinase activity // inferred from electronic annotation /// 0004674 // protein serine/threonine kinase activity // inferred from electronic annotation /// 0005524 // ATP binding // inferred from electronic annotation /// 0016301 // …
1429110_a_at	-0.536486	-0.0525767	0.205747	-0.215898	0.0657705	0.714974	NOL1/NOP2/Sun domain family, member 4	Nsun4			0008168 // methyltransferase activity // inferred from electronic annotation /// 0016740 // transferase activity // inferred from electronic annotation
1421487_a_at	-0.985943	0.555098	0.753543	-0.189174	-0.16276	0.475472	non-catalytic region of tyrosine kinase adaptor protein 1	Nck1	0007015 // actin filament organization // inferred from mutant phenotype /// 0016477 // cell migration // inferred from mutant phenotype /// 0030032 // lamellipodium assembly // inferred from mutant phenotype /// 0030838 // positive regulation of actin filament polymerization // inferred from electronic annotation /// 0042102 // positive regulation of T cell proliferation // inferred from electro…	0012506 // vesicle membrane // inferred from direct assay	0005102 // receptor binding // inferred from electronic annotation /// 0005515 // protein binding // inferred from physical interaction /// 0005515 // protein binding // inferred from electronic annotation /// 0016301 // kinase activity // inferred from electronic annotation /// 0019904 // protein domain specific binding // inferred from physical interaction
1427802_a_at	-0.368818	-0.0154816	6.26559	0.0461003	-0.0475491	4.31421	Non-functional transcript for T-cell receptor gamma from alloreactive cytotoxic T-cell clone (3F9 gamma 6) V-J13.4-C13.4 rearrangement	Tcrg-V4
1423920_at	-0.787646	0.584388	0.203251	-0.387026	0.0236314	0.296976	non-SMC condensin I complex, subunit H	Ncaph	0000278 // mitotic cell cycle // inferred from electronic annotation /// 0007049 // cell cycle // inferred from electronic annotation /// 0007067 // mitosis // inferred from electronic annotation /// 0007076 // mitotic chromosome condensation // inferred from electronic annotation /// 0051301 // cell division // inferred from electronic annotation	0005634 // nucleus // inferred from electronic annotation /// 0005737 // cytoplasm // inferred from electronic annotation
1421965_s_at	-4.05952	-0.374115	2.36155	-0.393905	0.458007	2.21152	Notch gene homolog 3 (Drosophila)	Notch3	0006350 // transcription // inferred from electronic annotation /// 0006355 // regulation of transcription, DNA-dependent // inferred from electronic annotation /// 0007219 // Notch signaling pathway // inferred by curator /// 0007219 // Notch signaling pathway // inferred from electronic annotation /// 0007275 // multicellular organismal development // inferred from electronic annotation /// 003…	0005634 // nucleus // inferred from electronic annotation /// 0005886 // plasma membrane // inferred from direct assay /// 0005886 // plasma membrane // inferred from electronic annotation /// 0005887 // integral to plasma membrane // inferred by curator /// 0016020 // membrane // inferred from electronic annotation /// 0016021 // integral to membrane // inferred from electronic annotation	0004872 // receptor activity // inferred from electronic annotation /// 0005509 // calcium ion binding // inferred from electronic annotation /// 0005515 // protein binding // inferred from physical interaction /// 0005515 // protein binding // inferred from electronic annotation
1425902_a_at	-0.335099	-0.47483	1.11363	-0.135251	-0.0202848	0.425305	nuclear factor of kappa light polypeptide gene enhancer in B-cells 2, p49/p100	Nfkb2	0002268 // follicular dendritic cell differentiation // inferred from mutant phenotype /// 0002467 // germinal center formation // inferred from mutant phenotype /// 0006350 // transcription // inferred from electronic annotation /// 0006355 // regulation of transcription, DNA-dependent // inferred from electronic annotation /// 0007165 // signal transduction // inferred from electronic annotatio…	0005634 // nucleus // inferred from direct assay /// 0005634 // nucleus // inferred from electronic annotation /// 0005737 // cytoplasm // inferred from electronic annotation /// 0033257 // Bcl3/NF-kappaB2 complex // inferred from electronic annotation	0003677 // DNA binding // inferred from electronic annotation /// 0003700 // transcription factor activity // inferred from electronic annotation /// 0005515 // protein binding // inferred from electronic annotation
1431843_a_at	-0.67998	0.362709	0.863176	-1.26069	-0.230296	0.0532977	nuclear factor of kappa light polypeptide gene enhancer in B-cells inhibitor, epsilon	Nfkbie		0005737 // cytoplasm // inferred from electronic annotation	0005515 // protein binding // not recorded /// 0005515 // protein binding // inferred from electronic annotation /// 0016564 // transcription repressor activity // inferred from reviewed computational analysis
1420978_at	-1.39398	0.894975	0.603182	-0.903108	-0.785933	0.295434	nuclear respiratory factor 1	Nrf1	0006350 // transcription // inferred from electronic annotation /// 0006355 // regulation of transcription, DNA-dependent // inferred from electronic annotation /// 0007005 // mitochondrion organization // inferred from mutant phenotype	0005634 // nucleus // inferred from electronic annotation /// 0005667 // transcription factor complex // traceable author statement	0003677 // DNA binding // inferred from electronic annotation /// 0003700 // transcription factor activity // traceable author statement
1419267_at	-0.62722	0.422715	0.519227	0.0175937	-0.193006	0.155419	nuclear transcription factor-Y beta	Nfyb	0006350 // transcription // inferred from electronic annotation /// 0006355 // regulation of transcription, DNA-dependent // inferred from electronic annotation /// 0045893 // positive regulation of transcription, DNA-dependent // inferred from direct assay	0005622 // intracellular // inferred from electronic annotation /// 0005634 // nucleus // not recorded /// 0005634 // nucleus // inferred from electronic annotation /// 0005667 // transcription factor complex // inferred by curator	0003677 // DNA binding // inferred from direct assay /// 0003677 // DNA binding // inferred from electronic annotation /// 0003700 // transcription factor activity // inferred from direct assay /// 0005515 // protein binding // not recorded /// 0043565 // sequence-specific DNA binding // inferred from electronic annotation
1460521_a_at	-0.416096	-0.162125	1.23647	-0.0189345	0.0584714	1.29059	oligonucleotide/oligosaccharide-binding fold containing 2A	Obfc2a		0005634 // nucleus // inferred from direct assay /// 0005634 // nucleus // inferred from electronic annotation	0003676 // nucleic acid binding // inferred from electronic annotation /// 0003697 // single-stranded DNA binding // inferred from direct assay /// 0003723 // RNA binding // inferred from direct assay
1419450_at	-0.779857	-0.0194128	1.14057	-0.0464622	-0.262855	0.714624	ORM1-like 3 (S. cerevisiae)	Ormdl3		0005783 // endoplasmic reticulum // inferred from electronic annotation /// 0005789 // endoplasmic reticulum membrane // inferred from electronic annotation /// 0016020 // membrane // inferred from electronic annotation /// 0016021 // integral to membrane // inferred from electronic annotation
1428308_at	-0.502357	0.453786	0.775221	-0.619632	-0.101753	0.381131	p53 and DNA damage regulated 1	Pdrg1	0006457 // protein folding // inferred from electronic annotation	0005737 // cytoplasm // inferred from electronic annotation /// 0016272 // prefoldin complex // inferred from electronic annotation	0051082 // unfolded protein binding // inferred from electronic annotation
1422468_at	-1.98443	0.641123	1.49984	-1.74468	-0.416595	1.54643	palmitoyl-protein thioesterase 1	Ppt1	0002084 // protein depalmitoylation // inferred from mutant phenotype /// 0002084 // protein depalmitoylation // inferred from sequence or structural similarity /// 0006309 // DNA fragmentation during apoptosis // inferred from sequence or structural similarity /// 0006464 // protein modification process // inferred from electronic annotation /// 0006898 // receptor-mediated endocytosis // not re…	0005576 // extracellular region // inferred from sequence or structural similarity /// 0005615 // extracellular space // inferred from direct assay /// 0005624 // membrane fraction // inferred from sequence or structural similarity /// 0005624 // membrane fraction // inferred from electronic annotation /// 0005634 // nucleus // inferred from sequence or structural similarity /// 0005764 // lysoso…	0008474 // palmitoyl-(protein) hydrolase activity // inferred from direct assay /// 0008474 // palmitoyl-(protein) hydrolase activity // inferred from mutant phenotype /// 0008474 // palmitoyl-(protein) hydrolase activity // inferred from electronic annotation /// 0008474 // palmitoyl-(protein) hydrolase activity // inferred from sequence or structural similarity /// 0016290 // palmitoyl-CoA hydr…
1427475_a_at	-0.64132	-0.0539679	0.847874	-0.80064	-0.445698	2.16362	PDZ and LIM domain 5	Pdlim5		0030018 // Z disc // inferred from direct assay	0005515 // protein binding // inferred from physical interaction /// 0005515 // protein binding // inferred from electronic annotation /// 0008270 // zinc ion binding // inferred from electronic annotation /// 0046872 // metal ion binding // inferred from electronic annotation
1448627_s_at	-0.527384	0.755694	0.293477	-0.172787	-0.0818793	0.0214825	PDZ binding kinase	Pbk	0006468 // protein amino acid phosphorylation // inferred from electronic annotation /// 0018105 // peptidyl-serine phosphorylation // not recorded /// 0018107 // peptidyl-threonine phosphorylation // not recorded		0000166 // nucleotide binding // inferred from electronic annotation /// 0004672 // protein kinase activity // inferred from electronic annotation /// 0004674 // protein serine/threonine kinase activity // not recorded /// 0004674 // protein serine/threonine kinase activity // inferred from electronic annotation /// 0005515 // protein binding // not recorded /// 0005515 // protein binding // infe…
1436336_at	-2.73478	0.872825	0.524895	-1.89002	-0.0637496	2.10277	peptidyl-tRNA hydrolase 1 homolog (S. cerevisiae)	Ptrh1	0006412 // translation // inferred from electronic annotation		0004045 // aminoacyl-tRNA hydrolase activity // inferred from electronic annotation /// 0016787 // hydrolase activity // inferred from electronic annotation
1451226_at	-0.605292	0.478591	0.536622	-0.694611	-0.0846837	0.32274	peroxisomal biogenesis factor 6	Pex6	0006625 // protein targeting to peroxisome // inferred from electronic annotation /// 0007031 // peroxisome organization // inferred from electronic annotation /// 0016561 // protein import into peroxisome matrix, translocation // inferred from electronic annotation /// 0050821 // protein stabilization // inferred from electronic annotation	0005737 // cytoplasm // inferred from electronic annotation /// 0005777 // peroxisome // inferred from electronic annotation /// 0005778 // peroxisomal membrane // inferred from electronic annotation /// 0005829 // cytosol // inferred from electronic annotation /// 0016020 // membrane // inferred from electronic annotation	0000166 // nucleotide binding // inferred from electronic annotation /// 0005515 // protein binding // inferred from physical interaction /// 0005524 // ATP binding // inferred from electronic annotation /// 0008022 // protein C-terminus binding // inferred from electronic annotation /// 0017111 // nucleoside-triphosphatase activity // inferred from electronic annotation /// 0032403 // protein co…
1418988_at	-0.609488	0.0911764	0.15484	-0.197401	0.108872	0.34155	peroxisomal biogenesis factor 7	Pex7	0001764 // neuron migration // inferred from mutant phenotype /// 0001958 // endochondral ossification // inferred from mutant phenotype /// 0006625 // protein targeting to peroxisome // inferred from mutant phenotype /// 0006635 // fatty acid beta-oxidation // inferred from mutant phenotype /// 0006810 // transport // inferred from electronic annotation /// 0015031 // protein transport // inferr…	0005737 // cytoplasm // inferred from electronic annotation /// 0005777 // peroxisome // inferred from electronic annotation /// 0005829 // cytosol // inferred from direct assay
1422780_at	-0.0696739	0.0130188	0.658089	-0.479807	-0.189765	1.2234	peroxisomal membrane protein 4	Pxmp4		0005777 // peroxisome // inferred from electronic annotation /// 0005778 // peroxisomal membrane // inferred from electronic annotation /// 0016020 // membrane // inferred from electronic annotation /// 0016021 // integral to membrane // inferred from electronic annotation
1434924_at	-0.481679	0.118325	0.679674	-0.340738	-0.374537	0.238061	PHD finger protein 2	Phf2		0005634 // nucleus // inferred from electronic annotation	0005515 // protein binding // inferred from electronic annotation /// 0008270 // zinc ion binding // inferred from electronic annotation /// 0046872 // metal ion binding // inferred from electronic annotation
1454045_a_at	-0.35614	0.284291	1.1766	-0.426706	-0.15744	1.16176	phosphatidylglycerophosphate synthase 1	Pgs1	0008152 // metabolic process // inferred from electronic annotation /// 0008654 // phospholipid biosynthetic process // inferred from electronic annotation /// 0008654 // phospholipid biosynthetic process // inferred from sequence or structural similarity	0005739 // mitochondrion // inferred from electronic annotation /// 0005739 // mitochondrion // inferred from sequence or structural similarity	0000166 // nucleotide binding // inferred from electronic annotation /// 0003824 // catalytic activity // inferred from electronic annotation /// 0005524 // ATP binding // inferred from electronic annotation /// 0008444 // CDP-diacylglycerol-glycerol-3-phosphate 3-phosphatidyltransferase activity // inferred from electronic annotation /// 0008444 // CDP-diacylglycerol-glycerol-3-phosphate 3-phosp…
1416069_at	-1.60284	0.471167	0.795388	-0.479868	0.169163	0.18719	phosphofructokinase, platelet	Pfkp	0006096 // glycolysis // inferred from sequence or structural similarity /// 0006096 // glycolysis // inferred from electronic annotation	0005737 // cytoplasm // inferred from electronic annotation /// 0005829 // cytosol // inferred from direct assay /// 0005945 // 6-phosphofructokinase complex // inferred from sequence or structural similarity /// 0005945 // 6-phosphofructokinase complex // inferred from electronic annotation	0000166 // nucleotide binding // inferred from electronic annotation /// 0000287 // magnesium ion binding // inferred from electronic annotation /// 0003824 // catalytic activity // inferred from electronic annotation /// 0003872 // 6-phosphofructokinase activity // inferred from sequence or structural similarity /// 0003872 // 6-phosphofructokinase activity // inferred from electronic annotation…
1452026_a_at	-1.81793	0.230674	0.73133	-1.39834	0.676357	0.639349	phospholipase A2, group XIIA	Pla2g12a	0006644 // phospholipid metabolic process // inferred from electronic annotation /// 0016042 // lipid catabolic process // inferred by curator /// 0016042 // lipid catabolic process // inferred from electronic annotation	0005576 // extracellular region // inferred from electronic annotation /// 0005622 // intracellular // inferred from direct assay /// 0005737 // cytoplasm // inferred from electronic annotation /// 0005783 // endoplasmic reticulum // inferred from direct assay /// 0005794 // Golgi apparatus // inferred from direct assay	0004623 // phospholipase A2 activity // inferred from direct assay /// 0004623 // phospholipase A2 activity // inferred from electronic annotation /// 0005509 // calcium ion binding // inferred from electronic annotation /// 0016787 // hydrolase activity // inferred from electronic annotation /// 0046872 // metal ion binding // inferred from electronic annotation
1416013_at	-1.50283	1.32239	2.6555	-2.08771	-1.04364	3.15621	phospholipase D family, member 3	Pld3	0008152 // metabolic process // inferred from electronic annotation /// 0016042 // lipid catabolic process // inferred from electronic annotation	0005624 // membrane fraction // inferred from sequence or structural similarity /// 0005783 // endoplasmic reticulum // inferred from electronic annotation /// 0005789 // endoplasmic reticulum membrane // inferred from electronic annotation /// 0016020 // membrane // inferred from electronic annotation /// 0016021 // integral to membrane // inferred from electronic annotation	0003824 // catalytic activity // inferred from electronic annotation /// 0004630 // phospholipase D activity // inferred from sequence or structural similarity /// 0004630 // phospholipase D activity // inferred from electronic annotation /// 0016787 // hydrolase activity // inferred from electronic annotation
1433678_at	-4.02379	-1.39836	2.55072	-3.80581	1.16936	4.34058	phospholipase D family, member 4	Pld4	0008152 // metabolic process // inferred from electronic annotation /// 0016042 // lipid catabolic process // inferred from electronic annotation	0016020 // membrane // inferred from electronic annotation /// 0016021 // integral to membrane // inferred from electronic annotation	0003824 // catalytic activity // inferred from electronic annotation /// 0004630 // phospholipase D activity // inferred from electronic annotation /// 0016787 // hydrolase activity // inferred from electronic annotation
1424167_a_at	-1.42559	0.657123	0.401098	-0.465754	-0.158985	1.35619	phosphomannomutase 1	Pmm1	0008152 // metabolic process // inferred from electronic annotation /// 0019307 // mannose biosynthetic process // inferred from electronic annotation	0005737 // cytoplasm // inferred from electronic annotation	0003824 // catalytic activity // inferred from electronic annotation /// 0004615 // phosphomannomutase activity // inferred from electronic annotation /// 0016853 // isomerase activity // inferred from electronic annotation
1449938_at	-4.25589	1.08123	2.1857	-6.59331	-2.08396	1.82111	placental protein 11 related	Pp11r	0006508 // proteolysis // inferred from electronic annotation /// 0006508 // proteolysis // inferred from sequence or structural similarity /// 0007565 // female pregnancy // inferred from electronic annotation /// 0007565 // female pregnancy // inferred from sequence or structural similarity	0005737 // cytoplasm // inferred from sequence or structural similarity	0008236 // serine-type peptidase activity // inferred from sequence or structural similarity
1418831_at	-0.885854	0.559	0.638715	-1.2339	-0.673433	0.417234	plakophilin 3	Pkp3	0007155 // cell adhesion // inferred from electronic annotation	0005634 // nucleus // inferred from sequence or structural similarity /// 0005634 // nucleus // inferred from electronic annotation /// 0005914 // spot adherens junction // inferred from sequence or structural similarity /// 0030054 // cell junction // inferred from electronic annotation /// 0030057 // desmosome // inferred from direct assay	0005488 // binding // inferred from electronic annotation /// 0005515 // protein binding // inferred from electronic annotation
1424902_at	-0.0462652	0.263067	7.27964	-0.121048	-0.133958	4.16694	plexin domain containing 1	Plxdc1		0005886 // plasma membrane // not recorded /// 0016020 // membrane // inferred from electronic annotation /// 0016021 // integral to membrane // inferred from electronic annotation
1449270_at	-0.538659	1.41459	0.655396	-0.24853	0.522996	-0.140807	plexin domain containing 2	Plxdc2		0005886 // plasma membrane // not recorded /// 0016020 // membrane // inferred from electronic annotation /// 0016021 // integral to membrane // inferred from electronic annotation
1448187_at	-1.05329	0.576306	0.234634	-0.578253	0.137891	0.497677	polymerase (DNA directed), delta 1, catalytic subunit	Pold1	0006139 // nucleobase, nucleoside, nucleotide and nucleic acid metabolic process // inferred from electronic annotation /// 0006260 // DNA replication // inferred from electronic annotation /// 0006287 // base-excision repair, gap-filling // inferred from mutant phenotype /// 0045004 // DNA replication proofreading // inferred from mutant phenotype	0005634 // nucleus // inferred from electronic annotation	0000166 // nucleotide binding // inferred from electronic annotation /// 0003676 // nucleic acid binding // inferred from electronic annotation /// 0003677 // DNA binding // inferred from electronic annotation /// 0003887 // DNA-directed DNA polymerase activity // inferred from electronic annotation /// 0004518 // nuclease activity // inferred from electronic annotation /// 0004527 // exonuclease…
1422293_a_at	-0.485644	0.0695082	0.308625	-1.41542	-0.0849212	0.698685	potassium channel tetramerisation domain containing 1	Kctd1	0006813 // potassium ion transport // inferred from electronic annotation	0008076 // voltage-gated potassium channel complex // inferred from electronic annotation /// 0016020 // membrane // inferred from electronic annotation	0005249 // voltage-gated potassium channel activity // inferred from electronic annotation /// 0005515 // protein binding // inferred from electronic annotation
1416957_at	-2.44261	3.12893	1.29151	-2.32865	0.791151	-1.00908	POU domain, class 2, associating factor 1	Pou2af1	0006350 // transcription // inferred from electronic annotation /// 0006355 // regulation of transcription, DNA-dependent // inferred from electronic annotation	0005634 // nucleus // inferred from electronic annotation	0003677 // DNA binding // inferred from direct assay /// 0005515 // protein binding // inferred from physical interaction
1421760_at	-5.80753	-0.888449	3.91228	-3.63651	1.32083	4.7462	pre T-cell antigen receptor alpha	Ptcra		0016020 // membrane // inferred from electronic annotation /// 0016021 // integral to membrane // inferred from electronic annotation	0004872 // receptor activity // inferred from electronic annotation
1452249_at	-2.84358	0.221304	1.40558	-0.829052	-0.238579	0.857663	prickle like 1 (Drosophila)	Prickle1		0005634 // nucleus // inferred from electronic annotation /// 0005737 // cytoplasm // inferred from electronic annotation /// 0005829 // cytosol // inferred from electronic annotation /// 0016020 // membrane // inferred from electronic annotation /// 0031965 // nuclear membrane // inferred from electronic annotation	0008270 // zinc ion binding // inferred from electronic annotation /// 0046872 // metal ion binding // inferred from electronic annotation
1448233_at	-1.77405	0.183551	0.0978816	-1.98748	-0.0638653	1.38401	prion protein	Prnp	0006139 // nucleobase, nucleoside, nucleotide and nucleic acid metabolic process // traceable author statement /// 0006878 // cellular copper ion homeostasis // traceable author statement /// 0006878 // cellular copper ion homeostasis // inferred from direct assay /// 0006916 // anti-apoptosis // inferred from electronic annotation /// 0006979 // response to oxidative stress // inferred from dire…	0005737 // cytoplasm // inferred from electronic annotation /// 0005783 // endoplasmic reticulum // inferred from direct assay /// 0005794 // Golgi apparatus // inferred from direct assay /// 0005794 // Golgi apparatus // inferred from electronic annotation /// 0005886 // plasma membrane // inferred from direct assay /// 0005886 // plasma membrane // inferred from electronic annotation /// 001602…	0005507 // copper ion binding // inferred from direct assay /// 0005515 // protein binding // inferred from physical interaction /// 0008017 // microtubule binding // inferred from electronic annotation /// 0042802 // identical protein binding // inferred from electronic annotation
1449835_at	-3.19915	-0.760535	0.442096	-1.76251	0.111104	0.523952	programmed cell death 1	Pdcd1	0006915 // apoptosis // inferred from electronic annotation	0009897 // external side of plasma membrane // inferred from direct assay /// 0016020 // membrane // inferred from electronic annotation /// 0016021 // integral to membrane // inferred from electronic annotation	0005515 // protein binding // inferred from physical interaction
1417629_at	-0.780007	-0.548456	0.666248	-0.0667995	-0.294689	0.407767	proline dehydrogenase	Prodh	0006537 // glutamate biosynthetic process // inferred from electronic annotation /// 0006560 // proline metabolic process // inferred from electronic annotation /// 0006562 // proline catabolic process // inferred from electronic annotation /// 0055114 // oxidation reduction // inferred from electronic annotation	0005739 // mitochondrion // inferred from electronic annotation /// 0005743 // mitochondrial inner membrane // inferred from direct assay /// 0005759 // mitochondrial matrix // inferred from electronic annotation	0004657 // proline dehydrogenase activity // inferred from sequence or structural similarity /// 0004657 // proline dehydrogenase activity // inferred from electronic annotation /// 0016491 // oxidoreductase activity // inferred from electronic annotation
1423563_at	-0.119174	0.821618	2.90872	-0.0496879	-0.0451154	2.1777	proline-rich transmembrane protein 1	Prrt1	0007259 // JAK-STAT cascade // inferred from electronic annotation /// 0007399 // nervous system development // inferred from electronic annotation /// 0007420 // brain development // inferred from electronic annotation /// 0007568 // aging // inferred from electronic annotation /// 0009607 // response to biotic stimulus // inferred from electronic annotation /// 0048661 // positive regulation of…	0005615 // extracellular space // inferred from electronic annotation /// 0009925 // basal plasma membrane // inferred from electronic annotation /// 0016020 // membrane // inferred from electronic annotation /// 0016021 // integral to membrane // inferred from electronic annotation	0050785 // advanced glycation end-product receptor activity // inferred from electronic annotation
1421813_a_at	-0.862278	-0.0340985	0.925897	-0.654876	-0.831377	0.958194	prosaposin	Psap	0006629 // lipid metabolic process // inferred from electronic annotation /// 0006665 // sphingolipid metabolic process // inferred from electronic annotation	0005576 // extracellular region // inferred from electronic annotation /// 0005739 // mitochondrion // inferred from direct assay /// 0005764 // lysosome // inferred from electronic annotation
1422705_at	-0.197719	0.0416342	1.82029	-0.118602	0.375395	2.20977	prostate transmembrane protein, androgen induced 1	Pmepa1		0005886 // plasma membrane // inferred from electronic annotation /// 0016020 // membrane // inferred from electronic annotation /// 0016021 // integral to membrane // inferred from electronic annotation	0005515 // protein binding // inferred from physical interaction
1422962_a_at	-1.10362	0.289794	0.22191	-0.412434	0.0124321	0.209759	proteasome (prosome, macropain) subunit, beta type 8 (large multifunctional peptidase 7)	Psmb8	0006511 // ubiquitin-dependent protein catabolic process // inferred from electronic annotation /// 0006955 // immune response // inferred from electronic annotation /// 0019882 // antigen processing and presentation // inferred from mutant phenotype	0005634 // nucleus // inferred from electronic annotation /// 0005737 // cytoplasm // inferred from electronic annotation /// 0005829 // cytosol // inferred from electronic annotation /// 0005839 // proteasome core complex // inferred from electronic annotation /// 0042825 // TAP complex // inferred from electronic annotation /// 0043234 // protein complex // inferred from electronic annotation	0000166 // nucleotide binding // inferred from electronic annotation /// 0004175 // endopeptidase activity // inferred from electronic annotation /// 0004298 // threonine-type endopeptidase activity // inferred from electronic annotation /// 0005524 // ATP binding // inferred from electronic annotation /// 0008233 // peptidase activity // inferred from electronic annotation /// 0016787 // hydrola…
1427439_s_at	-0.998032	0.16321	0.308451	-0.227825	0.0202971	0.460198	protein arginine N-methyltransferase 5	Prmt5	0006350 // transcription // inferred from electronic annotation /// 0006355 // regulation of transcription, DNA-dependent // inferred from electronic annotation /// 0016568 // chromatin modification // inferred from electronic annotation /// 0035246 // peptidyl-arginine N-methylation // not recorded /// 0035246 // peptidyl-arginine N-methylation // inferred from electronic annotation	0005634 // nucleus // inferred from direct assay /// 0005737 // cytoplasm // inferred from electronic annotation	0008168 // methyltransferase activity // not recorded /// 0008168 // methyltransferase activity // inferred from electronic annotation /// 0008469 // histone-arginine N-methyltransferase activity // inferred from electronic annotation /// 0016740 // transferase activity // inferred from electronic annotation
1423478_at	-1.81503	0.513127	2.95579	-2.80666	-1.61356	2.46442	protein kinase C, beta	Prkcb	0006468 // protein amino acid phosphorylation // inferred from direct assay /// 0006468 // protein amino acid phosphorylation // inferred from electronic annotation /// 0006816 // calcium ion transport // inferred from direct assay /// 0006874 // cellular calcium ion homeostasis // inferred from direct assay /// 0007242 // intracellular signaling cascade // inferred from electronic annotation	0005634 // nucleus // inferred from direct assay /// 0005737 // cytoplasm // inferred from direct assay /// 0005737 // cytoplasm // inferred from electronic annotation /// 0016020 // membrane // inferred from electronic annotation	0000166 // nucleotide binding // inferred from electronic annotation /// 0004672 // protein kinase activity // inferred from electronic annotation /// 0004674 // protein serine/threonine kinase activity // inferred from electronic annotation /// 0004697 // protein kinase C activity // inferred from direct assay /// 0004697 // protein kinase C activity // inferred from electronic annotation /// 00…
1422079_at	-1.96366	0.639686	1.72709	-0.790418	-0.107679	0.720451	protein kinase C, eta	Prkch	0006468 // protein amino acid phosphorylation // inferred from electronic annotation /// 0007242 // intracellular signaling cascade // inferred from electronic annotation		0000166 // nucleotide binding // inferred from electronic annotation /// 0004672 // protein kinase activity // inferred from electronic annotation /// 0004674 // protein serine/threonine kinase activity // inferred from electronic annotation /// 0004697 // protein kinase C activity // inferred from electronic annotation /// 0005524 // ATP binding // inferred from electronic annotation /// 0008270…
1451943_a_at	-0.851183	-0.508039	0.749626	0.0121598	-0.242692	0.26309	protein phosphatase 1A, magnesium dependent, alpha isoform	Ppm1a	0006470 // protein amino acid dephosphorylation // inferred from direct assay /// 0006470 // protein amino acid dephosphorylation // inferred from electronic annotation /// 0043123 // positive regulation of I-kappaB kinase/NF-kappaB cascade // inferred from electronic annotation	0005624 // membrane fraction // inferred from electronic annotation /// 0005891 // voltage-gated calcium channel complex // inferred from electronic annotation /// 0008287 // protein serine/threonine phosphatase complex // inferred from electronic annotation /// 0043005 // neuron projection // inferred from electronic annotation	0000287 // magnesium ion binding // inferred from electronic annotation /// 0003824 // catalytic activity // inferred from electronic annotation /// 0004721 // phosphoprotein phosphatase activity // inferred from direct assay /// 0004721 // phosphoprotein phosphatase activity // inferred from electronic annotation /// 0004722 // protein serine/threonine phosphatase activity // inferred from elect…
1420843_at	-6.40682	-0.223222	2.02971	-2.68857	0.150509	3.134	protein tyrosine phosphatase, receptor type, F	Ptprf	0006470 // protein amino acid dephosphorylation // inferred from electronic annotation /// 0007156 // homophilic cell adhesion // inferred from electronic annotation /// 0007399 // nervous system development // inferred from electronic annotation /// 0016311 // dephosphorylation // inferred from electronic annotation		0004725 // protein tyrosine phosphatase activity // inferred from electronic annotation /// 0004872 // receptor activity // inferred from electronic annotation /// 0016787 // hydrolase activity // inferred from electronic annotation /// 0016791 // phosphatase activity // inferred from electronic annotation
1455388_at	-0.288779	-0.0397056	1.44325	-0.515355	-0.255207	0.528782	protein-L-isoaspartate (D-aspartate) O-methyltransferase domain containing 1	Pcmtd1	0006464 // protein modification process // inferred from electronic annotation	0005737 // cytoplasm // inferred from electronic annotation	0004719 // protein-L-isoaspartate (D-aspartate) O-methyltransferase activity // inferred from electronic annotation /// 0008168 // methyltransferase activity // inferred from electronic annotation /// 0016740 // transferase activity // inferred from electronic annotation
1452621_at	-0.542437	0.544097	-0.0179195	-0.139047	-0.0336329	0.183525	pterin 4 alpha carbinolamine dehydratase/dimerization cofactor of hepatocyte nuclear factor 1 alpha (TCF1) 2	Pcbd2	0006729 // tetrahydrobiopterin biosynthetic process // inferred from electronic annotation /// 0045893 // positive regulation of transcription, DNA-dependent // inferred from electronic annotation /// 0051289 // protein homotetramerization // inferred from physical interaction /// 0051291 // protein heterooligomerization // inferred from physical interaction	0005634 // nucleus // inferred from physical interaction	0004505 // phenylalanine 4-monooxygenase activity // inferred from direct assay /// 0005515 // protein binding // inferred from physical interaction /// 0005515 // protein binding // inferred from electronic annotation /// 0008124 // 4-alpha-hydroxytetrahydrobiopterin dehydratase activity // inferred from electronic annotation /// 0016829 // lyase activity // inferred from electronic annotation
1449148_a_at	-0.553405	0.0394243	0.41475	-0.0794522	-0.209166	0.297856	putative homeodomain transcription factor 1	Phtf1	0006350 // transcription // inferred from electronic annotation /// 0006355 // regulation of transcription, DNA-dependent // inferred from electronic annotation /// 0045449 // regulation of transcription // inferred from electronic annotation	0005634 // nucleus // inferred from electronic annotation	0003677 // DNA binding // inferred from electronic annotation /// 0030528 // transcription regulator activity // inferred from electronic annotation
1417890_at	-0.595899	-0.0919751	0.593479	-0.457816	0.0124337	0.312754	pyridoxal (pyridoxine, vitamin B6) phosphatase	Pdxp	0008152 // metabolic process // inferred from electronic annotation		0000287 // magnesium ion binding // inferred from electronic annotation /// 0003824 // catalytic activity // inferred from electronic annotation /// 0016787 // hydrolase activity // inferred from electronic annotation /// 0016791 // phosphatase activity // inferred from electronic annotation /// 0033883 // pyridoxal phosphatase activity // inferred from electronic annotation /// 0046872 // metal …
1423134_at	-0.441627	0.0826314	0.381646	-0.203639	-0.0652453	0.60045	Rab interacting lysosomal protein-like 2	Rilpl2		0005737 // cytoplasm // inferred from electronic annotation	0042802 // identical protein binding // inferred from electronic annotation
1451379_at	-0.393328	0.184915	0.860057	-0.400689	-0.393698	0.561264	RAB22A, member RAS oncogene family	Rab22a	0006810 // transport // inferred from electronic annotation /// 0006897 // endocytosis // inferred from electronic annotation /// 0007032 // endosome organization // inferred from electronic annotation /// 0007264 // small GTPase mediated signal transduction // inferred from electronic annotation /// 0015031 // protein transport // inferred from electronic annotation	0005768 // endosome // inferred from electronic annotation /// 0005769 // early endosome // inferred from electronic annotation /// 0005886 // plasma membrane // inferred from electronic annotation /// 0010008 // endosome membrane // inferred from electronic annotation /// 0016020 // membrane // inferred from electronic annotation	0000166 // nucleotide binding // inferred from electronic annotation /// 0005515 // protein binding // inferred from electronic annotation /// 0005525 // GTP binding // inferred from electronic annotation
1421873_s_at	-1.27004	0.788545	0.543486	-0.367826	-0.186817	0.260714	RAB24, member RAS oncogene family	Rab24	0006810 // transport // inferred from electronic annotation /// 0006914 // autophagy // inferred from electronic annotation /// 0007264 // small GTPase mediated signal transduction // inferred from electronic annotation /// 0015031 // protein transport // inferred from electronic annotation	0005768 // endosome // inferred from electronic annotation /// 0005770 // late endosome // inferred from electronic annotation /// 0005783 // endoplasmic reticulum // inferred from electronic annotation /// 0005793 // ER-Golgi intermediate compartment // inferred from electronic annotation /// 0005794 // Golgi apparatus // inferred from electronic annotation /// 0016020 // membrane // inferred fr…	0000166 // nucleotide binding // inferred from electronic annotation /// 0005525 // GTP binding // inferred from electronic annotation
1448899_s_at	-0.311708	0.645494	0.0295719	-0.26273	0.150581	-0.304569	RAD51 associated protein 1	Rad51ap1	0006281 // DNA repair // inferred from electronic annotation /// 0006310 // DNA recombination // inferred from physical interaction /// 0006974 // response to DNA damage stimulus // inferred from electronic annotation	0005634 // nucleus // inferred from direct assay /// 0005634 // nucleus // inferred from electronic annotation	0003677 // DNA binding // inferred from electronic annotation /// 0003690 // double-stranded DNA binding // inferred from sequence or structural similarity /// 0003697 // single-stranded DNA binding // inferred from sequence or structural similarity /// 0003723 // RNA binding // inferred from electronic annotation /// 0003723 // RNA binding // inferred from sequence or structural similarity
1424471_at	-2.48363	1.06477	1.90842	-3.07613	-0.397004	0.421315	Rap guanine nucleotide exchange factor (GEF) 3	Rapgef3	0001932 // regulation of protein amino acid phosphorylation // inferred from electronic annotation /// 0007242 // intracellular signaling cascade // inferred from electronic annotation /// 0007264 // small GTPase mediated signal transduction // inferred from electronic annotation /// 0051056 // regulation of small GTPase mediated signal transduction // inferred from electronic annotation	0005622 // intracellular // inferred from electronic annotation /// 0005737 // cytoplasm // inferred from electronic annotation /// 0005952 // cAMP-dependent protein kinase complex // inferred from electronic annotation /// 0016020 // membrane // inferred from electronic annotation	0000166 // nucleotide binding // inferred from electronic annotation /// 0005085 // guanyl-nucleotide exchange factor activity // inferred from direct assay /// 0005085 // guanyl-nucleotide exchange factor activity // inferred from electronic annotation /// 0008603 // cAMP-dependent protein kinase regulator activity // inferred from electronic annotation /// 0030552 // cAMP binding // inferred fr…
1437628_s_at	-0.534631	0.164202	0.345154	-0.282116	-0.11792	0.155982	ras homolog gene family, member A	Rhoa	0000902 // cell morphogenesis // inferred from genetic interaction /// 0007155 // cell adhesion // inferred from mutant phenotype /// 0007160 // cell-matrix adhesion // inferred from direct assay /// 0007229 // integrin-mediated signaling pathway // traceable author statement /// 0007264 // small GTPase mediated signal transduction // inferred from electronic annotation /// 0007266 // Rho protein…	0005622 // intracellular // inferred from electronic annotation /// 0005634 // nucleus // inferred from direct assay /// 0005737 // cytoplasm // inferred from electronic annotation /// 0005829 // cytosol // inferred from direct assay /// 0005829 // cytosol // traceable author statement /// 0005856 // cytoskeleton // inferred from electronic annotation /// 0005886 // plasma membrane // inferred fr…	0000166 // nucleotide binding // inferred from electronic annotation /// 0003924 // GTPase activity // inferred from direct assay /// 0003924 // GTPase activity // traceable author statement /// 0005515 // protein binding // inferred from physical interaction /// 0005515 // protein binding // inferred from electronic annotation /// 0005525 // GTP binding // inferred from electronic annotation
1429319_at	-1.43992	0.296337	0.738672	-1.27173	-0.252352	0.421792	ras homolog gene family, member H	Rhoh	0007264 // small GTPase mediated signal transduction // inferred from electronic annotation /// 0043124 // negative regulation of I-kappaB kinase/NF-kappaB cascade // inferred from electronic annotation	0005622 // intracellular // inferred from electronic annotation /// 0005737 // cytoplasm // inferred from electronic annotation /// 0005886 // plasma membrane // inferred from electronic annotation /// 0016020 // membrane // inferred from electronic annotation	0000166 // nucleotide binding // inferred from electronic annotation /// 0005515 // protein binding // inferred from electronic annotation /// 0005525 // GTP binding // inferred from electronic annotation /// 0019210 // kinase inhibitor activity // inferred from electronic annotation
1424163_at	-0.186468	0.209306	0.360941	-0.543953	-0.0944653	0.187003	required for meiotic nuclear division 5 homolog B (S. cerevisiae)	Rmnd5b
1451309_at	-0.941699	0.0314773	0.359084	-0.179162	-0.00554625	0.388742	Rho GTPase activating protein 1	Arhgap1	0007165 // signal transduction // inferred from electronic annotation /// 0007264 // small GTPase mediated signal transduction // not recorded /// 0043087 // regulation of GTPase activity // inferred from direct assay	0001726 // ruffle // inferred from direct assay /// 0005622 // intracellular // inferred from electronic annotation /// 0005737 // cytoplasm // inferred from electronic annotation /// 0005886 // plasma membrane // inferred from direct assay	0005096 // GTPase activator activity // inferred from electronic annotation /// 0005100 // Rho GTPase activator activity // inferred from direct assay /// 0005100 // Rho GTPase activator activity // not recorded /// 0017124 // SH3 domain binding // inferred from electronic annotation /// 0030675 // Rac GTPase activator activity // inferred from direct assay
1424249_a_at	-1.21748	0.194348	0.55611	-0.725091	-0.13255	0.542238	Rho GTPase activating protein 9	Arhgap9	0007165 // signal transduction // inferred from electronic annotation	0005622 // intracellular // inferred from electronic annotation	0005096 // GTPase activator activity // not recorded
1418108_at	-0.832493	1.22527	0.108193	-0.516386	-0.113933	0.161518	rhotekin 2	Rtkn2	0008284 // positive regulation of cell proliferation // inferred from direct assay /// 0030097 // hemopoiesis // inferred from direct assay	0005886 // plasma membrane // inferred from direct assay
1449243_a_at	-0.615039	0.0307798	0.365101	-0.0502612	-0.121218	0.0830701	ribosomal protein S19	Rps19	0006412 // translation // inferred from electronic annotation /// 0015669 // gas transport // inferred from sequence or structural similarity /// 0030218 // erythrocyte differentiation // inferred from sequence or structural similarity /// 0048856 // anatomical structure development // inferred from sequence or structural similarity	0005622 // intracellular // inferred from electronic annotation /// 0005730 // nucleolus // not recorded /// 0005730 // nucleolus // inferred from sequence or structural similarity /// 0005840 // ribosome // inferred from electronic annotation /// 0022627 // cytosolic small ribosomal subunit // inferred from sequence or structural similarity /// 0030529 // ribonucleoprotein complex // inferred fr…	0003735 // structural constituent of ribosome // inferred from electronic annotation /// 0005515 // protein binding // not recorded /// 0005515 // protein binding // inferred from sequence or structural similarity
1427720_a_at	-0.463619	0.0663764	0.545454	-0.111794	-0.0749629	0.187092	ribosomal RNA processing 1 homolog (S. cerevisiae)	Rrp1	0006364 // rRNA processing // inferred from electronic annotation	0005634 // nucleus // inferred from electronic annotation /// 0030688 // preribosome, small subunit precursor // inferred from electronic annotation
1416830_at	-0.484411	0.1211	0.175298	-0.413789	-0.152809	0.443757	RIKEN cDNA 0610031J06 gene	0610031J06Rik		0016020 // membrane // inferred from electronic annotation /// 0016021 // integral to membrane // inferred from electronic annotation
1423440_at	-0.462345	0.979552	0.070447	-0.462368	-0.326598	0.14175	RIKEN cDNA 1110001A07 gene	1110001A07Rik	0007049 // cell cycle // inferred from electronic annotation /// 0007067 // mitosis // inferred from electronic annotation /// 0051301 // cell division // inferred from electronic annotation	0000777 // condensed chromosome kinetochore // inferred from electronic annotation /// 0005819 // spindle // inferred from electronic annotation
1419333_at	-0.234421	0.257229	0.247189	-0.693419	-0.0350931	0.636748	RIKEN cDNA 1110008J03 gene	1110008J03Rik
1428675_at	-1.0499	0.403118	0.207194	-0.667465	-0.0245956	0.384913	RIKEN cDNA 1110049F12 gene /// similar to thioredoxin family Trp26	1110049F12Rik /// LOC100047869
1418003_at	-4.68767	-0.147639	0.947548	-2.41787	0.0885792	0.867737	RIKEN cDNA 1190002H23 gene	1190002H23Rik	0007049 // cell cycle // not recorded /// 0007049 // cell cycle // inferred from electronic annotation	0005634 // nucleus // not recorded /// 0005634 // nucleus // inferred from electronic annotation /// 0005737 // cytoplasm // not recorded /// 0005737 // cytoplasm // inferred from electronic annotation /// 0005813 // centrosome // inferred from electronic annotation	0005515 // protein binding // inferred from physical interaction /// 0030295 // protein kinase activator activity // not recorded
1433581_at	-0.984384	-0.188152	0.473732	-0.231557	0.168546	0.758203	RIKEN cDNA 1190002N15 gene /// hypothetical protein LOC100044725	1190002N15Rik /// LOC100044725		0005576 // extracellular region // inferred from electronic annotation
1427932_s_at	-0.312494	0.244109	1.69192	-0.728698	-0.494717	1.27987	RIKEN cDNA 1200003I10 gene /// RIKEN cDNA 1200015M12 gene /// RIKEN cDNA 1200016E24 gene /// RIKEN cDNA A130040M12 gene /// RIKEN cDNA E430024C06 gene	1200003I10Rik /// 1200015M12Rik /// 1200016E24Rik /// A130040M12Rik /// E430024C06Rik
1419265_at	-0.844489	0.409201	0.135919	-0.135702	-0.129116	0.366796	RIKEN cDNA 1200014M14 gene	1200014M14Rik			0005515 // protein binding // inferred from physical interaction /// 0042802 // identical protein binding // inferred from physical interaction
1420810_at	-0.965928	0.476365	0.506424	0.0270818	-0.112203	0.633641	RIKEN cDNA 1500003O03 gene /// similar to EF-hand Ca2+ binding protein p22	1500003O03Rik /// LOC100048622		0005737 // cytoplasm // inferred from electronic annotation	0005509 // calcium ion binding // inferred from electronic annotation /// 0046872 // metal ion binding // inferred from electronic annotation
1452584_at	-0.682534	0.191945	0.164021	-0.327019	-0.0764545	0.267163	RIKEN cDNA 1500032L24 gene	1500032L24Rik		0005739 // mitochondrion // inferred from electronic annotation /// 0016020 // membrane // inferred from electronic annotation /// 0016021 // integral to membrane // inferred from electronic annotation
1449412_at	-0.657232	-0.0409794	0.296089	-0.179247	0.00240262	0.470532	RIKEN cDNA 1810046J19 gene	1810046J19Rik	0045454 // cell redox homeostasis // inferred from electronic annotation	0005737 // cytoplasm // inferred from electronic annotation	0008430 // selenium binding // inferred from electronic annotation
1425054_a_at	-0.51627	0.211814	0.0411345	-0.410282	-0.0475518	0.401955	RIKEN cDNA 2510006D16 gene	2510006D16Rik		0016020 // membrane // inferred from electronic annotation /// 0016021 // integral to membrane // inferred from electronic annotation
1449617_at	-0.552761	0.163732	0.337603	-0.259877	0.0251703	0.0636826	RIKEN cDNA 2900092E17 gene	2900092E17Rik
1418185_at	-0.893749	0.113544	0.357811	-0.442186	-0.127961	0.878767	RIKEN cDNA 4733401H18 gene	4733401H18Rik		0005634 // nucleus // inferred from electronic annotation
1424045_at	-2.12312	0.0686442	0.861909	-0.911418	-0.0600986	1.17875	RIKEN cDNA 5730437N04 gene	5730437N04Rik		0016020 // membrane // inferred from electronic annotation /// 0016021 // integral to membrane // inferred from electronic annotation
1418776_at	-5.59679	0.761573	2.44365	-5.06256	-1.05118	0.819004	RIKEN cDNA 5830443L24 gene	5830443L24Rik	0006955 // immune response // inferred from electronic annotation		0003924 // GTPase activity // inferred from electronic annotation /// 0005525 // GTP binding // inferred from electronic annotation
1454632_at	-0.373071	0.457513	0.431637	-0.0830666	-0.215211	0.58784	RIKEN cDNA 6330442E10 gene	6330442E10Rik		0016020 // membrane // inferred from electronic annotation /// 0016021 // integral to membrane // inferred from electronic annotation
1456870_at	-0.861883	0.0108766	1.78238	-0.84773	-0.622453	0.837863	RIKEN cDNA A430107D22 gene	A430107D22Rik	0007165 // signal transduction // inferred from electronic annotation /// 0051056 // regulation of small GTPase mediated signal transduction // inferred from electronic annotation	0005622 // intracellular // inferred from electronic annotation	0005096 // GTPase activator activity // inferred from electronic annotation
1427655_a_at	-2.41495	0.903149	1.04772	-1.62605	-0.258315	0.283622	RIKEN cDNA A630038E17 gene	A630038E17Rik
1451123_at	0.117411	-0.0171305	0.0813055	-0.559358	-0.0396965	0.362649	RIKEN cDNA C330016O10 gene	C330016O10Rik		0005737 // cytoplasm // inferred from electronic annotation /// 0016020 // membrane // inferred from electronic annotation /// 0030659 // cytoplasmic vesicle membrane // inferred from electronic annotation /// 0031410 // cytoplasmic vesicle // inferred from electronic annotation
1427874_at	-0.500686	-0.119885	0.480394	-0.375732	-0.223056	0.62787	ring finger protein 114	Rnf114	0007275 // multicellular organismal development // inferred from electronic annotation /// 0007283 // spermatogenesis // inferred from electronic annotation /// 0030154 // cell differentiation // inferred from electronic annotation	0005622 // intracellular // inferred from electronic annotation	0005515 // protein binding // inferred from electronic annotation /// 0008270 // zinc ion binding // inferred from electronic annotation /// 0046872 // metal ion binding // inferred from electronic annotation
1454953_at	-1.2688	0.0650276	1.02303	-1.17024	-0.667956	1.15991	ring finger protein 157	Rnf157			0005515 // protein binding // inferred from electronic annotation /// 0008270 // zinc ion binding // inferred from electronic annotation /// 0046872 // metal ion binding // inferred from electronic annotation
1417509_at	-0.0712011	-0.0219407	1.09386	-0.0113885	-0.00285602	0.774303	ring finger protein 19A	Rnf19a	0006511 // ubiquitin-dependent protein catabolic process // inferred from electronic annotation	0005813 // centrosome // inferred from electronic annotation /// 0016020 // membrane // inferred from electronic annotation /// 0016021 // integral to membrane // inferred from electronic annotation	0005515 // protein binding // inferred from electronic annotation /// 0008270 // zinc ion binding // inferred from electronic annotation /// 0016874 // ligase activity // inferred from electronic annotation /// 0046872 // metal ion binding // inferred from electronic annotation
1423842_a_at	-0.80151	-0.0782177	1.00556	0.24533	0.439619	1.16856	ring finger protein 41	Rnf41	0006511 // ubiquitin-dependent protein catabolic process // inferred from electronic annotation /// 0016567 // protein ubiquitination // inferred from electronic annotation		0005515 // protein binding // inferred from electronic annotation /// 0008270 // zinc ion binding // inferred from electronic annotation /// 0016874 // ligase activity // inferred from electronic annotation /// 0016881 // acid-amino acid ligase activity // inferred from electronic annotation /// 0031386 // protein tag // inferred from electronic annotation /// 0046872 // metal ion binding // infe…
1416354_at	-0.733143	-0.00251993	0.700992	-0.149466	0.137268	0.267212	RNA binding motif protein, X chromosome	Rbmx		0030529 // ribonucleoprotein complex // inferred from electronic annotation	0000166 // nucleotide binding // inferred from electronic annotation /// 0003676 // nucleic acid binding // inferred from electronic annotation
1422864_at	-0.70131	0.0930974	0.736258	-0.352409	-0.430545	0.636042	runt related transcription factor 1	Runx1	0001501 // skeletal system development // inferred from mutant phenotype /// 0001701 // in utero embryonic development // inferred from mutant phenotype /// 0001889 // liver development // inferred from mutant phenotype /// 0006350 // transcription // inferred from electronic annotation /// 0006355 // regulation of transcription, DNA-dependent // inferred from direct assay /// 0006355 // regulati…	0005634 // nucleus // inferred from electronic annotation	0003677 // DNA binding // inferred from direct assay /// 0003677 // DNA binding // inferred from electronic annotation /// 0003700 // transcription factor activity // inferred from direct assay /// 0003700 // transcription factor activity // inferred from electronic annotation /// 0005515 // protein binding // inferred from physical interaction /// 0005515 // protein binding // inferred from sequ…
1452703_at	-0.720094	0.0955235	1.58402	-0.254885	-0.045042	0.768251	S-adenosylhomocysteine hydrolase-like 2	Ahcyl2	0006730 // one-carbon compound metabolic process // inferred from electronic annotation /// 0008152 // metabolic process // inferred from electronic annotation		0003824 // catalytic activity // inferred from electronic annotation /// 0004013 // adenosylhomocysteinase activity // inferred from electronic annotation /// 0005488 // binding // inferred from electronic annotation /// 0016787 // hydrolase activity // inferred from electronic annotation
1426458_at	-0.143337	-0.0857371	2.0788	0.279014	0.207579	0.411326	sarcolemma associated protein	Slmap	0006457 // protein folding // inferred from electronic annotation	0005737 // cytoplasm // inferred from electronic annotation /// 0005813 // centrosome // inferred from electronic annotation /// 0005886 // plasma membrane // inferred from electronic annotation /// 0016020 // membrane // inferred from electronic annotation /// 0016021 // integral to membrane // inferred from direct assay /// 0016021 // integral to membrane // inferred from electronic annotation …	0051082 // unfolded protein binding // inferred from electronic annotation
1460235_at	-0.991271	0.476967	0.267054	-0.465031	0.127864	-0.00271352	scavenger receptor class B, member 2	Scarb2	0007155 // cell adhesion // inferred from electronic annotation	0005764 // lysosome // inferred from electronic annotation /// 0005765 // lysosomal membrane // inferred from electronic annotation /// 0016020 // membrane // inferred from electronic annotation /// 0016021 // integral to membrane // inferred from electronic annotation	0004872 // receptor activity // inferred from electronic annotation /// 0005515 // protein binding // inferred from physical interaction /// 0005515 // protein binding // inferred from electronic annotation
1426972_at	-2.40354	0.522981	0.296471	-1.20568	0.228391	0.130196	Sec24 related gene family, member D (S. cerevisiae)	Sec24d	0006810 // transport // inferred from electronic annotation /// 0006886 // intracellular protein transport // inferred from electronic annotation /// 0006888 // ER to Golgi vesicle-mediated transport // inferred from electronic annotation /// 0015031 // protein transport // inferred from electronic annotation	0030127 // COPII vesicle coat // inferred from electronic annotation	0005515 // protein binding // inferred from electronic annotation /// 0008270 // zinc ion binding // inferred from electronic annotation
1438934_x_at	-1.28587	1.02976	0.866811	-0.577318	0.442816	-0.191969	sema domain, immunoglobulin domain (Ig), transmembrane domain (TM) and short cytoplasmic domain, (semaphorin) 4A	Sema4a	0007275 // multicellular organismal development // inferred from electronic annotation /// 0007399 // nervous system development // inferred from electronic annotation /// 0030154 // cell differentiation // inferred from electronic annotation	0016020 // membrane // inferred from electronic annotation /// 0016021 // integral to membrane // inferred from electronic annotation	0004872 // receptor activity // inferred from electronic annotation
1451935_a_at	-0.408862	0.602963	0.427705	-1.08117	-0.489993	0.592685	serine protease inhibitor, Kunitz type 2	Spint2		0016020 // membrane // inferred from electronic annotation /// 0016021 // integral to membrane // inferred from electronic annotation	0004866 // endopeptidase inhibitor activity // inferred from electronic annotation /// 0004867 // serine-type endopeptidase inhibitor activity // inferred from electronic annotation
1417334_at	-0.609306	-0.000259399	0.352484	-0.895707	-0.263188	0.604398	serine/threonine kinase 19	Stk19	0006952 // defense response // inferred from electronic annotation /// 0006986 // response to unfolded protein // inferred from electronic annotation /// 0007584 // response to nutrient // inferred from electronic annotation	0005634 // nucleus // inferred from electronic annotation /// 0005829 // cytosol // inferred from electronic annotation /// 0043234 // protein complex // inferred from electronic annotation	0000166 // nucleotide binding // inferred from electronic annotation /// 0004674 // protein serine/threonine kinase activity // inferred from electronic annotation /// 0005515 // protein binding // inferred from electronic annotation /// 0005524 // ATP binding // inferred from electronic annotation /// 0016301 // kinase activity // inferred from electronic annotation /// 0016740 // transferase ac…
1440195_at	-0.4467	0.543919	0.104542	-0.113066	-0.193397	0.756651	Serpine1 mRNA binding protein 1	Serbp1		0005634 // nucleus // inferred from electronic annotation /// 0005737 // cytoplasm // inferred from electronic annotation	0003723 // RNA binding // inferred from electronic annotation /// 0003730 // mRNA 3'-UTR binding // inferred from sequence or structural similarity
1427417_at	-0.0739435	0.00387637	0.789536	-0.0149625	-0.0221488	0.989156	sex comb on midleg-like 4 (Drosophila)	Scml4	0006350 // transcription // inferred from electronic annotation /// 0006355 // regulation of transcription, DNA-dependent // inferred from electronic annotation	0005634 // nucleus // inferred from electronic annotation	0003677 // DNA binding // inferred from electronic annotation /// 0003700 // transcription factor activity // inferred from electronic annotation
1449105_at	-3.12877	0.157699	1.20289	-1.63768	0.0452116	1.04551	SH2 domain protein 2A	Sh2d2a	0008283 // cell proliferation // inferred from mutant phenotype	0005737 // cytoplasm // inferred from electronic annotation /// 0005886 // plasma membrane // inferred from electronic annotation /// 0016020 // membrane // inferred from electronic annotation	0005070 // SH3/SH2 adaptor activity // inferred from sequence or structural similarity /// 0005515 // protein binding // inferred from physical interaction /// 0005515 // protein binding // inferred from electronic annotation /// 0017124 // SH3 domain binding // inferred from electronic annotation
1431592_a_at	-0.595711	0.347354	1.20272	-0.232717	-0.450235	1.12322	SH3-domain kinase binding protein 1	Sh3kbp1	0006897 // endocytosis // inferred from electronic annotation /// 0006915 // apoptosis // inferred from electronic annotation	0005737 // cytoplasm // inferred from electronic annotation /// 0005856 // cytoskeleton // inferred from electronic annotation /// 0016020 // membrane // inferred from electronic annotation /// 0019717 // synaptosome // inferred from electronic annotation /// 0030054 // cell junction // inferred from electronic annotation /// 0030659 // cytoplasmic vesicle membrane // inferred from electronic ann…	0005515 // protein binding // inferred from physical interaction /// 0005515 // protein binding // inferred from electronic annotation /// 0016301 // kinase activity // inferred from electronic annotation /// 0017124 // SH3 domain binding // inferred from electronic annotation
1426940_at	-0.217893	-0.307787	0.596539	-0.950545	-0.467697	0.540198	SID1 transmembrane family, member 2	Sidt2		0016020 // membrane // inferred from electronic annotation /// 0016021 // integral to membrane // inferred from electronic annotation
1420915_at	0.0584017	0.0641521	0.785363	-0.580882	-0.551144	1.27513	signal transducer and activator of transcription 1	Stat1	0006350 // transcription // inferred from mutant phenotype /// 0006350 // transcription // inferred from electronic annotation /// 0006355 // regulation of transcription, DNA-dependent // inferred from electronic annotation /// 0007165 // signal transduction // inferred from electronic annotation /// 0019221 // cytokine-mediated signaling pathway // inferred from direct assay /// 0031663 // lipop…	0005634 // nucleus // inferred from direct assay /// 0005634 // nucleus // inferred from electronic annotation /// 0005737 // cytoplasm // inferred from direct assay /// 0005737 // cytoplasm // inferred from electronic annotation	0003677 // DNA binding // inferred from electronic annotation /// 0003700 // transcription factor activity // inferred from mutant phenotype /// 0003700 // transcription factor activity // inferred from electronic annotation /// 0004871 // signal transducer activity // inferred from electronic annotation /// 0005509 // calcium ion binding // inferred from electronic annotation /// 0005515 // prot…
1449444_a_at	-0.950898	0.028211	0.207215	-0.292774	-0.0768541	0.134279	similar to microfibrillar-associated protein 1A /// microfibrillar-associated protein 1A /// microfibrillar-associated protein 1B	LOC100048499 /// Mfap1a /// Mfap1b		0005576 // extracellular region // inferred from electronic annotation /// 0005578 // proteinaceous extracellular matrix // inferred from electronic annotation
1416554_at	-1.37466	0.594177	0.0789852	-0.588919	0.111993	0.486094	similar to Pdlim1 protein /// PDZ and LIM domain 1 (elfin)	LOC100048338 /// Pdlim1	0045449 // regulation of transcription // inferred from direct assay	0005667 // transcription factor complex // inferred from direct assay /// 0005737 // cytoplasm // inferred from electronic annotation /// 0005856 // cytoskeleton // inferred from electronic annotation	0003713 // transcription coactivator activity // inferred from direct assay /// 0005515 // protein binding // inferred from physical interaction /// 0005515 // protein binding // inferred from electronic annotation /// 0008270 // zinc ion binding // inferred from electronic annotation /// 0046872 // metal ion binding // inferred from electronic annotation
1426848_at	-0.547694	0.125448	0.382441	-0.390579	0.202271	0.252474	similar to SEC24 related gene family, member B (S. cerevisiae) /// Sec24 related gene family, member B (S. cerevisiae)	LOC100047481 /// Sec24b	0006810 // transport // inferred from electronic annotation /// 0006886 // intracellular protein transport // inferred from electronic annotation /// 0006888 // ER to Golgi vesicle-mediated transport // inferred from electronic annotation /// 0015031 // protein transport // inferred from electronic annotation	0030127 // COPII vesicle coat // inferred from electronic annotation	0005515 // protein binding // inferred from electronic annotation /// 0008270 // zinc ion binding // inferred from electronic annotation
1416796_at	-2.07509	0.592441	0.285963	-1.84684	-0.275542	0.092555	similar to SH2/SH3 adaptor protein /// non-catalytic region of tyrosine kinase adaptor protein 2	LOC100044475 /// Nck2	0007015 // actin filament organization // inferred from mutant phenotype /// 0016477 // cell migration // inferred from mutant phenotype /// 0030032 // lamellipodium assembly // inferred from mutant phenotype /// 0030838 // positive regulation of actin filament polymerization // inferred from electronic annotation /// 0042102 // positive regulation of T cell proliferation // inferred from electro…	0012506 // vesicle membrane // inferred from direct assay	0005515 // protein binding // inferred from electronic annotation /// 0016301 // kinase activity // inferred from electronic annotation
1415874_at	0.277549	-0.0301391	1.99418	-0.0785557	-0.0391577	1.55329	similar to sprouty 1 /// sprouty homolog 1 (Drosophila)	LOC100046643 /// Spry1	0001656 // metanephros development // inferred from genetic interaction /// 0001657 // ureteric bud development // inferred from genetic interaction /// 0001657 // ureteric bud development // inferred from mutant phenotype /// 0001759 // induction of an organ // inferred from mutant phenotype /// 0007275 // multicellular organismal development // inferred from electronic annotation /// 0009966 //…	0005737 // cytoplasm // inferred from electronic annotation /// 0016020 // membrane // inferred from electronic annotation	0005515 // protein binding // inferred from physical interaction
1449393_at	-4.99435	0.884759	3.51855	-4.7478	-2.6679	3.14393	similar to T cell signal transduction molecule1 SAP /// SH2 domain protein 1A	LOC100046930 /// Sh2d1a	0006959 // humoral immune response // inferred from mutant phenotype /// 0006968 // cellular defense response // inferred from electronic annotation /// 0007267 // cell-cell signaling // inferred from electronic annotation /// 0045954 // positive regulation of natural killer cell mediated cytotoxicity // inferred from mutant phenotype	0005737 // cytoplasm // inferred from electronic annotation	0005070 // SH3/SH2 adaptor activity // inferred from electronic annotation /// 0005515 // protein binding // inferred from electronic annotation
1424822_at	-0.252719	-0.0128576	0.724647	-0.113525	0.0149309	0.664877	SLAIN motif family, member 1	Slain1
1425086_a_at	-3.70824	0.100899	1.28255	-2.42198	-0.0453256	2.1946	SLAM family member 6	Slamf6		0005886 // plasma membrane // inferred from electronic annotation /// 0005887 // integral to plasma membrane // inferred from sequence or structural similarity /// 0016020 // membrane // inferred from electronic annotation /// 0016021 // integral to membrane // inferred from electronic annotation	0004872 // receptor activity // inferred from electronic annotation
1427049_s_at	-1.17683	-0.26165	0.843015	-0.331349	0.29531	0.556241	smoothened homolog (Drosophila)	Smo	0001570 // vasculogenesis // inferred from mutant phenotype /// 0001649 // osteoblast differentiation // inferred from mutant phenotype /// 0001755 // neural crest cell migration // inferred from genetic interaction /// 0002052 // positive regulation of neuroblast proliferation // inferred from genetic interaction /// 0003007 // heart morphogenesis // inferred from genetic interaction /// 0007165…	0005929 // cilium // inferred from direct assay /// 0016020 // membrane // inferred from electronic annotation /// 0016021 // integral to membrane // inferred from electronic annotation	0004871 // signal transducer activity // inferred from electronic annotation /// 0004872 // receptor activity // inferred from electronic annotation /// 0004888 // transmembrane receptor activity // inferred from electronic annotation /// 0004926 // non-G-protein coupled 7TM receptor activity // inferred from electronic annotation /// 0004930 // G-protein coupled receptor activity // inferred fro…
1417584_at	-1.34365	0.936799	0.719916	-1.46008	-0.521002	1.05954	solute carrier family 11 (proton-coupled divalent metal ion transporters), member 2	Slc11a2	0006810 // transport // inferred from electronic annotation /// 0006811 // ion transport // inferred from electronic annotation /// 0006824 // cobalt ion transport // inferred from direct assay /// 0006826 // iron ion transport // inferred from direct assay /// 0006826 // iron ion transport // inferred from mutant phenotype /// 0006826 // iron ion transport // inferred from electronic annotation …	0005765 // lysosomal membrane // inferred from electronic annotation /// 0005768 // endosome // inferred from direct assay /// 0005769 // early endosome // inferred from direct assay /// 0005886 // plasma membrane // inferred from direct assay /// 0012505 // endomembrane system // inferred from direct assay /// 0016020 // membrane // inferred from electronic annotation /// 0016021 // integral to …	0005215 // transporter activity // inferred from electronic annotation /// 0005375 // copper ion transmembrane transporter activity // inferred from electronic annotation /// 0005381 // iron ion transmembrane transporter activity // inferred from direct assay /// 0005384 // manganese ion transmembrane transporter activity // inferred from electronic annotation /// 0005506 // iron ion binding // i…
1433595_at	-1.34895	0.0445085	1.21722	-1.24421	-0.316027	1.18377	solute carrier family 35 (UDP-glucuronic acid/UDP-N-acetylgalactosamine dual transporter), member D1	Slc35d1		0016020 // membrane // inferred from electronic annotation /// 0016021 // integral to membrane // inferred from electronic annotation
1426634_at	-0.0727394	-0.0402602	5.84527	-0.00477032	-0.0175329	4.35473	solute carrier family 5 (sodium/glucose cotransporter), member 9	Slc5a9	0006810 // transport // inferred from electronic annotation /// 0006811 // ion transport // inferred from electronic annotation /// 0006814 // sodium ion transport // inferred from electronic annotation	0016020 // membrane // inferred from electronic annotation /// 0016021 // integral to membrane // inferred from electronic annotation	0005215 // transporter activity // inferred from electronic annotation /// 0031402 // sodium ion binding // inferred from electronic annotation
1424118_a_at	-0.393038	0.73388	0.154949	-0.0885569	0.0284694	0.130584	SPC25, NDC80 kinetochore complex component, homolog (S. cerevisiae)	Spc25	0007049 // cell cycle // inferred from electronic annotation /// 0007067 // mitosis // inferred from electronic annotation /// 0051301 // cell division // inferred from electronic annotation	0000777 // condensed chromosome kinetochore // inferred from electronic annotation /// 0005634 // nucleus // inferred from electronic annotation
1460407_at	-2.26645	-0.489966	3.74748	-1.67632	0.813982	6.8473	Spi-B transcription factor (Spi-1/PU.1 related)	Spib	0006350 // transcription // inferred from electronic annotation /// 0006355 // regulation of transcription, DNA-dependent // inferred from direct assay /// 0006355 // regulation of transcription, DNA-dependent // inferred from electronic annotation /// 0030225 // macrophage differentiation // inferred from direct assay	0005634 // nucleus // inferred from electronic annotation /// 0005667 // transcription factor complex // inferred by curator	0003677 // DNA binding // inferred from electronic annotation /// 0003700 // transcription factor activity // inferred from direct assay /// 0003700 // transcription factor activity // inferred from electronic annotation /// 0043565 // sequence-specific DNA binding // inferred from electronic annotation
1450576_a_at	-0.769202	0.671322	0.278653	-0.867359	0.824523	0.00262403	splicing factor 3a, subunit 2	Sf3a2	0000398 // nuclear mRNA splicing, via spliceosome // traceable author statement /// 0006397 // mRNA processing // inferred from electronic annotation /// 0008380 // RNA splicing // inferred from electronic annotation	0005622 // intracellular // inferred from electronic annotation /// 0005634 // nucleus // inferred from sequence or structural similarity /// 0005634 // nucleus // inferred from direct assay /// 0005634 // nucleus // inferred from electronic annotation /// 0005681 // spliceosome // inferred from electronic annotation	0003676 // nucleic acid binding // inferred from electronic annotation /// 0008270 // zinc ion binding // inferred from electronic annotation /// 0031202 // RNA splicing factor activity, transesterification mechanism // traceable author statement /// 0046872 // metal ion binding // inferred from electronic annotation
1451492_at	-1.55466	-0.0316197	0.139512	-1.09199	0.0446345	0.429524	Src-like-adaptor 2	Sla2	0000122 // negative regulation of transcription from RNA polymerase II promoter // inferred from sequence or structural similarity /// 0006955 // immune response // inferred from electronic annotation /// 0042110 // T cell activation // inferred from direct assay /// 0050849 // negative regulation of calcium-mediated signaling // inferred from sequence or structural similarity	0005737 // cytoplasm // inferred from electronic annotation /// 0005768 // endosome // inferred from electronic annotation /// 0005770 // late endosome // inferred from direct assay /// 0005770 // late endosome // inferred from electronic annotation /// 0005886 // plasma membrane // inferred from direct assay /// 0005886 // plasma membrane // inferred from electronic annotation /// 0016020 // mem…	0005070 // SH3/SH2 adaptor activity // inferred from sequence or structural similarity /// 0005515 // protein binding // inferred from physical interaction /// 0005515 // protein binding // inferred from electronic annotation /// 0005515 // protein binding // inferred from sequence or structural similarity /// 0047485 // protein N-terminus binding // inferred from sequence or structural similarity
1417697_at	-1.44482	0.093294	1.54743	-0.257417	-0.0552189	0.559283	sterol O-acyltransferase 1	Soat1	0006629 // lipid metabolic process // inferred from electronic annotation /// 0008202 // steroid metabolic process // inferred from electronic annotation /// 0008203 // cholesterol metabolic process // inferred from direct assay /// 0008203 // cholesterol metabolic process // not recorded /// 0008203 // cholesterol metabolic process // inferred from electronic annotation	0005783 // endoplasmic reticulum // inferred from electronic annotation /// 0005789 // endoplasmic reticulum membrane // inferred from electronic annotation /// 0005792 // microsome // inferred from direct assay /// 0016020 // membrane // not recorded /// 0016020 // membrane // inferred from electronic annotation /// 0016021 // integral to membrane // inferred from electronic annotation	0004772 // sterol O-acyltransferase activity // inferred from direct assay /// 0004772 // sterol O-acyltransferase activity // not recorded /// 0004772 // sterol O-acyltransferase activity // inferred from electronic annotation /// 0008415 // acyltransferase activity // inferred from electronic annotation /// 0016740 // transferase activity // inferred from electronic annotation /// 0034736 // ch…
1452197_at	-0.820466	0.147172	0.770695	-0.295339	0.103753	0.0852073	structural maintenance of chromosomes 4	Smc4	0007049 // cell cycle // inferred from electronic annotation /// 0007067 // mitosis // inferred from electronic annotation /// 0007076 // mitotic chromosome condensation // inferred from electronic annotation /// 0007076 // mitotic chromosome condensation // inferred from sequence or structural similarity /// 0051276 // chromosome organization // inferred from electronic annotation /// 0051301 //…	0005634 // nucleus // inferred from electronic annotation /// 0005694 // chromosome // inferred from electronic annotation /// 0005737 // cytoplasm // inferred from electronic annotation	0000166 // nucleotide binding // inferred from electronic annotation /// 0005515 // protein binding // inferred from electronic annotation /// 0005524 // ATP binding // inferred from electronic annotation /// 0046982 // protein heterodimerization activity // inferred from sequence or structural similarity
1451339_at	-1.13995	0.616639	0.49863	-0.663998	0.070096	0.340139	sulfite oxidase	Suox	0007584 // response to nutrient // inferred from electronic annotation /// 0055114 // oxidation reduction // inferred from electronic annotation	0005739 // mitochondrion // inferred from direct assay /// 0005739 // mitochondrion // inferred from electronic annotation /// 0005758 // mitochondrial intermembrane space // inferred from electronic annotation /// 0005829 // cytosol // inferred from electronic annotation	0005506 // iron ion binding // inferred from electronic annotation /// 0008482 // sulfite oxidase activity // inferred from electronic annotation /// 0009055 // electron carrier activity // inferred from electronic annotation /// 0016491 // oxidoreductase activity // inferred from electronic annotation /// 0020037 // heme binding // inferred from electronic annotation /// 0030151 // molybdenum io…
1418751_at	-2.22347	0.626551	2.9282	-2.32856	-1.16045	3.33648	suppression inducing transmembrane adaptor 1	Sit1	0006955 // immune response // inferred from electronic annotation /// 0050863 // regulation of T cell activation // inferred from electronic annotation /// 0050863 // regulation of T cell activation // inferred from sequence or structural similarity	0005886 // plasma membrane // not recorded /// 0005886 // plasma membrane // inferred from electronic annotation /// 0005886 // plasma membrane // inferred from sequence or structural similarity /// 0016020 // membrane // inferred from electronic annotation /// 0016021 // integral to membrane // inferred from electronic annotation	0005515 // protein binding // inferred from electronic annotation /// 0005515 // protein binding // inferred from sequence or structural similarity /// 0019900 // kinase binding // inferred from electronic annotation
1456212_x_at	-0.773657	0.30597	2.52418	-2.30802	-0.363788	2.40619	suppressor of cytokine signaling 3	Socs3	0001558 // regulation of cell growth // inferred from electronic annotation /// 0001932 // regulation of protein amino acid phosphorylation // inferred from direct assay /// 0006511 // ubiquitin-dependent protein catabolic process // inferred from electronic annotation /// 0007242 // intracellular signaling cascade // inferred from electronic annotation /// 0009968 // negative regulation of signa…		0005515 // protein binding // inferred from physical interaction /// 0005515 // protein binding // inferred from electronic annotation
1426804_at	-0.475301	0.0904357	0.994536	-0.322048	-0.261211	0.547509	SWI/SNF related, matrix associated, actin dependent regulator of chromatin, subfamily a, member 4	Smarca4	0000122 // negative regulation of transcription from RNA polymerase II promoter // inferred from direct assay /// 0000122 // negative regulation of transcription from RNA polymerase II promoter // inferred from mutant phenotype /// 0001570 // vasculogenesis // inferred from mutant phenotype /// 0001832 // blastocyst growth // inferred from mutant phenotype /// 0001835 // blastocyst hatching // in…	0000792 // heterochromatin // inferred from direct assay /// 0005634 // nucleus // inferred from direct assay /// 0005634 // nucleus // inferred from electronic annotation /// 0016514 // SWI/SNF complex // traceable author statement	0003676 // nucleic acid binding // inferred from electronic annotation /// 0003677 // DNA binding // inferred from electronic annotation /// 0003682 // chromatin binding // inferred from direct assay /// 0004386 // helicase activity // inferred from electronic annotation /// 0005515 // protein binding // inferred from physical interaction /// 0005524 // ATP binding // inferred from electronic ann…
1421594_a_at	-3.5652	3.40794	1.29457	-0.434577	-0.00102218	-0.000803471	synaptotagmin-like 2	Sytl2	0006886 // intracellular protein transport // inferred from electronic annotation /// 0016192 // vesicle-mediated transport // inferred from physical interaction	0005624 // membrane fraction // inferred from direct assay /// 0012505 // endomembrane system // inferred from electronic annotation /// 0016020 // membrane // inferred from electronic annotation /// 0019897 // extrinsic to plasma membrane // inferred from direct assay /// 0033162 // melanosome membrane // inferred from electronic annotation /// 0042470 // melanosome // inferred from direct assay	0005515 // protein binding // inferred from physical interaction /// 0005515 // protein binding // inferred from electronic annotation /// 0017137 // Rab GTPase binding // inferred from electronic annotation /// 0042043 // neurexin binding // inferred from direct assay
1427532_at	-1.40509	2.14947	2.16932	-3.01639	0.166591	-0.118272	T cell receptor associated transmembrane adaptor 1	Trat1	0001920 // negative regulation of receptor recycling // not recorded /// 0006955 // immune response // inferred from electronic annotation /// 0050850 // positive regulation of calcium-mediated signaling // not recorded /// 0050862 // positive regulation of T cell receptor signaling pathway // not recorded /// 0051051 // negative regulation of transport // not recorded	0005886 // plasma membrane // not recorded /// 0005886 // plasma membrane // inferred from electronic annotation /// 0016020 // membrane // inferred from electronic annotation /// 0016021 // integral to membrane // inferred from electronic annotation /// 0042101 // T cell receptor complex // not recorded
1424068_at	-0.140226	0.182175	0.105664	-0.697995	-0.0846988	0.697113	T-cell leukemia translocation altered gene	Tcta
1427667_s_at	-0.129414	0.0312999	6.77061	-0.059525	0.160409	4.37	T-cell receptor beta, joining region	Tcrb-J			0004872 // receptor activity // inferred from electronic annotation
1426158_at	-2.11341	-0.715116	2.60945	0.0412855	0.254135	1.20256	T-cell receptor beta, variable 13, mRNA (cDNA clone MGC:41373 IMAGE:1365841)	Tcrb-V13			0004872 // receptor activity // inferred from electronic annotation
1427608_a_at	-4.86988	1.83686	2.47769	-2.66629	-1.85045	1.64081	T-cell receptor gamma, constant region, mRNA (cDNA clone MGC:6230 IMAGE:3495512)	Tcrg-C
1448195_at	-0.443661	0.157985	0.523398	-0.14418	-0.214662	0.247087	TAF5-like RNA polymerase II, p300/CBP-associated factor (PCAF)-associated factor	Taf5l	0006350 // transcription // inferred from electronic annotation /// 0006355 // regulation of transcription, DNA-dependent // inferred from electronic annotation /// 0045449 // regulation of transcription // inferred from electronic annotation	0005634 // nucleus // inferred from electronic annotation	0030528 // transcription regulator activity // inferred from electronic annotation
1423483_s_at	-0.237977	-0.503965	0.793574	-0.594092	-0.389438	0.748893	TATA box binding protein (Tbp)-associated factor, RNA polymerase I, C	Taf1c	0006350 // transcription // inferred from electronic annotation /// 0006360 // transcription from RNA polymerase I promoter // traceable author statement	0000120 // RNA polymerase I transcription factor complex // traceable author statement /// 0005634 // nucleus // inferred from electronic annotation	0003677 // DNA binding // inferred from electronic annotation /// 0005515 // protein binding // inferred from physical interaction /// 0030528 // transcription regulator activity // traceable author statement
1416996_at	0.0926968	-0.0678402	1.94225	-0.0472049	-0.0854519	0.984368	TBC1 domain family, member 8	Tbc1d8	0032313 // regulation of Rab GTPase activity // inferred from electronic annotation	0005622 // intracellular // inferred from electronic annotation	0005096 // GTPase activator activity // inferred from electronic annotation /// 0005097 // Rab GTPase activator activity // inferred from electronic annotation
1449831_at	-0.494006	-0.0490706	0.8105	-0.261107	0.366636	0.348405	Tctex1 domain containing 1	Tctex1d1
1418380_at	-0.664229	0.497602	0.115792	-0.113913	-0.205988	-0.237085	telomeric repeat binding factor 1	Terf1	0007004 // telomere maintenance via telomerase // inferred from electronic annotation /// 0007049 // cell cycle // inferred from electronic annotation /// 0007067 // mitosis // inferred from electronic annotation /// 0045449 // regulation of transcription // inferred from electronic annotation /// 0051301 // cell division // inferred from electronic annotation	0000781 // chromosome, telomeric region // inferred from electronic annotation /// 0000783 // nuclear telomere cap complex // inferred from direct assay /// 0000784 // nuclear chromosome, telomeric region // inferred from direct assay /// 0005634 // nucleus // inferred from direct assay /// 0005634 // nucleus // inferred from electronic annotation /// 0005634 // nucleus // inferred from sequence …	0003677 // DNA binding // inferred from electronic annotation /// 0005515 // protein binding // inferred from physical interaction /// 0005515 // protein binding // inferred from electronic annotation /// 0042162 // telomeric DNA binding // inferred from electronic annotation
1451163_at	-0.645593	0.619797	0.234244	-0.286821	0.152686	0.0565205	Terf1 (TRF1)-interacting nuclear factor 2	Tinf2	0000723 // telomere maintenance // inferred from direct assay	0000781 // chromosome, telomeric region // inferred from direct assay /// 0000781 // chromosome, telomeric region // inferred from electronic annotation /// 0005634 // nucleus // inferred from electronic annotation /// 0005694 // chromosome // inferred from electronic annotation	0005515 // protein binding // inferred from physical interaction /// 0005515 // protein binding // inferred from electronic annotation /// 0005515 // protein binding // inferred from sequence or structural similarity /// 0042162 // telomeric DNA binding // inferred from electronic annotation /// 0042162 // telomeric DNA binding // inferred from sequence or structural similarity
1460239_at	-0.705686	0.355849	-0.0892957	-0.382311	0.101713	0.275783	tetraspanin 13	Tspan13		0016020 // membrane // inferred from electronic annotation /// 0016021 // integral to membrane // inferred from electronic annotation
1424480_s_at	-0.983797	0.0977399	0.436005	-0.505589	-0.0209268	0.517694	thymoma viral proto-oncogene 2 /// similar to serine/threonine kinase	Akt2 /// LOC100048123	0006468 // protein amino acid phosphorylation // inferred from electronic annotation /// 0010765 // positive regulation of sodium ion transport // not recorded /// 0032869 // cellular response to insulin stimulus // not recorded /// 0046328 // regulation of JNK cascade // inferred from direct assay	0030027 // lamellipodium // inferred from direct assay	0000166 // nucleotide binding // inferred from electronic annotation /// 0004672 // protein kinase activity // inferred from electronic annotation /// 0004674 // protein serine/threonine kinase activity // inferred from electronic annotation /// 0005515 // protein binding // inferred from physical interaction /// 0005524 // ATP binding // inferred from electronic annotation /// 0016301 // kinase …
1426349_s_at	-0.962649	0.328878	0.583935	-0.05688	-0.131193	0.248558	thymopoietin	Tmpo	0045449 // regulation of transcription // inferred from direct assay	0000785 // chromatin // not recorded /// 0005634 // nucleus // not recorded /// 0005634 // nucleus // inferred from electronic annotation /// 0005635 // nuclear envelope // inferred from direct assay /// 0005635 // nuclear envelope // inferred from electronic annotation /// 0005637 // nuclear inner membrane // inferred from electronic annotation /// 0005694 // chromosome // inferred from electron…	0003677 // DNA binding // inferred from electronic annotation /// 0005515 // protein binding // inferred from physical interaction /// 0005515 // protein binding // not recorded
1423135_at	-5.45066	0.154067	1.13086	-2.85319	-0.188079	0.856643	thymus cell antigen 1, theta	Thy1	0001525 // angiogenesis // inferred from direct assay /// 0001525 // angiogenesis // inferred from sequence or structural similarity /// 0006469 // negative regulation of protein kinase activity // inferred from electronic annotation /// 0006469 // negative regulation of protein kinase activity // inferred from sequence or structural similarity /// 0007010 // cytoskeleton organization // inferred…	0005783 // endoplasmic reticulum // inferred from electronic annotation /// 0005829 // cytosol // inferred from electronic annotation /// 0005886 // plasma membrane // inferred from electronic annotation /// 0005886 // plasma membrane // inferred from sequence or structural similarity /// 0009897 // external side of plasma membrane // inferred from direct assay /// 0009897 // external side of pla…	0005100 // Rho GTPase activator activity // inferred from electronic annotation /// 0005100 // Rho GTPase activator activity // inferred from sequence or structural similarity /// 0005178 // integrin binding // inferred from electronic annotation /// 0005515 // protein binding // inferred from electronic annotation /// 0034235 // GPI anchor binding // inferred from sequence or structural similari…
1423047_at	-0.430483	-0.0246929	0.42594	-0.184552	-0.0154381	0.485046	toll interacting protein	Tollip	0006954 // inflammatory response // inferred from electronic annotation /// 0006955 // immune response // inferred from electronic annotation	0005737 // cytoplasm // inferred from electronic annotation	0005515 // protein binding // inferred from sequence or structural similarity /// 0005515 // protein binding // inferred from physical interaction
1431827_a_at	-0.729343	-0.511689	1.20653	0.0755833	-0.133156	0.424286	tousled-like kinase 2 (Arabidopsis)	Tlk2	0001672 // regulation of chromatin assembly or disassembly // inferred from sequence or structural similarity /// 0006468 // protein amino acid phosphorylation // inferred from electronic annotation /// 0006468 // protein amino acid phosphorylation // inferred from sequence or structural similarity /// 0006974 // response to DNA damage stimulus // inferred from electronic annotation /// 0007049 /…	0005634 // nucleus // inferred from electronic annotation /// 0005634 // nucleus // inferred from sequence or structural similarity	0000166 // nucleotide binding // inferred from electronic annotation /// 0004672 // protein kinase activity // inferred from electronic annotation /// 0004674 // protein serine/threonine kinase activity // inferred from electronic annotation /// 0004674 // protein serine/threonine kinase activity // inferred from sequence or structural similarity /// 0005524 // ATP binding // inferred from electr…
1425682_a_at	-0.943079	-0.645891	0.703101	-0.254885	0.158049	0.577259	Tp53rk binding protein	Tprkb		0005634 // nucleus // inferred from electronic annotation /// 0005737 // cytoplasm // inferred from electronic annotation /// 0005829 // cytosol // inferred from electronic annotation	0019901 // protein kinase binding // not recorded /// 0019901 // protein kinase binding // inferred from electronic annotation
1421908_a_at	-2.82814	-0.168726	1.08053	-1.10893	-0.072367	1.11863	transcription factor 12	Tcf12	0006350 // transcription // inferred from electronic annotation /// 0006355 // regulation of transcription, DNA-dependent // inferred from electronic annotation /// 0006357 // regulation of transcription from RNA polymerase II promoter // inferred from direct assay /// 0007275 // multicellular organismal development // inferred from electronic annotation /// 0045449 // regulation of transcription…	0005634 // nucleus // inferred from electronic annotation /// 0005667 // transcription factor complex // inferred from direct assay	0003677 // DNA binding // inferred from direct assay /// 0003677 // DNA binding // inferred from electronic annotation /// 0005515 // protein binding // inferred from physical interaction /// 0016563 // transcription activator activity // inferred from direct assay /// 0030528 // transcription regulator activity // inferred from electronic annotation
1451081_a_at	-1.0869	0.0488087	0.628249	-0.70383	-0.00812276	0.579233	transcription factor 25 (basic helix-loop-helix)	Tcf25	0000122 // negative regulation of transcription from RNA polymerase II promoter // inferred from sequence or structural similarity /// 0006350 // transcription // inferred from electronic annotation /// 0006355 // regulation of transcription, DNA-dependent // inferred from electronic annotation	0005634 // nucleus // inferred from direct assay /// 0005634 // nucleus // inferred from electronic annotation	0003677 // DNA binding // inferred from electronic annotation /// 0003700 // transcription factor activity // inferred from sequence or structural similarity
1424355_a_at	-1.40002	0.302759	0.408492	-0.716187	-0.299323	0.56394	transcriptional regulator, SIN3B (yeast)	Sin3b	0006350 // transcription // inferred from electronic annotation /// 0006355 // regulation of transcription, DNA-dependent // inferred from electronic annotation /// 0045892 // negative regulation of transcription, DNA-dependent // inferred from direct assay	0000805 // X chromosome // inferred from direct assay /// 0000806 // Y chromosome // inferred from direct assay /// 0001741 // XY body // inferred from direct assay /// 0005634 // nucleus // inferred from direct assay /// 0005634 // nucleus // inferred from electronic annotation /// 0005737 // cytoplasm // inferred from direct assay /// 0030849 // autosome // inferred from direct assay	0003714 // transcription corepressor activity // inferred from direct assay /// 0005515 // protein binding // inferred from direct assay /// 0005515 // protein binding // inferred from physical interaction /// 0005515 // protein binding // inferred from electronic annotation
1455315_at	-0.690152	-0.299793	1.36423	-0.939744	0.16277	1.1247	transformation related protein 53 inducible protein 13	Trp53i13		0005737 // cytoplasm // inferred from electronic annotation /// 0016020 // membrane // inferred from electronic annotation /// 0016021 // integral to membrane // inferred from electronic annotation
1423770_at	-0.408871	0.0899247	1.53884	-0.540344	-0.358437	0.995332	transmembrane channel-like gene family 6	Tmc6		0005783 // endoplasmic reticulum // inferred from electronic annotation /// 0005789 // endoplasmic reticulum membrane // inferred from electronic annotation /// 0016020 // membrane // inferred from electronic annotation /// 0016021 // integral to membrane // inferred from electronic annotation
1427324_at	-0.922524	-0.0169244	0.797961	-0.977881	0.00495116	1.35943	transmembrane protein 120B	Tmem120b		0016020 // membrane // inferred from electronic annotation /// 0016021 // integral to membrane // inferred from electronic annotation
1448396_at	-1.30923	-0.0320098	1.55839	-0.11862	-0.00492795	1.18595	transmembrane protein 131	Tmem131		0016020 // membrane // inferred from electronic annotation /// 0016021 // integral to membrane // inferred from electronic annotation
1455752_a_at	-0.897808	0.435792	0.146849	-0.506023	0.0267154	0.510346	transmembrane protein 134	Tmem134		0016020 // membrane // inferred from electronic annotation /// 0016021 // integral to membrane // inferred from electronic annotation
1434199_at	-0.164014	0.132598	1.64248	-0.258047	0.0643064	0.474061	transmembrane protein 151B	Tmem151b		0016020 // membrane // inferred from electronic annotation /// 0016021 // integral to membrane // inferred from electronic annotation
1423707_at	-1.01528	0.379643	2.06994	-1.12134	-0.562928	1.97002	transmembrane protein 50B	Tmem50b		0005783 // endoplasmic reticulum // inferred from electronic annotation /// 0005886 // plasma membrane // inferred from electronic annotation /// 0016020 // membrane // inferred from electronic annotation /// 0016021 // integral to membrane // inferred from electronic annotation
1453913_a_at	-0.828808	0.294628	0.553179	-0.585291	-0.295112	0.767115	transporter 2, ATP-binding cassette, sub-family B (MDR/TAP)	Tap2	0001916 // positive regulation of T cell mediated cytotoxicity // inferred from mutant phenotype /// 0002237 // response to molecule of bacterial origin // inferred from mutant phenotype /// 0002481 // antigen processing and presentation of exogenous protein antigen via MHC class Ib, TAP-dependent // inferred from mutant phenotype /// 0006810 // transport // inferred from electronic annotation //…	0005783 // endoplasmic reticulum // inferred from electronic annotation /// 0005788 // endoplasmic reticulum lumen // inferred from sequence or structural similarity /// 0005789 // endoplasmic reticulum membrane // inferred from electronic annotation /// 0016020 // membrane // inferred from electronic annotation /// 0016021 // integral to membrane // inferred from electronic annotation /// 004282…	0000166 // nucleotide binding // inferred from electronic annotation /// 0005215 // transporter activity // inferred from electronic annotation /// 0005515 // protein binding // inferred from physical interaction /// 0005524 // ATP binding // inferred from electronic annotation /// 0015197 // peptide transporter activity // inferred from electronic annotation /// 0015198 // oligopeptide transport…
1424643_at	-0.717265	0.0131893	0.617363	-0.401148	0.118322	0.183175	Treacher Collins Franceschetti syndrome 1, homolog	Tcof1	0006810 // transport // inferred from electronic annotation /// 0042790 // transcription of nuclear rRNA large RNA polymerase I transcript // inferred from mutant phenotype	0005634 // nucleus // inferred from electronic annotation /// 0005730 // nucleolus // not recorded /// 0005730 // nucleolus // inferred from electronic annotation	0005515 // protein binding // inferred from electronic annotation
1419630_a_at	-0.655846	0.109876	1.42839	-0.778344	-0.209803	0.976981	tripartite motif-containing 11	Trim11	0006511 // ubiquitin-dependent protein catabolic process // inferred from electronic annotation	0005622 // intracellular // inferred from electronic annotation /// 0005634 // nucleus // inferred from direct assay /// 0005634 // nucleus // inferred from electronic annotation /// 0005737 // cytoplasm // inferred from direct assay /// 0005737 // cytoplasm // inferred from electronic annotation	0005515 // protein binding // inferred from physical interaction /// 0005515 // protein binding // inferred from electronic annotation /// 0008022 // protein C-terminus binding // inferred from physical interaction /// 0008270 // zinc ion binding // inferred from electronic annotation /// 0016874 // ligase activity // inferred from electronic annotation /// 0019904 // protein domain specific bind…
1460568_at	-0.107123	-0.0500071	2.09885	-0.148313	-0.0331621	1.06058	tripartite motif-containing 46	Trim46		0005622 // intracellular // inferred from electronic annotation	0005515 // protein binding // inferred from electronic annotation /// 0008270 // zinc ion binding // inferred from electronic annotation /// 0046872 // metal ion binding // inferred from electronic annotation
1419749_at	-0.948639	-0.0265627	0.718333	-0.370812	0.178479	0.0410727	tRNA aspartic acid methyltransferase 1	Trdmt1	0006306 // DNA methylation // inferred from electronic annotation /// 0008033 // tRNA processing // inferred from electronic annotation	0005634 // nucleus // inferred from electronic annotation	0003677 // DNA binding // inferred from electronic annotation /// 0003723 // RNA binding // inferred from electronic annotation /// 0008168 // methyltransferase activity // inferred from electronic annotation /// 0016428 // tRNA (cytosine-5-)-methyltransferase activity // inferred from electronic annotation /// 0016740 // transferase activity // inferred from electronic annotation
1424029_at	-0.166165	0.250323	0.735859	-0.334258	-0.314254	1.34066	TSPY-like 4	Tspyl4	0006334 // nucleosome assembly // inferred from electronic annotation	0005634 // nucleus // inferred from electronic annotation
1415978_at	-3.70895	0.31996	0.071166	-2.51699	1.26795	1.3942	tubulin, beta 3	Tubb3	0007017 // microtubule-based process // inferred from electronic annotation /// 0007018 // microtubule-based movement // inferred from electronic annotation /// 0007067 // mitosis // inferred from electronic annotation /// 0030182 // neuron differentiation // inferred from electronic annotation /// 0051258 // protein polymerization // inferred from electronic annotation	0005622 // intracellular // inferred from direct assay /// 0005737 // cytoplasm // inferred from electronic annotation /// 0005874 // microtubule // inferred from electronic annotation /// 0015630 // microtubule cytoskeleton // inferred from direct assay /// 0043234 // protein complex // inferred from electronic annotation	0000166 // nucleotide binding // inferred from electronic annotation /// 0003924 // GTPase activity // inferred from electronic annotation /// 0005198 // structural molecule activity // inferred from electronic annotation /// 0005525 // GTP binding // inferred from electronic annotation
1449125_at	-1.91299	0.780577	0.91928	-1.28669	-0.810244	1.14493	tumor necrosis factor, alpha-induced protein 8-like 1	Tnfaip8l1
1426539_at	-1.46088	-0.160152	0.186363	-0.480288	-0.308948	0.447175	ubiquitin specific peptidase 11	Usp11	0006511 // ubiquitin-dependent protein catabolic process // inferred from electronic annotation	0005634 // nucleus // inferred from electronic annotation	0004221 // ubiquitin thiolesterase activity // inferred from electronic annotation /// 0008233 // peptidase activity // inferred from electronic annotation /// 0008234 // cysteine-type peptidase activity // inferred from electronic annotation /// 0016787 // hydrolase activity // inferred from electronic annotation
1455237_at	-0.497397	-0.0341396	0.549706	-0.118739	-0.451849	0.116837	ubiquitin specific peptidase 36	Usp36	0006511 // ubiquitin-dependent protein catabolic process // inferred from electronic annotation		0004221 // ubiquitin thiolesterase activity // inferred from electronic annotation
1416848_at	-0.542116	0.262387	1.32112	-0.290055	-0.16865	0.662825	ubiquitin-like 5	Ubl5	0006464 // protein modification process // inferred from electronic annotation /// 0006511 // ubiquitin-dependent protein catabolic process // inferred from electronic annotation	0005737 // cytoplasm // inferred from electronic annotation
1415810_at	-0.955547	0.0584351	0.187775	-0.325125	0.0311028	0.409621	ubiquitin-like, containing PHD and RING finger domains, 1	Uhrf1	0006281 // DNA repair // inferred from electronic annotation /// 0006350 // transcription // inferred from electronic annotation /// 0006355 // regulation of transcription, DNA-dependent // inferred from electronic annotation /// 0006464 // protein modification process // inferred from electronic annotation /// 0006511 // ubiquitin-dependent protein catabolic process // inferred from electronic a…	0005634 // nucleus // traceable author statement /// 0005634 // nucleus // inferred from electronic annotation	0003677 // DNA binding // inferred from electronic annotation /// 0005515 // protein binding // inferred from electronic annotation /// 0008270 // zinc ion binding // inferred from electronic annotation /// 0016874 // ligase activity // inferred from electronic annotation /// 0046872 // metal ion binding // inferred from electronic annotation
1450026_a_at	-0.905914	0.654292	0.260177	-0.471147	0.0222546	0.136755	UDP-GlcNAc:betaGal beta-1,3-N-acetylglucosaminyltransferase 2	B3gnt2	0006486 // protein amino acid glycosylation // inferred from mutant phenotype /// 0006486 // protein amino acid glycosylation // inferred from electronic annotation /// 0007411 // axon guidance // inferred from mutant phenotype /// 0007608 // sensory perception of smell // inferred from mutant phenotype	0000139 // Golgi membrane // inferred from electronic annotation /// 0005794 // Golgi apparatus // inferred from electronic annotation /// 0016020 // membrane // inferred from electronic annotation /// 0016021 // integral to membrane // inferred from electronic annotation	0008378 // galactosyltransferase activity // inferred from electronic annotation /// 0016740 // transferase activity // inferred from electronic annotation /// 0016757 // transferase activity, transferring glycosyl groups // inferred from electronic annotation /// 0030145 // manganese ion binding // inferred from electronic annotation
1418195_at	-0.0843595	0.864682	1.41099	-0.201013	-0.109783	0.930515	UDP-N-acetyl-alpha-D-galactosamine:polypeptide N-acetylgalactosaminyltransferase 10	Galnt10	0006493 // protein amino acid O-linked glycosylation // inferred from direct assay	0000139 // Golgi membrane // inferred from electronic annotation /// 0005794 // Golgi apparatus // inferred from electronic annotation /// 0016020 // membrane // inferred from electronic annotation /// 0016021 // integral to membrane // inferred from electronic annotation	0004653 // polypeptide N-acetylgalactosaminyltransferase activity // inferred from direct assay /// 0004653 // polypeptide N-acetylgalactosaminyltransferase activity // inferred from electronic annotation /// 0005509 // calcium ion binding // inferred from electronic annotation /// 0005529 // sugar binding // inferred from electronic annotation /// 0016740 // transferase activity // inferred from…
1426756_at	-0.673124	-0.300606	0.467675	-0.146805	-0.307029	0.694968	UDP-N-acetyl-alpha-D-galactosamine:polypeptide N-acetylgalactosaminyltransferase 2	Galnt2	0002378 // immunoglobulin biosynthetic process // inferred from electronic annotation /// 0006493 // protein amino acid O-linked glycosylation // not recorded /// 0018242 // protein amino acid O-linked glycosylation via serine // inferred from electronic annotation /// 0018243 // protein amino acid O-linked glycosylation via threonine // inferred from electronic annotation	0005576 // extracellular region // inferred from electronic annotation /// 0005794 // Golgi apparatus // inferred from electronic annotation /// 0005795 // Golgi stack // inferred from electronic annotation /// 0005796 // Golgi lumen // traceable author statement /// 0016020 // membrane // inferred from electronic annotation /// 0016021 // integral to membrane // inferred from electronic annotati…	0004653 // polypeptide N-acetylgalactosaminyltransferase activity // not recorded /// 0004653 // polypeptide N-acetylgalactosaminyltransferase activity // inferred from electronic annotation /// 0005509 // calcium ion binding // inferred from electronic annotation /// 0005529 // sugar binding // inferred from electronic annotation /// 0016740 // transferase activity // inferred from electronic an…
1451130_at	-0.756059	0.463512	0.632077	-0.352698	-0.35068	-0.0429786	unconventional SNARE in the ER 1 homolog (S. cerevisiae)	Use1	0006810 // transport // inferred from electronic annotation /// 0006888 // ER to Golgi vesicle-mediated transport // inferred from mutant phenotype /// 0007041 // lysosomal transport // inferred from mutant phenotype /// 0015031 // protein transport // inferred from electronic annotation /// 0016192 // vesicle-mediated transport // inferred from electronic annotation /// 0030163 // protein catabo…	0005764 // lysosome // inferred from direct assay /// 0005783 // endoplasmic reticulum // inferred from direct assay /// 0005783 // endoplasmic reticulum // inferred from sequence or structural similarity /// 0005783 // endoplasmic reticulum // inferred from electronic annotation /// 0005789 // endoplasmic reticulum membrane // inferred from electronic annotation /// 0016020 // membrane // inferr…	0005515 // protein binding // inferred from physical interaction /// 0005515 // protein binding // inferred from electronic annotation
1424399_at	-0.533178	0.378387	0.235606	-0.356677	0.0531797	0.468618	uridine-cytidine kinase 1	Uck1	0008152 // metabolic process // inferred from electronic annotation		0000166 // nucleotide binding // inferred from electronic annotation /// 0004849 // uridine kinase activity // inferred from electronic annotation /// 0005524 // ATP binding // inferred from electronic annotation /// 0016301 // kinase activity // inferred from electronic annotation /// 0016740 // transferase activity // inferred from electronic annotation /// 0016773 // phosphotransferase activit…
1434793_at	-1.60086	0.595423	1.74687	-2.18106	-0.93623	0.223977	WD repeat domain 78	Wdr78
1420886_a_at	-1.38655	-0.252474	0.589155	-0.701535	0.0975711	0.571276	X-box binding protein 1	Xbp1	0006350 // transcription // inferred from electronic annotation /// 0006355 // regulation of transcription, DNA-dependent // inferred from electronic annotation	0005634 // nucleus // inferred from electronic annotation	0003677 // DNA binding // inferred from electronic annotation /// 0003700 // transcription factor activity // inferred from electronic annotation /// 0043565 // sequence-specific DNA binding // inferred from electronic annotation /// 0046983 // protein dimerization activity // inferred from electronic annotation
1424601_at	-0.561397	0.643487	1.08032	-0.0660253	-0.319836	0.40201	X-ray repair complementing defective repair in Chinese hamster cells 4	Xrcc4	0001701 // in utero embryonic development // inferred from mutant phenotype /// 0002328 // pro-B cell differentiation // inferred from mutant phenotype /// 0006266 // DNA ligation // inferred from direct assay /// 0006281 // DNA repair // inferred from electronic annotation /// 0006302 // double-strand break repair // inferred from mutant phenotype /// 0006302 // double-strand break repair // inf…	0005634 // nucleus // inferred from electronic annotation /// 0005958 // DNA-dependent protein kinase complex // inferred from direct assay /// 0005958 // DNA-dependent protein kinase complex // not recorded	0003677 // DNA binding // inferred from electronic annotation /// 0005515 // protein binding // inferred from electronic annotation
1424196_at	-0.394019	0.446135	-0.0130924	-0.407224	-0.315088	0.246796	Yip1 domain family, member 1	Yipf1		0016020 // membrane // inferred from electronic annotation /// 0016021 // integral to membrane // inferred from electronic annotation
1429947_a_at	-0.0602748	0.00923196	0.854422	-0.538743	0.0166946	0.736549	Z-DNA binding protein 1	Zbp1			0003677 // DNA binding // inferred from electronic annotation /// 0003692 // left-handed Z-DNA binding // inferred from direct assay /// 0003723 // RNA binding // inferred from electronic annotation /// 0003726 // double-stranded RNA adenosine deaminase activity // inferred from electronic annotation
1422701_at	-1.15953	0.676024	3.11236	-1.05379	-0.586063	3.49117	zeta-chain (TCR) associated protein kinase	Zap70	0006468 // protein amino acid phosphorylation // inferred from direct assay /// 0006468 // protein amino acid phosphorylation // inferred from electronic annotation /// 0007165 // signal transduction // inferred from electronic annotation /// 0007242 // intracellular signaling cascade // inferred from mutant phenotype /// 0018108 // peptidyl-tyrosine phosphorylation // inferred from direct assay …	0005737 // cytoplasm // inferred from electronic annotation /// 0005829 // cytosol // inferred from direct assay /// 0042101 // T cell receptor complex // not recorded	0000166 // nucleotide binding // inferred from electronic annotation /// 0001784 // phosphotyrosine binding // inferred from physical interaction /// 0004672 // protein kinase activity // inferred from direct assay /// 0004672 // protein kinase activity // inferred from electronic annotation /// 0004713 // protein tyrosine kinase activity // inferred from direct assay /// 0004713 // protein tyros…
1424301_at	0.0605982	-0.273703	0.373095	-0.806794	-0.392725	0.822999	zinc finger protein 219	Zfp219		0005622 // intracellular // inferred from electronic annotation	0003676 // nucleic acid binding // inferred from electronic annotation /// 0008270 // zinc ion binding // inferred from electronic annotation
1424261_at	-0.348638	0.237645	1.02199	-0.410046	-0.3091	0.332612	zinc finger protein 672	Zfp672	0006350 // transcription // inferred from electronic annotation /// 0006355 // regulation of transcription, DNA-dependent // inferred from electronic annotation	0005622 // intracellular // inferred from electronic annotation /// 0005634 // nucleus // inferred from electronic annotation	0003676 // nucleic acid binding // inferred from electronic annotation /// 0003677 // DNA binding // inferred from electronic annotation /// 0008270 // zinc ion binding // inferred from electronic annotation /// 0046872 // metal ion binding // inferred from electronic annotation
1451476_at	-0.591221	0.265599	0.607178	-0.703458	0.0238803	0.288933	zinc finger, DHHC domain containing 8	Zdhhc8	0007610 // behavior // inferred from mutant phenotype	0016020 // membrane // inferred from electronic annotation /// 0016021 // integral to membrane // inferred from electronic annotation /// 0030659 // cytoplasmic vesicle membrane // inferred from electronic annotation /// 0031410 // cytoplasmic vesicle // inferred from electronic annotation /// 0048471 // perinuclear region of cytoplasm // not recorded	0008270 // zinc ion binding // inferred from electronic annotation /// 0008415 // acyltransferase activity // inferred from electronic annotation /// 0016740 // transferase activity // inferred from electronic annotation /// 0046872 // metal ion binding // inferred from electronic annotation
1452558_at	-0.338681	0.0230473	2.39196	-0.00812745	0.0511677	0.399223
1453788_at	-0.0747623	-0.0447614	2.12184	-0.0121619	0.582181	2.88788
1455582_at	-0.218894	0.116582	1.13112	-0.191448	0.260135	1.35761
1455625_at	-0.301546	0.144696	0.977279	-0.087603	-0.154321	0.529235			0000082 // G1/S transition of mitotic cell cycle // inferred from mutant phenotype /// 0006350 // transcription // inferred from electronic annotation /// 0006352 // transcription initiation // inferred from electronic annotation /// 0006355 // regulation of transcription, DNA-dependent // inferred from electronic annotation /// 0006915 // apoptosis // inferred from mutant phenotype	0005634 // nucleus // inferred from electronic annotation /// 0005669 // transcription factor TFIID complex // traceable author statement	0003702 // RNA polymerase II transcription factor activity // inferred from electronic annotation /// 0030528 // transcription regulator activity // traceable author statement

## Sheet: Cluster II
Probe Set ID	adult DN1 ETP	adult DN2	adult DN3	fetal DN1 ETP	fetal DN2	fetal DN3	Gene Title	Gene Symbol	Gene Ontology Biological Process	Gene Ontology Cellular Component	Gene Ontology Molecular Function
1437341_x_at	-0.193288	0.462074	0.724703	-0.533001	-0.228912	0.199398	2',3'-cyclic nucleotide 3' phosphodiesterase	Cnp	0000226 // microtubule cytoskeleton organization // inferred from electronic annotation /// 0007409 // axonogenesis // inferred from mutant phenotype /// 0008344 // adult locomotory behavior // inferred from mutant phenotype /// 0009214 // cyclic nucleotide catabolic process // inferred from electronic annotation /// 0016070 // RNA metabolic process // inferred from electronic annotation	0005615 // extracellular space // inferred from electronic annotation /// 0005622 // intracellular // inferred from electronic annotation /// 0005624 // membrane fraction // inferred from direct assay /// 0005737 // cytoplasm // inferred from electronic annotation /// 0016020 // membrane // inferred from electronic annotation /// 0031224 // intrinsic to membrane // inferred from electronic annota…	0003824 // catalytic activity // inferred from electronic annotation /// 0004113 // 2',3'-cyclic-nucleotide 3'-phosphodiesterase activity // inferred from direct assay /// 0004113 // 2',3'-cyclic-nucleotide 3'-phosphodiesterase activity // inferred from electronic annotation /// 0016787 // hydrolase activity // inferred from electronic annotation
1417201_at	0.0735404	0.67948	0.388179	-0.225237	0.0596228	-0.109205	5'-nucleotidase, cytosolic II	Nt5c2	0009117 // nucleotide metabolic process // inferred from electronic annotation	0005737 // cytoplasm // inferred from electronic annotation	0000166 // nucleotide binding // inferred from electronic annotation /// 0000287 // magnesium ion binding // inferred from electronic annotation /// 0003824 // catalytic activity // inferred from electronic annotation /// 0008253 // 5'-nucleotidase activity // inferred from electronic annotation /// 0016787 // hydrolase activity // inferred from electronic annotation /// 0046872 // metal ion bind…
1417734_at	0.261384	0.574826	0.994878	-0.370901	-0.181478	-0.240495	A kinase (PRKA) anchor protein 8-like	Akap8l		0005622 // intracellular // inferred from electronic annotation /// 0005634 // nucleus // inferred from electronic annotation /// 0005694 // chromosome // inferred from electronic annotation /// 0005737 // cytoplasm // inferred from electronic annotation /// 0016363 // nuclear matrix // inferred from electronic annotation	0003677 // DNA binding // inferred from electronic annotation /// 0005515 // protein binding // inferred from electronic annotation /// 0008270 // zinc ion binding // inferred from electronic annotation /// 0016301 // kinase activity // inferred from electronic annotation /// 0046872 // metal ion binding // inferred from electronic annotation
1436788_at	0.804536	-0.764301	0.940172	-0.305773	-0.554962	0.084055	acid phosphatase 2, lysosomal	Acp2	0001501 // skeletal system development // inferred from mutant phenotype /// 0007040 // lysosome organization // inferred from mutant phenotype /// 0010033 // response to organic substance // inferred from electronic annotation	0005764 // lysosome // not recorded /// 0005764 // lysosome // inferred from electronic annotation /// 0005765 // lysosomal membrane // inferred from electronic annotation /// 0016020 // membrane // inferred from electronic annotation /// 0016021 // integral to membrane // inferred from electronic annotation /// 0019717 // synaptosome // inferred from electronic annotation /// 0043202 // lysosoma…	0001784 // phosphotyrosine binding // inferred from electronic annotation /// 0003993 // acid phosphatase activity // inferred from direct assay /// 0003993 // acid phosphatase activity // inferred from mutant phenotype /// 0003993 // acid phosphatase activity // inferred from electronic annotation /// 0004721 // phosphoprotein phosphatase activity // inferred from electronic annotation /// 00167…
1425257_at	-0.213902	0.907088	1.88815	0.0156243	-0.00563105	0.0414805	acyl-CoA thioesterase 5	Acot5	0000038 // very-long-chain fatty acid metabolic process // inferred from direct assay /// 0001676 // long-chain fatty acid metabolic process // inferred from direct assay /// 0006629 // lipid metabolic process // inferred from electronic annotation /// 0006637 // acyl-CoA metabolic process // inferred from direct assay /// 0006637 // acyl-CoA metabolic process // inferred from electronic annotati…	0005777 // peroxisome // traceable author statement /// 0005777 // peroxisome // inferred from electronic annotation /// 0005829 // cytosol // inferred from direct assay	0004091 // carboxylesterase activity // inferred from electronic annotation /// 0016290 // palmitoyl-CoA hydrolase activity // inferred from electronic annotation /// 0016291 // acyl-CoA thioesterase activity // inferred from direct assay /// 0016787 // hydrolase activity // inferred from electronic annotation /// 0016790 // thiolester hydrolase activity // inferred from electronic annotation
1417527_at	0.273083	0.381615	0.13106	-0.553106	-0.383132	0.788982	adaptor-related protein complex 3, mu 2 subunit	Ap3m2	0006810 // transport // inferred from electronic annotation /// 0006886 // intracellular protein transport // inferred from electronic annotation /// 0015031 // protein transport // inferred from electronic annotation /// 0016192 // vesicle-mediated transport // inferred from electronic annotation	0005794 // Golgi apparatus // inferred from electronic annotation /// 0016020 // membrane // inferred from electronic annotation /// 0030117 // membrane coat // inferred from electronic annotation /// 0030131 // clathrin adaptor complex // inferred from electronic annotation /// 0030659 // cytoplasmic vesicle membrane // inferred from electronic annotation /// 0031410 // cytoplasmic vesicle // in…	0005515 // protein binding // inferred from electronic annotation
1435077_at	0.371484	0.302743	0.461586	-0.879113	-0.587057	-0.242695	additional sex combs like 1 (Drosophila)	Asxl1	0006350 // transcription // inferred from electronic annotation /// 0006355 // regulation of transcription, DNA-dependent // inferred from electronic annotation	0005634 // nucleus // inferred from electronic annotation	0005515 // protein binding // inferred from electronic annotation /// 0008270 // zinc ion binding // inferred from electronic annotation /// 0046872 // metal ion binding // inferred from electronic annotation
1418128_at	-0.316136	0.0684373	1.61901	-5.43161	-3.40347	0.969392	adenylate cyclase 6	Adcy6	0006171 // cAMP biosynthetic process // traceable author statement /// 0006171 // cAMP biosynthetic process // inferred from electronic annotation /// 0007190 // activation of adenylate cyclase activity // traceable author statement /// 0007242 // intracellular signaling cascade // inferred from electronic annotation /// 0009190 // cyclic nucleotide biosynthetic process // inferred from electroni…	0005886 // plasma membrane // traceable author statement /// 0016020 // membrane // inferred from electronic annotation /// 0016021 // integral to membrane // inferred from electronic annotation	0000287 // magnesium ion binding // inferred from electronic annotation /// 0004016 // adenylate cyclase activity // traceable author statement /// 0004016 // adenylate cyclase activity // inferred from electronic annotation /// 0016829 // lyase activity // inferred from electronic annotation /// 0016849 // phosphorus-oxygen lyase activity // inferred from electronic annotation /// 0046872 // met…
1418135_at	-0.0793117	0.25919	0.784066	-0.899022	-0.929014	0.471861	AF4/FMR2 family, member 1	Aff1	0006350 // transcription // traceable author statement /// 0045893 // positive regulation of transcription, DNA-dependent // inferred from direct assay	0005634 // nucleus // inferred from direct assay /// 0005634 // nucleus // inferred from electronic annotation	0003700 // transcription factor activity // traceable author statement /// 0016563 // transcription activator activity // inferred from direct assay
1451461_a_at	0.257818	-0.00470265	0.730168	-0.380774	-0.391381	0.699597	aldolase C, fructose-bisphosphate	Aldoc	0006096 // glycolysis // inferred from electronic annotation /// 0008152 // metabolic process // inferred from electronic annotation	0005739 // mitochondrion // inferred from direct assay	0003824 // catalytic activity // inferred from electronic annotation /// 0004332 // fructose-bisphosphate aldolase activity // non-traceable author statement /// 0004332 // fructose-bisphosphate aldolase activity // inferred from electronic annotation /// 0005515 // protein binding // inferred from physical interaction /// 0016829 // lyase activity // inferred from electronic annotation
1422965_at	-0.605906	0.942368	0.247809	-1.12516	-1.08934	0.394288	angiotensin II, type I receptor-associated protein	Agtrap	0008217 // regulation of blood pressure // inferred from mutant phenotype	0000139 // Golgi membrane // inferred from electronic annotation /// 0005783 // endoplasmic reticulum // inferred from electronic annotation /// 0005789 // endoplasmic reticulum membrane // inferred from electronic annotation /// 0005794 // Golgi apparatus // inferred from electronic annotation /// 0005886 // plasma membrane // inferred from direct assay /// 0005938 // cell cortex // inferred fro…	0004872 // receptor activity // inferred from electronic annotation /// 0004945 // angiotensin type II receptor activity // inferred from mutant phenotype /// 0005515 // protein binding // inferred from physical interaction
1426817_at	-0.101715	0.590765	0.511037	-0.285558	-0.430729	-0.0256309	antigen identified by monoclonal antibody Ki 67	Mki67	0007126 // meiosis // inferred from direct assay /// 0008283 // cell proliferation // inferred from direct assay	0000775 // chromosome, centromeric region // inferred from direct assay /// 0000793 // condensed chromosome // inferred from direct assay /// 0005622 // intracellular // inferred from direct assay /// 0005634 // nucleus // inferred from direct assay /// 0005730 // nucleolus // inferred from direct assay /// 0005737 // cytoplasm // inferred from direct assay
1434935_at	-0.257313	0.260818	0.420843	-0.546635	-0.260405	0.174818	AP2 associated kinase 1	Aak1	0006468 // protein amino acid phosphorylation // inferred from electronic annotation	0005886 // plasma membrane // inferred from electronic annotation /// 0005905 // coated pit // inferred from electronic annotation /// 0016020 // membrane // inferred from electronic annotation	0000166 // nucleotide binding // inferred from electronic annotation /// 0004672 // protein kinase activity // inferred from electronic annotation /// 0004674 // protein serine/threonine kinase activity // inferred from electronic annotation /// 0005524 // ATP binding // inferred from electronic annotation /// 0016301 // kinase activity // inferred from electronic annotation /// 0016740 // transf…
1424446_at	-0.768107	0.628993	3.22819	-0.752561	-0.288744	0.617453	armadillo repeat containing 7	Armc7			0005488 // binding // inferred from electronic annotation
1435684_at	-0.0347152	0.0103131	0.434559	-0.992864	-0.490131	0.560902	ATP-binding cassette, sub-family C (CFTR/MRP), member 5	Abcc5	0006810 // transport // inferred from electronic annotation	0005624 // membrane fraction // not recorded /// 0016020 // membrane // inferred from electronic annotation /// 0016021 // integral to membrane // inferred from electronic annotation	0000166 // nucleotide binding // inferred from electronic annotation /// 0005524 // ATP binding // inferred from electronic annotation /// 0016887 // ATPase activity // inferred from electronic annotation /// 0017111 // nucleoside-triphosphatase activity // inferred from electronic annotation /// 0042626 // ATPase activity, coupled to transmembrane movement of substances // inferred from electron…
1427146_at	1.36712	0.0411046	2.12935	-0.231946	-0.243224	-0.155732	ATP-grasp domain containing 1	Atpgd1	0008152 // metabolic process // inferred from electronic annotation		0000166 // nucleotide binding // inferred from electronic annotation /// 0003824 // catalytic activity // inferred from electronic annotation /// 0005524 // ATP binding // inferred from electronic annotation /// 0030145 // manganese ion binding // inferred from electronic annotation /// 0046872 // metal ion binding // inferred from electronic annotation
1434791_at	0.0754321	0.606394	1.15096	0.000448863	-0.533466	-0.391012	ATPase, H+ transporting, lysosomal V0 subunit A2	Atp6v0a2	0006810 // transport // inferred from electronic annotation /// 0006811 // ion transport // inferred from electronic annotation /// 0015986 // ATP synthesis coupled proton transport // inferred from electronic annotation /// 0015992 // proton transport // inferred from electronic annotation	0001669 // acrosome // inferred from direct assay /// 0005768 // endosome // inferred from electronic annotation /// 0005886 // plasma membrane // inferred from electronic annotation /// 0010008 // endosome membrane // inferred from electronic annotation /// 0016020 // membrane // inferred from electronic annotation /// 0016021 // integral to membrane // inferred from electronic annotation /// 00…	0005515 // protein binding // inferred from physical interaction /// 0005515 // protein binding // inferred from electronic annotation /// 0015078 // hydrogen ion transmembrane transporter activity // inferred from electronic annotation
1438993_a_at	0.337942	0.290689	0.451434	-0.405065	-0.201933	-0.143444	ATPase, H+ transporting, lysosomal V1 subunit D	Atp6v1d	0006810 // transport // inferred from electronic annotation /// 0006811 // ion transport // inferred from electronic annotation /// 0015986 // ATP synthesis coupled proton transport // inferred from electronic annotation /// 0015992 // proton transport // inferred from electronic annotation	0033178 // proton-transporting two-sector ATPase complex, catalytic domain // inferred from electronic annotation	0015078 // hydrogen ion transmembrane transporter activity // inferred from electronic annotation /// 0042626 // ATPase activity, coupled to transmembrane movement of substances // inferred from electronic annotation /// 0046961 // proton-transporting ATPase activity, rotational mechanism // inferred from electronic annotation
1451747_a_at	-0.0140889	0.184094	0.160806	-1.16037	-0.939586	0.169821	autophagy-related 12 (yeast)	Atg12	0000045 // autophagic vacuole formation // inferred from mutant phenotype /// 0000045 // autophagic vacuole formation // inferred from electronic annotation /// 0006511 // ubiquitin-dependent protein catabolic process // inferred from electronic annotation /// 0006914 // autophagy // traceable author statement /// 0006914 // autophagy // inferred from electronic annotation	0005737 // cytoplasm // inferred from electronic annotation /// 0043231 // intracellular membrane-bounded organelle // inferred from direct assay	0005515 // protein binding // inferred from physical interaction /// 0005515 // protein binding // inferred from electronic annotation /// 0005515 // protein binding // inferred from sequence or structural similarity
1434659_at	0.30732	-0.2093	0.489732	-0.244644	-0.579775	-0.03643	AVL9 homolog (S. cerevisiase)	Avl9		0016020 // membrane // inferred from electronic annotation /// 0016021 // integral to membrane // inferred from electronic annotation
1426083_a_at	0.213065	-0.409926	0.548687	-0.940225	-1.12481	1.07386	B-cell translocation gene 1, anti-proliferative /// similar to myocardial vascular inhibition factor	Btg1 /// LOC100047353	0006479 // protein amino acid methylation // inferred from direct assay /// 0008285 // negative regulation of cell proliferation // inferred from direct assay /// 0008285 // negative regulation of cell proliferation // not recorded /// 0008285 // negative regulation of cell proliferation // inferred from electronic annotation /// 0008285 // negative regulation of cell proliferation // inferred fr…	0005634 // nucleus // not recorded /// 0005634 // nucleus // inferred from electronic annotation /// 0005634 // nucleus // inferred from sequence or structural similarity /// 0005737 // cytoplasm // not recorded /// 0005737 // cytoplasm // inferred from electronic annotation /// 0005737 // cytoplasm // inferred from sequence or structural similarity	0005515 // protein binding // inferred from physical interaction /// 0005515 // protein binding // inferred from sequence or structural similarity /// 0019899 // enzyme binding // inferred from sequence or structural similarity
1448272_at	0.186556	-0.151146	1.83614	-2.07705	-1.88017	0.868735	B-cell translocation gene 2, anti-proliferative	Btg2	0006350 // transcription // inferred from electronic annotation /// 0006355 // regulation of transcription, DNA-dependent // inferred from electronic annotation /// 0006479 // protein amino acid methylation // inferred from direct assay /// 0006974 // response to DNA damage stimulus // not recorded /// 0009952 // anterior/posterior pattern formation // inferred from mutant phenotype /// 0030182 /…		0005515 // protein binding // inferred from physical interaction /// 0005515 // protein binding // inferred from electronic annotation
1449007_at	-0.256933	0.59077	1.00938	-0.647444	-0.237417	0.284718	B-cell translocation gene 3 /// predicted gene, EG654432 /// similar to BTG3	Btg3 /// EG654432 /// LOC100048453	0045930 // negative regulation of mitotic cell cycle // not recorded	0005737 // cytoplasm // not recorded	0005515 // protein binding // inferred from physical interaction
1427509_at	-0.348915	0.584613	2.49335	-2.38109	-1.79381	1.04532	BAI1-associated protein 3	Baiap3
1451491_at	-0.0493878	0.528212	0.0186998	-0.431391	-0.422238	0.467508	BCDIN3 domain containing	Bcdin3d			0008168 // methyltransferase activity // inferred from electronic annotation /// 0016740 // transferase activity // inferred from electronic annotation
1435448_at	0.225946	-0.389473	0.698635	-0.940608	-1.66915	0.453016	BCL2-like 11 (apoptosis facilitator)	Bcl2l11	0001701 // in utero embryonic development // inferred from genetic interaction /// 0001776 // leukocyte homeostasis // inferred from genetic interaction /// 0001776 // leukocyte homeostasis // inferred from mutant phenotype /// 0001782 // B cell homeostasis // inferred from genetic interaction /// 0001782 // B cell homeostasis // inferred from mutant phenotype /// 0001783 // B cell apoptosis // i…	0000300 // peripheral to membrane of membrane fraction // inferred from direct assay /// 0005737 // cytoplasm // inferred from direct assay /// 0005739 // mitochondrion // inferred from direct assay /// 0005739 // mitochondrion // inferred from electronic annotation /// 0016020 // membrane // inferred from electronic annotation /// 0043231 // intracellular membrane-bounded organelle // inferred f…	0005515 // protein binding // inferred from physical interaction /// 0005515 // protein binding // inferred from electronic annotation /// 0008017 // microtubule binding // inferred from direct assay
1452321_at	0.672052	0.0619059	1.92023	-0.905	-0.450864	-0.236976	bromodomain and WD repeat domain containing 1	Brwd1	0006350 // transcription // inferred from electronic annotation /// 0006355 // regulation of transcription, DNA-dependent // inferred from electronic annotation /// 0006357 // regulation of transcription from RNA polymerase II promoter // inferred from direct assay	0005634 // nucleus // inferred from direct assay /// 0005634 // nucleus // inferred from electronic annotation /// 0005737 // cytoplasm // inferred from electronic annotation	0005515 // protein binding // inferred from physical interaction /// 0030528 // transcription regulator activity // inferred from direct assay
1422166_at	0.562219	2.51342	2.71062	-2.04051	-1.71445	-0.354097	C-type lectin domain family 2, member i	Clec2i	0030833 // regulation of actin filament polymerization // inferred from mutant phenotype /// 0042129 // regulation of T cell proliferation // inferred from mutant phenotype /// 0043113 // receptor clustering // inferred from mutant phenotype /// 0045076 // regulation of interleukin-2 biosynthetic process // inferred from mutant phenotype /// 0050852 // T cell receptor signaling pathway // inferre…	0005886 // plasma membrane // inferred from electronic annotation /// 0009897 // external side of plasma membrane // inferred from direct assay /// 0009986 // cell surface // inferred from direct assay /// 0016020 // membrane // inferred from electronic annotation /// 0016021 // integral to membrane // inferred from electronic annotation	0004872 // receptor activity // inferred from electronic annotation /// 0004888 // transmembrane receptor activity // inferred from sequence or structural similarity /// 0005488 // binding // inferred from electronic annotation /// 0005515 // protein binding // inferred from physical interaction /// 0005529 // sugar binding // inferred from sequence or structural similarity /// 0005529 // sugar b…
1423802_at	-0.162875	1.01262	3.91809	-0.0949473	-0.0931261	0.457525	CaM kinase-like vesicle-associated	Camkv	0006468 // protein amino acid phosphorylation // inferred from electronic annotation	0016020 // membrane // inferred from electronic annotation	0004672 // protein kinase activity // inferred from electronic annotation /// 0004674 // protein serine/threonine kinase activity // inferred from electronic annotation /// 0005524 // ATP binding // inferred from electronic annotation
1438156_x_at	0.141458	0.27038	-0.0533346	-1.02048	-0.369178	0.466533	carnitine palmitoyltransferase 1a, liver	Cpt1a	0006006 // glucose metabolic process // inferred from electronic annotation /// 0006629 // lipid metabolic process // inferred from electronic annotation /// 0006631 // fatty acid metabolic process // inferred from electronic annotation /// 0006810 // transport // inferred from electronic annotation /// 0042755 // eating behavior // inferred from electronic annotation /// 0050796 // regulation of…	0005739 // mitochondrion // inferred from direct assay /// 0005739 // mitochondrion // inferred from electronic annotation /// 0005741 // mitochondrial outer membrane // inferred from electronic annotation /// 0005743 // mitochondrial inner membrane // inferred from direct assay /// 0005792 // microsome // inferred from electronic annotation /// 0016020 // membrane // inferred from electronic ann…	0004095 // carnitine O-palmitoyltransferase activity // inferred from electronic annotation /// 0008415 // acyltransferase activity // inferred from electronic annotation /// 0016740 // transferase activity // inferred from electronic annotation
1418989_at	0.225648	0.0122093	-0.00117588	-0.536384	-0.0486285	0.318863	cathepsin E	Ctse	0006508 // proteolysis // inferred from electronic annotation /// 0019886 // antigen processing and presentation of exogenous peptide antigen via MHC class II // inferred from direct assay	0005768 // endosome // inferred from direct assay /// 0005768 // endosome // inferred from electronic annotation /// 0019031 // viral envelope // inferred from electronic annotation	0004190 // aspartic-type endopeptidase activity // inferred from direct assay /// 0004190 // aspartic-type endopeptidase activity // inferred from electronic annotation /// 0008233 // peptidase activity // inferred from electronic annotation /// 0016787 // hydrolase activity // inferred from electronic annotation /// 0042803 // protein homodimerization activity // inferred from direct assay
1420999_at	0.276318	0.0608716	1.06962	0.0176526	-0.182617	-0.0377847	CCR4-NOT transcription complex, subunit 4	Cnot4	0006350 // transcription // inferred from electronic annotation /// 0006355 // regulation of transcription, DNA-dependent // inferred from electronic annotation /// 0006511 // ubiquitin-dependent protein catabolic process // inferred from electronic annotation	0005634 // nucleus // inferred from electronic annotation /// 0005737 // cytoplasm // inferred from electronic annotation	0000166 // nucleotide binding // inferred from electronic annotation /// 0003676 // nucleic acid binding // inferred from electronic annotation /// 0003723 // RNA binding // inferred from electronic annotation /// 0005515 // protein binding // inferred from electronic annotation /// 0008270 // zinc ion binding // inferred from electronic annotation /// 0016874 // ligase activity // inferred from …
1425481_at	0.126353	0.272059	0.565842	-0.272087	-0.371003	0.0255035	CCR4-NOT transcription complex, subunit 6-like	Cnot6l	0006397 // mRNA processing // inferred from electronic annotation	0005737 // cytoplasm // inferred from electronic annotation	0004518 // nuclease activity // inferred from electronic annotation /// 0004527 // exonuclease activity // inferred from electronic annotation /// 0005515 // protein binding // inferred from electronic annotation /// 0005515 // protein binding // inferred from physical interaction /// 0016787 // hydrolase activity // inferred from electronic annotation
1449131_s_at	0.289894	0.858674	0.643958	-0.17061	-0.328678	-0.166019	CD1d1 antigen	Cd1d1	0001916 // positive regulation of T cell mediated cytotoxicity // inferred from direct assay /// 0006955 // immune response // inferred from electronic annotation /// 0019882 // antigen processing and presentation // inferred from direct assay /// 0019882 // antigen processing and presentation // inferred from electronic annotation /// 0045059 // positive thymic T cell selection // inferred from …	0005764 // lysosome // inferred from direct assay /// 0005764 // lysosome // inferred from electronic annotation /// 0005765 // lysosomal membrane // inferred from electronic annotation /// 0005768 // endosome // inferred from electronic annotation /// 0005769 // early endosome // inferred from direct assay /// 0005770 // late endosome // inferred from direct assay /// 0005886 // plasma membrane …	0005515 // protein binding // inferred from physical interaction /// 0030883 // endogenous lipid antigen binding // inferred from direct assay /// 0046982 // protein heterodimerization activity // inferred from sequence or structural similarity
1417223_at	-0.0643781	0.476395	0.219243	-0.411863	-0.321688	0.151012	CD2 antigen (cytoplasmic tail) binding protein 2	Cd2bp2		0005737 // cytoplasm // inferred from electronic annotation	0005515 // protein binding // inferred from electronic annotation
1419226_at	0.431503	1.75833	1.46491	-0.79224	-0.250669	-0.273721	CD96 antigen	Cd96	0007155 // cell adhesion // inferred from electronic annotation	0016020 // membrane // inferred from electronic annotation /// 0016021 // integral to membrane // inferred from electronic annotation	0005515 // protein binding // inferred from electronic annotation
1423965_at	-0.0162025	0.241016	1.03354	-0.661914	-0.700002	0.0193798	CD99 antigen-like 2	Cd99l2	0006139 // nucleobase, nucleoside, nucleotide and nucleic acid metabolic process // inferred from electronic annotation /// 0007155 // cell adhesion // inferred from electronic annotation	0005886 // plasma membrane // inferred from electronic annotation /// 0016020 // membrane // inferred from electronic annotation /// 0016021 // integral to membrane // inferred from electronic annotation /// 0030054 // cell junction // inferred from electronic annotation	0000166 // nucleotide binding // inferred from electronic annotation /// 0003676 // nucleic acid binding // inferred from electronic annotation /// 0003887 // DNA-directed DNA polymerase activity // inferred from electronic annotation /// 0005515 // protein binding // inferred from electronic annotation
1427663_a_at	-0.0939985	0.503769	0.959701	0.103464	-0.0479857	0.0376534	CDC like kinase 4	Clk4	0006468 // protein amino acid phosphorylation // inferred from electronic annotation /// 0018108 // peptidyl-tyrosine phosphorylation // inferred from direct assay /// 0046777 // protein amino acid autophosphorylation // inferred from direct assay	0005634 // nucleus // inferred from direct assay /// 0005634 // nucleus // inferred from electronic annotation	0000166 // nucleotide binding // inferred from electronic annotation /// 0004672 // protein kinase activity // inferred from electronic annotation /// 0004674 // protein serine/threonine kinase activity // inferred from electronic annotation /// 0004713 // protein tyrosine kinase activity // inferred from direct assay /// 0004713 // protein tyrosine kinase activity // inferred from electronic ann…
1418772_at	0.0883993	-0.469954	1.10128	0.0445442	-0.269947	0.00469208	cDNA sequence BC016423	BC016423
1435156_at	0.543012	0.0729483	1.39115	-0.300769	-0.474392	-0.00409476	cDNA sequence BC046331	BC046331			0005488 // binding // inferred from electronic annotation /// 0016594 // glycine binding // not recorded /// 0016595 // glutamate binding // not recorded /// 0016596 // thienylcyclohexylpiperidine binding // not recorded
1433574_at	0.490024	-0.176521	1.16406	-0.2636	-0.372786	-0.483104	cell division cycle 37 homolog (S. cerevisiae)-like 1	Cdc37l1		0005737 // cytoplasm // inferred from direct assay /// 0005737 // cytoplasm // inferred from electronic annotation	0005515 // protein binding // inferred from direct assay
1433958_at	-0.136465	0.630907	0.613362	-0.731829	-0.348385	-0.290099	centrobin, centrosomal BRCA2 interacting protein	Cntrob	0000910 // cytokinesis // inferred from sequence or structural similarity /// 0007049 // cell cycle // inferred from electronic annotation /// 0007099 // centriole replication // inferred from sequence or structural similarity /// 0051299 // centrosome separation // inferred from sequence or structural similarity /// 0051301 // cell division // inferred from electronic annotation	0005814 // centriole // inferred from sequence or structural similarity	0005515 // protein binding // inferred from sequence or structural similarity
1434034_at	-0.102045	0.494907	0.749976	-0.719425	-0.946896	0.0994434	ceramide kinase /// similar to Ceramide kinase (Acylsphingosine kinase) (mCERK)	Cerk /// LOC676420	0006672 // ceramide metabolic process // not recorded /// 0007205 // activation of protein kinase C activity // inferred from electronic annotation	0000299 // integral to membrane of membrane fraction // inferred from electronic annotation /// 0000299 // integral to membrane of membrane fraction // inferred from sequence or structural similarity /// 0005624 // membrane fraction // not recorded /// 0005737 // cytoplasm // inferred from electronic annotation /// 0016020 // membrane // inferred from electronic annotation	0000287 // magnesium ion binding // inferred from electronic annotation /// 0000287 // magnesium ion binding // inferred from sequence or structural similarity /// 0001729 // ceramide kinase activity // not recorded /// 0001729 // ceramide kinase activity // inferred from electronic annotation /// 0001729 // ceramide kinase activity // inferred from sequence or structural similarity /// 0004143 /…
1434649_at	0.153925	0.386773	0.0119031	-0.57078	-0.293716	0.046476	cerebral cavernous malformation 2 homolog (human)	Ccm2		0005737 // cytoplasm // inferred from electronic annotation
1434962_x_at	0.716518	0.731442	1.95477	-0.216885	-0.741988	-0.604133	chemokine (C-C motif) ligand 27A	Ccl27a	0006955 // immune response // inferred from electronic annotation	0005576 // extracellular region // inferred from electronic annotation /// 0005615 // extracellular space // inferred from electronic annotation /// 0005634 // nucleus // inferred from electronic annotation	0005125 // cytokine activity // inferred from direct assay /// 0005125 // cytokine activity // inferred from electronic annotation /// 0005515 // protein binding // inferred from physical interaction /// 0008009 // chemokine activity // inferred from electronic annotation
1421920_a_at	0.915087	-0.620832	3.43363	-1.4319	-2.66273	1.73481	chemokine (C-C motif) receptor 9	Ccr9	0006935 // chemotaxis // inferred from direct assay /// 0007165 // signal transduction // inferred from electronic annotation /// 0007186 // G-protein coupled receptor protein signaling pathway // inferred from electronic annotation	0005886 // plasma membrane // inferred from electronic annotation /// 0016020 // membrane // inferred from electronic annotation /// 0016021 // integral to membrane // inferred from electronic annotation	0004871 // signal transducer activity // inferred from electronic annotation /// 0004872 // receptor activity // inferred from electronic annotation /// 0004930 // G-protein coupled receptor activity // inferred from electronic annotation /// 0005515 // protein binding // inferred from physical interaction /// 0016493 // C-C chemokine receptor activity // inferred from direct assay /// 0016493 //…
1424407_s_at	-0.177991	0.21687	0.611852	-0.495159	-0.5125	0.301015	chromobox homolog 6 /// neuronal pentraxin with chromo domain /// neuronal pentraxin receptor	Cbx6 /// Npcd /// Nptxr	0006333 // chromatin assembly or disassembly // inferred from electronic annotation /// 0006350 // transcription // inferred from electronic annotation /// 0006355 // regulation of transcription, DNA-dependent // inferred from electronic annotation /// 0016568 // chromatin modification // inferred from electronic annotation	0000785 // chromatin // inferred from electronic annotation /// 0005634 // nucleus // inferred from electronic annotation /// 0016020 // membrane // inferred from electronic annotation /// 0016021 // integral to membrane // inferred from electronic annotation	0003682 // chromatin binding // inferred from electronic annotation /// 0004872 // receptor activity // inferred from electronic annotation /// 0005509 // calcium ion binding // inferred from electronic annotation /// 0046872 // metal ion binding // inferred from electronic annotation
1453063_at	-0.191487	0.588854	0.391598	-0.640261	-0.494314	0.20003	clathrin, light polypeptide (Lcb)	Cltb	0006886 // intracellular protein transport // inferred from electronic annotation /// 0016192 // vesicle-mediated transport // inferred from electronic annotation	0005905 // coated pit // inferred from electronic annotation /// 0016020 // membrane // inferred from electronic annotation /// 0030130 // clathrin coat of trans-Golgi network vesicle // inferred from electronic annotation /// 0030132 // clathrin coat of coated pit // inferred from electronic annotation /// 0030659 // cytoplasmic vesicle membrane // inferred from electronic annotation /// 0031410…	0005198 // structural molecule activity // inferred from electronic annotation /// 0005509 // calcium ion binding // inferred from electronic annotation /// 0005515 // protein binding // inferred from electronic annotation
1418067_at	0.279599	0.314348	0.755977	-0.303593	-0.431387	-0.324325	cofilin 2, muscle	Cfl2		0005622 // intracellular // inferred from electronic annotation /// 0005634 // nucleus // inferred from electronic annotation /// 0005737 // cytoplasm // inferred from electronic annotation /// 0005856 // cytoskeleton // inferred from electronic annotation /// 0016363 // nuclear matrix // inferred from electronic annotation	0003779 // actin binding // inferred from electronic annotation /// 0005515 // protein binding // inferred from electronic annotation
1460399_at	-0.103649	0.319502	0.851082	-0.137234	-0.0959784	0.183406	coiled-coil domain containing 117	Ccdc117
1426816_at	-0.0270103	-0.0162012	0.421841	-0.540962	-0.0727417	0.210669	coiled-coil domain containing 64	Ccdc64
1453609_s_at	0.191132	0.261315	0.519536	-0.409053	-0.18161	-0.0705212	coiled-coil domain containing 9	Ccdc9
1434953_at	0.702427	-0.0148506	1.07311	-0.499242	-0.685589	0.153126	coiled-coil domain containing 93	Ccdc93
1416332_at	-0.357537	0.898231	0.484543	-0.388802	-0.657224	0.25632	cold inducible RNA binding protein	Cirbp	0006950 // response to stress // inferred from electronic annotation	0005634 // nucleus // inferred from electronic annotation	0000166 // nucleotide binding // inferred from electronic annotation /// 0003676 // nucleic acid binding // inferred from electronic annotation /// 0003723 // RNA binding // inferred from electronic annotation
1424831_at	0.135351	1.26072	0.633378	-0.0437896	-0.0514891	0.0178208	copine II	Cpne2
1448615_at	-0.163973	0.836148	0.582684	-0.563677	-0.389245	0.0139634	copper chaperone for superoxide dismutase	Ccs	0006801 // superoxide metabolic process // inferred from electronic annotation /// 0030001 // metal ion transport // inferred from electronic annotation /// 0051353 // positive regulation of oxidoreductase activity // inferred from mutant phenotype	0005634 // nucleus // inferred from electronic annotation /// 0005737 // cytoplasm // inferred from electronic annotation	0005507 // copper ion binding // inferred from electronic annotation /// 0005515 // protein binding // inferred from electronic annotation /// 0008270 // zinc ion binding // inferred from electronic annotation /// 0046872 // metal ion binding // inferred from electronic annotation
1425698_a_at	-0.0634681	0.305599	1.47927	0.0852993	-0.00661937	0.132861	CREB/ATF bZIP transcription factor	Crebzf	0006350 // transcription // inferred from electronic annotation /// 0006355 // regulation of transcription, DNA-dependent // inferred from electronic annotation	0005634 // nucleus // inferred from electronic annotation	0003700 // transcription factor activity // inferred from electronic annotation /// 0043565 // sequence-specific DNA binding // inferred from electronic annotation /// 0046983 // protein dimerization activity // inferred from electronic annotation
1427413_a_at	0.337655	0.0492175	0.71231	-0.36342	-0.582936	-0.113927	CUG triplet repeat, RNA binding protein 1	Cugbp1	0006376 // mRNA splice site selection // inferred from direct assay /// 0006397 // mRNA processing // inferred from electronic annotation /// 0007286 // spermatid development // inferred from mutant phenotype /// 0040018 // positive regulation of multicellular organism growth // inferred from mutant phenotype	0005625 // soluble fraction // inferred from direct assay /// 0005634 // nucleus // inferred from direct assay /// 0005634 // nucleus // traceable author statement /// 0005634 // nucleus // inferred from electronic annotation /// 0005737 // cytoplasm // inferred from direct assay /// 0005737 // cytoplasm // traceable author statement /// 0005737 // cytoplasm // inferred from electronic annotation	0000166 // nucleotide binding // inferred from electronic annotation /// 0003676 // nucleic acid binding // inferred from electronic annotation /// 0003723 // RNA binding // inferred from electronic annotation /// 0042835 // BRE binding // inferred from sequence or structural similarity
1425611_a_at	1.08006	-0.0488417	1.55499	-1.13385	-1.38783	0.351247	cut-like homeobox 1	Cux1	0000122 // negative regulation of transcription from RNA polymerase II promoter // inferred from direct assay /// 0006350 // transcription // inferred from electronic annotation /// 0006355 // regulation of transcription, DNA-dependent // inferred from electronic annotation /// 0006810 // transport // inferred from electronic annotation /// 0006891 // intra-Golgi vesicle-mediated transport // inf…	0000139 // Golgi membrane // inferred from electronic annotation /// 0005634 // nucleus // inferred from direct assay /// 0005634 // nucleus // inferred from electronic annotation /// 0005794 // Golgi apparatus // inferred from electronic annotation /// 0016020 // membrane // inferred from electronic annotation /// 0016021 // integral to membrane // inferred from electronic annotation /// 0030173…	0003677 // DNA binding // inferred from direct assay /// 0003677 // DNA binding // inferred from electronic annotation /// 0003682 // chromatin binding // inferred from direct assay /// 0003700 // transcription factor activity // inferred from electronic annotation /// 0016564 // transcription repressor activity // inferred from direct assay /// 0030528 // transcription regulator activity // infe…
1420745_a_at	-0.0883071	0.422661	0.149352	-0.518478	-0.608956	0.121895	cyclin D-type binding-protein 1	Ccndbp1	0007049 // cell cycle // inferred from electronic annotation	0005634 // nucleus // not recorded /// 0005634 // nucleus // inferred from electronic annotation /// 0005737 // cytoplasm // inferred from electronic annotation	0005515 // protein binding // traceable author statement
1416868_at	0.22469	2.5688	2.1758	-3.34481	-3.00708	0.0159585	cyclin-dependent kinase inhibitor 2C (p18, inhibits CDK4)	Cdkn2c	0000079 // regulation of cyclin-dependent protein kinase activity // inferred from electronic annotation /// 0000082 // G1/S transition of mitotic cell cycle // inferred from electronic annotation /// 0006917 // induction of apoptosis // inferred from electronic annotation /// 0007049 // cell cycle // inferred from electronic annotation /// 0007050 // cell cycle arrest // inferred from electronic…	0005634 // nucleus // inferred from electronic annotation /// 0005737 // cytoplasm // inferred from electronic annotation	0004861 // cyclin-dependent protein kinase inhibitor activity // inferred from electronic annotation /// 0005515 // protein binding // inferred from electronic annotation /// 0016301 // kinase activity // inferred from electronic annotation /// 0019901 // protein kinase binding // inferred from electronic annotation
1416537_at	0.157966	-0.00425307	0.547702	-0.297151	-0.345354	0.662041	cysteine-rich with EGF-like domains 1	Creld1		0016020 // membrane // inferred from electronic annotation /// 0016021 // integral to membrane // inferred from electronic annotation	0005509 // calcium ion binding // inferred from electronic annotation
1418183_a_at	1.05456	0.125544	0.487781	-1.75937	-1.33075	-0.0418342	cytohesin 1	Cyth1	0032012 // regulation of ARF protein signal transduction // inferred from electronic annotation	0005622 // intracellular // inferred from electronic annotation	0005085 // guanyl-nucleotide exchange factor activity // inferred from electronic annotation /// 0005086 // ARF guanyl-nucleotide exchange factor activity // inferred from electronic annotation /// 0005515 // protein binding // inferred from physical interaction
1448724_at	0.34757	0.184196	1.30536	-1.23175	-1.00645	0.0376738	cytokine inducible SH2-containing protein	Cish	0001558 // regulation of cell growth // inferred from electronic annotation /// 0006511 // ubiquitin-dependent protein catabolic process // inferred from electronic annotation /// 0007205 // activation of protein kinase C activity // inferred from direct assay /// 0007242 // intracellular signaling cascade // inferred from electronic annotation /// 0009968 // negative regulation of signal transdu…	0005886 // plasma membrane // inferred from direct assay	0005515 // protein binding // inferred from physical interaction /// 0005515 // protein binding // inferred from electronic annotation
1418174_at	0.891867	0.635635	2.57674	-0.918504	-0.565367	-0.0627835	D site albumin promoter binding protein	Dbp	0006350 // transcription // inferred from electronic annotation /// 0006355 // regulation of transcription, DNA-dependent // traceable author statement /// 0006355 // regulation of transcription, DNA-dependent // inferred from electronic annotation /// 0007623 // circadian rhythm // traceable author statement /// 0042127 // regulation of cell proliferation // inferred from electronic annotation /…	0005634 // nucleus // inferred from electronic annotation	0003677 // DNA binding // inferred from electronic annotation /// 0003700 // transcription factor activity // inferred from electronic annotation /// 0043565 // sequence-specific DNA binding // inferred from electronic annotation /// 0046983 // protein dimerization activity // inferred from electronic annotation
1437243_at	0.215405	0.0437055	0.291612	-0.621159	-0.428714	0.392344	D-2-hydroxyglutarate dehydrogenase	D2hgdh	0010042 // response to manganese ion // inferred from sequence or structural similarity /// 0010042 // response to manganese ion // inferred from electronic annotation /// 0010043 // response to zinc ion // inferred from sequence or structural similarity /// 0010043 // response to zinc ion // inferred from electronic annotation /// 0032025 // response to cobalt ion // inferred from sequence or st…	0005739 // mitochondrion // inferred from sequence or structural similarity /// 0005739 // mitochondrion // inferred from electronic annotation	0003824 // catalytic activity // inferred from electronic annotation /// 0016491 // oxidoreductase activity // inferred from electronic annotation /// 0050660 // FAD binding // inferred from electronic annotation /// 0051990 // (R)-2-hydroxyglutarate dehydrogenase activity // inferred from sequence or structural similarity /// 0051990 // (R)-2-hydroxyglutarate dehydrogenase activity // inferred f…
1436680_s_at	0.195712	0.37938	0.264473	-0.740162	-0.339609	-0.140461	damage specific DNA binding protein 2	Ddb2	0000209 // protein polyubiquitination // inferred from electronic annotation /// 0006281 // DNA repair // inferred from electronic annotation /// 0006290 // pyrimidine dimer repair // inferred from mutant phenotype /// 0006511 // ubiquitin-dependent protein catabolic process // inferred from electronic annotation /// 0006974 // response to DNA damage stimulus // inferred from electronic annotatio…	0005634 // nucleus // inferred from electronic annotation /// 0043234 // protein complex // inferred from electronic annotation	0003677 // DNA binding // inferred from electronic annotation /// 0004842 // ubiquitin-protein ligase activity // inferred from electronic annotation /// 0005515 // protein binding // inferred from electronic annotation
1452155_a_at	0.306503	0.42211	0.623484	-0.387757	-0.578227	0.0702486	DEAD (Asp-Glu-Ala-Asp) box polypeptide 17	Ddx17		0005634 // nucleus // inferred from electronic annotation	0000166 // nucleotide binding // inferred from electronic annotation /// 0003676 // nucleic acid binding // inferred from electronic annotation /// 0003723 // RNA binding // inferred from electronic annotation /// 0004386 // helicase activity // inferred from electronic annotation /// 0005524 // ATP binding // inferred from electronic annotation /// 0008026 // ATP-dependent helicase activity // i…
1448390_a_at	-0.211529	-0.605612	2.11283	-3.83528	-3.6572	0.887087	dehydrogenase/reductase (SDR family) member 3	Dhrs3	0008152 // metabolic process // inferred from electronic annotation /// 0055114 // oxidation reduction // inferred from electronic annotation	0016020 // membrane // inferred from electronic annotation /// 0016021 // integral to membrane // inferred from electronic annotation	0003824 // catalytic activity // inferred from electronic annotation /// 0005488 // binding // inferred from electronic annotation /// 0016491 // oxidoreductase activity // inferred from electronic annotation
1418937_at	1.59298	2.85365	3.41017	-0.558863	-0.64157	-0.477511	deiodinase, iodothyronine, type II	Dio2	0042404 // thyroid hormone catabolic process // inferred from mutant phenotype /// 0042446 // hormone biosynthetic process // inferred from electronic annotation /// 0055114 // oxidation reduction // inferred from electronic annotation	0016020 // membrane // inferred from electronic annotation /// 0016021 // integral to membrane // inferred from electronic annotation	0004800 // thyroxine 5'-deiodinase activity // inferred from mutant phenotype /// 0004800 // thyroxine 5'-deiodinase activity // inferred from electronic annotation /// 0008430 // selenium binding // inferred from electronic annotation /// 0016491 // oxidoreductase activity // inferred from electronic annotation
1424625_a_at	0.747348	0.558149	0.592259	-1.06573	-0.568459	-0.0956488	DENN/MADD domain containing 1A	Dennd1a	0048488 // synaptic vesicle endocytosis // inferred from direct assay	0005886 // plasma membrane // inferred from electronic annotation /// 0016020 // membrane // inferred from electronic annotation /// 0030054 // cell junction // inferred from electronic annotation /// 0030136 // clathrin-coated vesicle // inferred from direct assay /// 0030425 // dendrite // inferred from direct assay /// 0030665 // clathrin coated vesicle membrane // inferred from direct assay /…	0005515 // protein binding // inferred from physical interaction /// 0017124 // SH3 domain binding // inferred from physical interaction
1425768_at	0.362536	0.178163	1.38685	-0.207107	0.0271033	-0.365155	diablo homolog (Drosophila)	Diablo	0006486 // protein amino acid glycosylation // inferred from electronic annotation /// 0006915 // apoptosis // inferred from electronic annotation /// 0006917 // induction of apoptosis // inferred from electronic annotation /// 0006919 // caspase activation // inferred from direct assay /// 0006919 // caspase activation // inferred from mutant phenotype /// 0006919 // caspase activation // inferr…	0000139 // Golgi membrane // inferred from electronic annotation /// 0005737 // cytoplasm // inferred from direct assay /// 0005739 // mitochondrion // inferred from direct assay /// 0005739 // mitochondrion // inferred from sequence or structural similarity /// 0005739 // mitochondrion // inferred from electronic annotation /// 0005758 // mitochondrial intermembrane space // not recorded /// 000…	0005515 // protein binding // inferred from electronic annotation /// 0008378 // galactosyltransferase activity // inferred from electronic annotation /// 0016740 // transferase activity // inferred from electronic annotation /// 0016757 // transferase activity, transferring glycosyl groups // inferred from electronic annotation
1415853_at	-0.159406	1.0991	0.55169	-0.2623	-0.227572	0.204136	differentially expressed in FDCP 8	Def8	0007242 // intracellular signaling cascade // inferred from electronic annotation		0005515 // protein binding // inferred from electronic annotation /// 0008270 // zinc ion binding // inferred from electronic annotation /// 0019992 // diacylglycerol binding // inferred from electronic annotation /// 0046872 // metal ion binding // inferred from electronic annotation
1424672_at	0.347042	-0.294102	0.242523	-0.430005	-0.832499	-0.163707	Dmx-like 1	Dmxl1	0006508 // proteolysis // inferred from electronic annotation		0004252 // serine-type endopeptidase activity // inferred from electronic annotation
1451103_at	-0.165051	0.721442	0.234161	-0.306481	0.0751146	-0.0717487	DNA segment, Chr 14, ERATO Doi 500, expressed	D14Ertd500e
1450116_at	-0.178433	0.180258	0.737806	-0.13054	-0.0615379	0.016952	DNA segment, Chr 3, ERATO Doi 300, expressed	D3Ertd300e	0007275 // multicellular organismal development // inferred from electronic annotation /// 0007369 // gastrulation // inferred from electronic annotation		0005515 // protein binding // inferred from electronic annotation
1428306_at	-0.111179	-1.15369	1.42301	-0.227934	-1.92286	1.11261	DNA-damage-inducible transcript 4	Ddit4	0006915 // apoptosis // inferred from electronic annotation /// 0009968 // negative regulation of signal transduction // inferred from electronic annotation	0005622 // intracellular // inferred from electronic annotation /// 0005737 // cytoplasm // inferred from electronic annotation /// 0005737 // cytoplasm // inferred from sequence or structural similarity
1448657_a_at	-0.314006	0.768334	0.354959	-0.658158	0.161849	-0.464116	DnaJ (Hsp40) homolog, subfamily B, member 2	Dnajb2			0031072 // heat shock protein binding // inferred from electronic annotation
1426553_at	-0.192979	-0.140204	0.618863	0.196919	-0.421505	0.199756	DnaJ (Hsp40) homolog, subfamily C, member 14	Dnajc14	0006457 // protein folding // inferred from electronic annotation /// 0006810 // transport // inferred from electronic annotation /// 0015031 // protein transport // inferred from electronic annotation	0005783 // endoplasmic reticulum // inferred from electronic annotation /// 0005789 // endoplasmic reticulum membrane // inferred from electronic annotation /// 0016020 // membrane // inferred from electronic annotation /// 0016021 // integral to membrane // inferred from electronic annotation	0031072 // heat shock protein binding // inferred from electronic annotation /// 0051082 // unfolded protein binding // inferred from electronic annotation
1448362_at	-0.107932	0.349924	0.842684	-0.162334	-0.447811	0.0153211	DnaJ (Hsp40) homolog, subfamily C, member 7	Dnajc7			0005488 // binding // inferred from electronic annotation /// 0031072 // heat shock protein binding // inferred from electronic annotation
1428330_at	0.277401	-0.467435	1.38053	-0.153001	-1.35312	0.774552	dopey family member 2	Dopey2	0006810 // transport // inferred from electronic annotation /// 0015031 // protein transport // inferred from electronic annotation
1426226_at	-0.113375	0.489522	1.56666	-0.0461199	-0.0219427	0.0883453	dual-specificity tyrosine-(Y)-phosphorylation regulated kinase 1a	Dyrk1a	0006418 // tRNA aminoacylation for protein translation // inferred from electronic annotation /// 0006468 // protein amino acid phosphorylation // inferred from electronic annotation /// 0006468 // protein amino acid phosphorylation // inferred from sequence or structural similarity /// 0018108 // peptidyl-tyrosine phosphorylation // not recorded /// 0018108 // peptidyl-tyrosine phosphorylation /…	0005634 // nucleus // inferred from direct assay /// 0005634 // nucleus // inferred from electronic annotation /// 0005634 // nucleus // inferred from sequence or structural similarity /// 0005737 // cytoplasm // inferred from electronic annotation /// 0016607 // nuclear speck // inferred from electronic annotation /// 0016607 // nuclear speck // inferred from sequence or structural similarity	0000166 // nucleotide binding // inferred from electronic annotation /// 0004672 // protein kinase activity // inferred from electronic annotation /// 0004674 // protein serine/threonine kinase activity // inferred from electronic annotation /// 0004674 // protein serine/threonine kinase activity // inferred from sequence or structural similarity /// 0004713 // protein tyrosine kinase activity //…
1455748_at	0.473728	0.441587	1.78655	-0.00290012	-0.00612171	-0.0230752	dynein light chain Tctex-type 1D /// transmembrane protein 181	Dynlt1d /// Tmem181
1424936_a_at	0.0953533	0.101969	1.09431	-1.199	-0.943534	0.285312	dynein, axonemal, heavy chain 8	Dnahc8	0007018 // microtubule-based movement // inferred from electronic annotation	0005737 // cytoplasm // inferred from direct assay /// 0005874 // microtubule // inferred from electronic annotation /// 0009434 // microtubule-based flagellum // inferred from direct assay /// 0030286 // dynein complex // inferred from electronic annotation	0000166 // nucleotide binding // inferred from electronic annotation /// 0003774 // motor activity // inferred from electronic annotation /// 0003777 // microtubule motor activity // inferred from electronic annotation /// 0005524 // ATP binding // inferred from electronic annotation /// 0016887 // ATPase activity // inferred from electronic annotation /// 0017111 // nucleoside-triphosphatase act…
1417235_at	0.271384	0.735797	1.99138	-0.243978	0.134084	-0.0370436	EH-domain containing 3	Ehd3		0005768 // endosome // inferred from electronic annotation /// 0005886 // plasma membrane // inferred from electronic annotation /// 0010008 // endosome membrane // inferred from electronic annotation /// 0016020 // membrane // inferred from electronic annotation /// 0030139 // endocytic vesicle // inferred from direct assay /// 0055038 // recycling endosome membrane // inferred from electronic a…	0000166 // nucleotide binding // inferred from electronic annotation /// 0003924 // GTPase activity // inferred from electronic annotation /// 0005509 // calcium ion binding // inferred from electronic annotation /// 0005515 // protein binding // inferred from physical interaction /// 0005524 // ATP binding // inferred from electronic annotation /// 0005525 // GTP binding // inferred from electro…
1431834_a_at	-0.0474871	0.360091	1.50586	0.0131826	-0.0059042	-0.0831552	elastin microfibril interfacer 1	Emilin1	0007155 // cell adhesion // inferred from electronic annotation /// 0010811 // positive regulation of cell-substrate adhesion // inferred from direct assay /// 0030198 // extracellular matrix organization // inferred from direct assay	0005576 // extracellular region // inferred from electronic annotation /// 0005578 // proteinaceous extracellular matrix // inferred from direct assay /// 0005578 // proteinaceous extracellular matrix // inferred from electronic annotation	0005515 // protein binding // inferred from electronic annotation /// 0005515 // protein binding // inferred from physical interaction /// 0030023 // extracellular matrix constituent conferring elasticity // inferred from mutant phenotype /// 0042802 // identical protein binding // inferred from direct assay
1427162_a_at	0.482736	0.261891	0.698073	-0.606806	-0.901098	-0.323621	ELK4, member of ETS oncogene family	Elk4	0006355 // regulation of transcription, DNA-dependent // inferred from electronic annotation	0005634 // nucleus // inferred from electronic annotation	0003677 // DNA binding // inferred from electronic annotation /// 0003700 // transcription factor activity // inferred from electronic annotation /// 0043565 // sequence-specific DNA binding // inferred from electronic annotation
1418850_at	0.427362	0.380092	0.772265	-0.337682	-0.592927	-0.00962003	enhancer of polycomb homolog 1 (Drosophila)	Epc1	0000122 // negative regulation of transcription from RNA polymerase II promoter // not recorded /// 0001558 // regulation of cell growth // inferred from electronic annotation /// 0006350 // transcription // inferred from electronic annotation /// 0006355 // regulation of transcription, DNA-dependent // inferred from electronic annotation /// 0016568 // chromatin modification // inferred from ele…	0005634 // nucleus // not recorded /// 0005634 // nucleus // inferred from electronic annotation /// 0005654 // nucleoplasm // not recorded /// 0031965 // nuclear membrane // not recorded
1419133_at	0.666598	1.16266	0.96652	-0.757905	-0.617949	-0.246351	envoplakin	Evpl	0018149 // peptide cross-linking // inferred from electronic annotation /// 0030216 // keratinocyte differentiation // inferred from electronic annotation /// 0031424 // keratinization // inferred from electronic annotation	0001533 // cornified envelope // inferred from electronic annotation /// 0005737 // cytoplasm // inferred from electronic annotation /// 0005856 // cytoskeleton // inferred from electronic annotation /// 0030054 // cell junction // inferred from electronic annotation	0005198 // structural molecule activity // inferred from electronic annotation /// 0030674 // protein binding, bridging // inferred from electronic annotation
1431821_a_at	0.432327	0.250736	0.378185	-0.689929	-0.379457	-0.0240418	EPS8-like 1	Eps8l1	0016601 // Rac protein signal transduction // not recorded	0001726 // ruffle // not recorded /// 0005737 // cytoplasm // inferred from electronic annotation	0005515 // protein binding // not recorded /// 0051015 // actin filament binding // not recorded
1454633_at	0.230658	-0.0538144	1.00316	0.181202	-0.291173	-0.121349	ethanolamine kinase 1	Etnk1	0006646 // phosphatidylethanolamine biosynthetic process // inferred from electronic annotation	0005737 // cytoplasm // inferred from electronic annotation	0004305 // ethanolamine kinase activity // inferred from electronic annotation /// 0016301 // kinase activity // inferred from electronic annotation /// 0016740 // transferase activity // inferred from electronic annotation
1454149_a_at	0.0985285	-0.312588	0.533334	-0.390282	-0.344144	-0.0516996	expressed sequence AI428898 /// cyclin L2	AI428898 /// Ccnl2	0006350 // transcription // inferred from electronic annotation /// 0006355 // regulation of transcription, DNA-dependent // inferred from electronic annotation	0005634 // nucleus // inferred from electronic annotation /// 0016607 // nuclear speck // inferred from electronic annotation
1456064_at	0.516528	0.698377	1.8246	-0.451008	-0.803374	-0.280416	expressed sequence AI504432	AI504432
1459922_at	0.231656	0.118232	1.36177	-0.00519856	-0.0200217	-0.0316068	expressed sequence AI646383	AI646383
1423812_s_at	0.00848897	0.343723	0.64842	-0.182062	-0.207268	-0.0339088	expressed sequence AW146242	AW146242	0006350 // transcription // inferred from electronic annotation /// 0006355 // regulation of transcription, DNA-dependent // inferred from electronic annotation	0005634 // nucleus // inferred from electronic annotation /// 0016020 // membrane // inferred from electronic annotation /// 0016021 // integral to membrane // inferred from electronic annotation
1426459_s_at	0.443427	0.0818593	0.661438	-0.488337	-0.928616	-0.276246	expressed sequence AW549877	AW549877
1418734_at	-0.266061	1.57529	6.29591	0.0392318	-0.00412186	-0.101008	expressed sequence BE136769	BE136769
1451558_at	0.437204	0.0528425	0.443527	-0.361114	-0.763075	0.008804	F-box and WD-40 domain protein 7	Fbxw7	0006511 // ubiquitin-dependent protein catabolic process // inferred from electronic annotation /// 0007219 // Notch signaling pathway // inferred from direct assay /// 0016567 // protein ubiquitination // not recorded /// 0016567 // protein ubiquitination // inferred from electronic annotation	0005634 // nucleus // inferred from direct assay /// 0005634 // nucleus // traceable author statement /// 0005634 // nucleus // inferred from electronic annotation /// 0005737 // cytoplasm // traceable author statement /// 0005783 // endoplasmic reticulum // inferred from direct assay /// 0005794 // Golgi apparatus // inferred from direct assay	0003700 // transcription factor activity // inferred from direct assay /// 0005515 // protein binding // inferred from physical interaction /// 0005515 // protein binding // not recorded /// 0005515 // protein binding // inferred from electronic annotation
1417535_at	-0.269191	0.226006	0.818917	-1.00861	-0.877389	0.520154	F-box protein 25	Fbxo25	0006511 // ubiquitin-dependent protein catabolic process // inferred from electronic annotation	0005634 // nucleus // inferred from electronic annotation
1427069_at	0.601407	0.0106401	0.656458	-0.86424	-1.42549	-0.0629393	F-box protein 28	Fbxo28	0006511 // ubiquitin-dependent protein catabolic process // inferred from electronic annotation
1452164_at	-0.0125475	0.794445	0.453897	-0.438321	-0.13578	0.0428902	family with sequence similarity 134, member A	Fam134a		0016020 // membrane // inferred from electronic annotation /// 0016021 // integral to membrane // inferred from electronic annotation
1424159_at	-0.214094	0.130581	0.243344	-0.724221	-0.282719	0.177615	family with sequence similarity 134, member C	Fam134c		0016020 // membrane // inferred from electronic annotation /// 0016021 // integral to membrane // inferred from electronic annotation
1451264_at	1.01688	1.2557	1.4448	-1.74002	-1.13226	-0.914512	FERM domain containing 6	Frmd6		0005737 // cytoplasm // inferred from electronic annotation /// 0005856 // cytoskeleton // inferred from electronic annotation /// 0005886 // plasma membrane // inferred from electronic annotation /// 0016020 // membrane // inferred from electronic annotation	0005488 // binding // inferred from electronic annotation
1427526_at	0.482419	-0.364783	1.01264	-0.622466	-0.955478	-0.106715	FGFR1 oncogene partner 2	Fgfr1op2		0005737 // cytoplasm // inferred from electronic annotation
1435362_at	0.311524	-0.0484597	0.456332	-0.34656	-0.556698	-0.050183	forkhead box J3	Foxj3	0006350 // transcription // inferred from electronic annotation /// 0006355 // regulation of transcription, DNA-dependent // inferred from electronic annotation	0005634 // nucleus // inferred from electronic annotation	0003677 // DNA binding // inferred from electronic annotation /// 0003700 // transcription factor activity // inferred from electronic annotation /// 0043565 // sequence-specific DNA binding // inferred from electronic annotation
1416982_at	0.736194	0.280866	0.614837	-0.733074	-0.47303	0.0736505	forkhead box O1	Foxo1	0001568 // blood vessel development // inferred from mutant phenotype /// 0006350 // transcription // inferred from electronic annotation /// 0006355 // regulation of transcription, DNA-dependent // inferred from direct assay /// 0006355 // regulation of transcription, DNA-dependent // inferred from electronic annotation /// 0006916 // anti-apoptosis // inferred from electronic annotation /// 000…	0005634 // nucleus // inferred from direct assay /// 0005634 // nucleus // inferred from electronic annotation /// 0005634 // nucleus // inferred from sequence or structural similarity /// 0005737 // cytoplasm // inferred from direct assay /// 0005737 // cytoplasm // inferred from electronic annotation /// 0005737 // cytoplasm // inferred from sequence or structural similarity	0003677 // DNA binding // inferred from direct assay /// 0003677 // DNA binding // inferred from electronic annotation /// 0003700 // transcription factor activity // inferred from direct assay /// 0003700 // transcription factor activity // inferred from electronic annotation /// 0005515 // protein binding // inferred from physical interaction /// 0005515 // protein binding // inferred from elec…
1455220_at	0.285788	0.755614	0.443003	-0.928743	-0.515531	-0.107146	frequently rearranged in advanced T-cell lymphomas 2	Frat2	0016055 // Wnt receptor signaling pathway // inferred from genetic interaction /// 0016055 // Wnt receptor signaling pathway // inferred from mutant phenotype /// 0016055 // Wnt receptor signaling pathway // inferred from electronic annotation
1415758_at	0.0941099	0.195477	0.663952	-0.217326	-0.382099	-0.0552991	furry homolog-like (Drosophila)	Fryl			0005488 // binding // inferred from electronic annotation /// 0005515 // protein binding // inferred from physical interaction
1455466_at	0.0844485	4.09825	3.14901	0.00538222	-0.0159615	-0.0561275	G protein-coupled receptor 133	Gpr133	0007166 // cell surface receptor linked signal transduction // inferred from electronic annotation /// 0007186 // G-protein coupled receptor protein signaling pathway // inferred from electronic annotation /// 0007218 // neuropeptide signaling pathway // inferred from electronic annotation	0005886 // plasma membrane // inferred from electronic annotation /// 0016020 // membrane // inferred from electronic annotation /// 0016021 // integral to membrane // inferred from electronic annotation	0004872 // receptor activity // inferred from electronic annotation /// 0004888 // transmembrane receptor activity // inferred from electronic annotation /// 0004930 // G-protein coupled receptor activity // inferred from electronic annotation
1460276_a_at	-0.0835222	0.0813909	0.48207	-0.527511	-0.456125	0.518872	G protein-coupled receptor 175	Gpr175		0016020 // membrane // inferred from electronic annotation /// 0016021 // integral to membrane // inferred from electronic annotation
1417477_at	-0.206572	0.168997	0.504321	-1.89736	-0.868341	0.422345	gene trap locus F3b	Gtlf3b
1426462_at	0.108638	-0.127917	0.819363	-0.290413	-0.175117	0.108886	gephyrin	Gphn	0006777 // Mo-molybdopterin cofactor biosynthetic process // inferred from electronic annotation /// 0007529 // establishment of synaptic specificity at neuromuscular junction // inferred from mutant phenotype /// 0032324 // molybdopterin cofactor biosynthetic process // inferred from electronic annotation	0005622 // intracellular // inferred from direct assay /// 0005737 // cytoplasm // inferred from electronic annotation /// 0005856 // cytoskeleton // inferred from electronic annotation /// 0005886 // plasma membrane // inferred from electronic annotation /// 0016020 // membrane // inferred from electronic annotation /// 0019897 // extrinsic to plasma membrane // traceable author statement /// 00…	0000166 // nucleotide binding // inferred from electronic annotation /// 0000287 // magnesium ion binding // inferred from electronic annotation /// 0003824 // catalytic activity // inferred from electronic annotation /// 0005515 // protein binding // not recorded /// 0008092 // cytoskeletal protein binding // traceable author statement /// 0046872 // metal ion binding // inferred from electronic…
1434271_at	0.244775	-0.200194	0.534174	-0.0502427	-0.329056	0.0931667	glucosidase beta 2	Gba2	0006629 // lipid metabolic process // inferred from electronic annotation /// 0006665 // sphingolipid metabolic process // inferred from electronic annotation /// 0006680 // glucosylceramide catabolic process // inferred from electronic annotation /// 0008152 // metabolic process // inferred from electronic annotation	0005886 // plasma membrane // inferred from electronic annotation /// 0016020 // membrane // inferred from electronic annotation /// 0016021 // integral to membrane // inferred from electronic annotation	0003824 // catalytic activity // inferred from electronic annotation /// 0004348 // glucosylceramidase activity // inferred from electronic annotation /// 0008422 // beta-glucosidase activity // inferred from sequence or structural similarity /// 0016787 // hydrolase activity // inferred from electronic annotation /// 0016798 // hydrolase activity, acting on glycosyl bonds // inferred from electr…
1417423_at	0.177735	0.50013	1.67281	-0.542873	-0.464003	0.429733	glutamate receptor, ionotropic, N-methyl D-aspartate-associated protein 1 (glutamate binding)	Grina	0043066 // negative regulation of apoptosis // inferred from electronic annotation	0016020 // membrane // inferred from electronic annotation /// 0016021 // integral to membrane // inferred from electronic annotation
1419027_s_at	0.0179857	0.363554	0.19502	-0.650679	-0.340919	0.114827	glycolipid transfer protein	Gltp	0006810 // transport // inferred from electronic annotation /// 0006869 // lipid transport // inferred from electronic annotation /// 0046836 // glycolipid transport // inferred from electronic annotation /// 0046836 // glycolipid transport // inferred from sequence or structural similarity	0005737 // cytoplasm // inferred from electronic annotation	0008289 // lipid binding // inferred from sequence or structural similarity /// 0017089 // glycolipid transporter activity // inferred from electronic annotation /// 0017089 // glycolipid transporter activity // inferred from sequence or structural similarity /// 0051861 // glycolipid binding // inferred from electronic annotation /// 0051861 // glycolipid binding // inferred from sequence or str…
1416215_at	0.468319	0.954339	0.729692	-0.498147	-0.818016	-0.18288	golgi SNAP receptor complex member 1	Gosr1	0006810 // transport // inferred from electronic annotation /// 0006886 // intracellular protein transport // inferred from electronic annotation /// 0006888 // ER to Golgi vesicle-mediated transport // not recorded /// 0006888 // ER to Golgi vesicle-mediated transport // inferred from electronic annotation /// 0015031 // protein transport // inferred from electronic annotation /// 0016192 // ves…	0000139 // Golgi membrane // inferred from direct assay /// 0000139 // Golgi membrane // inferred from electronic annotation /// 0005794 // Golgi apparatus // not recorded /// 0005794 // Golgi apparatus // inferred from electronic annotation /// 0016020 // membrane // inferred from electronic annotation /// 0016021 // integral to membrane // not recorded /// 0016021 // integral to membrane // inf…	0004872 // receptor activity // inferred from electronic annotation /// 0005484 // SNAP receptor activity // inferred from electronic annotation /// 0005515 // protein binding // not recorded /// 0005515 // protein binding // inferred from electronic annotation
1452223_s_at	0.0287668	0.175301	0.737202	-0.399647	-0.674913	-0.00616074	granule cell antiserum positive 14	Gcap14
1460206_at	0.839705	-0.00381255	2.12673	-0.00308752	-0.0205512	-0.048389	GRP1 (general receptor for phosphoinositides 1)-associated scaffold protein	Grasp	0006886 // intracellular protein transport // not recorded /// 0007165 // signal transduction // inferred from physical interaction	0005641 // nuclear envelope lumen // not recorded /// 0005737 // cytoplasm // not recorded /// 0005737 // cytoplasm // inferred from electronic annotation /// 0005886 // plasma membrane // inferred from direct assay /// 0005886 // plasma membrane // not recorded /// 0005886 // plasma membrane // inferred from electronic annotation /// 0016020 // membrane // inferred from electronic annotation	0005515 // protein binding // inferred from physical interaction /// 0005515 // protein binding // not recorded /// 0005515 // protein binding // inferred from electronic annotation
1416690_at	-0.170841	0.40506	0.879362	-1.21183	-0.74785	0.341382	GTP binding protein 2	Gtpbp2			0000166 // nucleotide binding // inferred from electronic annotation /// 0003924 // GTPase activity // inferred from electronic annotation /// 0005525 // GTP binding // inferred from sequence or structural similarity /// 0005525 // GTP binding // inferred from electronic annotation
1421448_at	-0.0579177	-0.0335603	1.09046	0.0222816	0.00117834	-0.0181373	GTPase activating RANGAP domain-like 1	Garnl1	0045449 // regulation of transcription // inferred from direct assay /// 0051056 // regulation of small GTPase mediated signal transduction // inferred from electronic annotation	0005622 // intracellular // inferred from electronic annotation /// 0005634 // nucleus // inferred from direct assay /// 0005634 // nucleus // inferred from electronic annotation /// 0005737 // cytoplasm // inferred from direct assay /// 0005737 // cytoplasm // inferred from electronic annotation	0005096 // GTPase activator activity // inferred from electronic annotation /// 0005098 // Ran GTPase activator activity // not recorded /// 0005515 // protein binding // inferred from physical interaction
1428645_at	-0.292935	0.882818	0.566609	-0.12826	-0.16301	-0.0176414	guanine nucleotide binding protein (G protein), alpha inhibiting 3	Gnai3	0007165 // signal transduction // inferred from electronic annotation /// 0007186 // G-protein coupled receptor protein signaling pathway // traceable author statement /// 0007186 // G-protein coupled receptor protein signaling pathway // inferred from electronic annotation /// 0008016 // regulation of heart contraction // inferred from mutant phenotype	0005737 // cytoplasm // inferred from direct assay /// 0005794 // Golgi apparatus // inferred from direct assay /// 0005834 // heterotrimeric G-protein complex // traceable author statement	0000166 // nucleotide binding // inferred from electronic annotation /// 0003924 // GTPase activity // traceable author statement /// 0004871 // signal transducer activity // inferred from electronic annotation /// 0005515 // protein binding // inferred from physical interaction /// 0005525 // GTP binding // inferred from electronic annotation /// 0019001 // guanyl nucleotide binding // inferred …
1451070_at	0.405374	0.442788	0.58442	-0.658192	-0.880723	0.167589	guanosine diphosphate (GDP) dissociation inhibitor 1	Gdi1	0007264 // small GTPase mediated signal transduction // inferred from electronic annotation /// 0015031 // protein transport // inferred from electronic annotation /// 0043087 // regulation of GTPase activity // inferred from electronic annotation	0005624 // membrane fraction // inferred from electronic annotation /// 0005737 // cytoplasm // inferred from electronic annotation	0005093 // Rab GDP-dissociation inhibitor activity // inferred from electronic annotation /// 0005096 // GTPase activator activity // inferred from electronic annotation /// 0005515 // protein binding // inferred from electronic annotation
1424772_at	-0.221066	1.31011	1.08168	0.0211728	-0.101073	-0.080304	H2A histone family, member J	H2afj	0006334 // nucleosome assembly // inferred from electronic annotation	0000786 // nucleosome // inferred from electronic annotation /// 0005634 // nucleus // inferred from electronic annotation /// 0005694 // chromosome // inferred from electronic annotation	0003677 // DNA binding // inferred from electronic annotation
1433808_at	0.387797	0.030879	0.0147955	-0.587584	-0.286865	0.458386	HEAT repeat containing 7A	Heatr7a			0005488 // binding // inferred from electronic annotation
1427469_at	0.558032	-0.439289	0.75877	-0.48766	-0.87183	0.283947	helicase with zinc finger domain	Helz		0005634 // nucleus // inferred from electronic annotation	0000166 // nucleotide binding // inferred from electronic annotation /// 0003676 // nucleic acid binding // inferred from electronic annotation /// 0004386 // helicase activity // inferred from electronic annotation /// 0005524 // ATP binding // inferred from electronic annotation /// 0008270 // zinc ion binding // inferred from electronic annotation /// 0016787 // hydrolase activity // inferred …
1416722_at	0.494215	0.188835	0.594927	-0.598155	-1.03573	-0.264162	high mobility group 20A	Hmg20a	0006350 // transcription // inferred from electronic annotation /// 0006355 // regulation of transcription, DNA-dependent // inferred from electronic annotation /// 0016568 // chromatin modification // inferred from electronic annotation	0005634 // nucleus // inferred from electronic annotation	0003677 // DNA binding // inferred from electronic annotation /// 0005515 // protein binding // inferred from physical interaction /// 0005515 // protein binding // inferred from electronic annotation
1431777_a_at	0.88365	3.02596	4.01532	-0.864793	-1.22616	-0.802253	high mobility group nucleosomal binding domain 3	Hmgn3		0000785 // chromatin // inferred from electronic annotation /// 0005634 // nucleus // inferred from sequence or structural similarity /// 0005634 // nucleus // inferred from electronic annotation	0003677 // DNA binding // inferred from electronic annotation /// 0003682 // chromatin binding // inferred from direct assay /// 0003682 // chromatin binding // inferred from sequence or structural similarity
1451229_at	0.768738	-0.369309	0.69041	-0.308316	-0.495744	0.536582	histone deacetylase 11	Hdac11	0006350 // transcription // inferred from electronic annotation /// 0006355 // regulation of transcription, DNA-dependent // inferred from electronic annotation /// 0016568 // chromatin modification // traceable author statement /// 0016568 // chromatin modification // inferred from electronic annotation /// 0016575 // histone deacetylation // inferred from electronic annotation	0000118 // histone deacetylase complex // traceable author statement /// 0000118 // histone deacetylase complex // inferred from electronic annotation /// 0005634 // nucleus // traceable author statement /// 0005634 // nucleus // inferred from electronic annotation /// 0005737 // cytoplasm // traceable author statement /// 0005886 // plasma membrane // inferred from electronic annotation	0004407 // histone deacetylase activity // traceable author statement /// 0004407 // histone deacetylase activity // inferred from electronic annotation /// 0005515 // protein binding // inferred from physical interaction /// 0008134 // transcription factor binding // traceable author statement /// 0016787 // hydrolase activity // inferred from electronic annotation
1422018_at	-0.64036	0.643876	2.86429	-0.881351	-0.391412	0.553453	human immunodeficiency virus type I enhancer binding protein 2	Hivep2	0006350 // transcription // traceable author statement /// 0006350 // transcription // inferred from electronic annotation /// 0006355 // regulation of transcription, DNA-dependent // inferred from electronic annotation /// 0007165 // signal transduction // traceable author statement	0005622 // intracellular // inferred from electronic annotation /// 0005634 // nucleus // inferred from electronic annotation /// 0005667 // transcription factor complex // traceable author statement	0003676 // nucleic acid binding // inferred from electronic annotation /// 0003677 // DNA binding // inferred from electronic annotation /// 0003700 // transcription factor activity // traceable author statement /// 0008270 // zinc ion binding // inferred from electronic annotation /// 0046872 // metal ion binding // traceable author statement /// 0046872 // metal ion binding // inferred from ele…
1427351_s_at	2.621	1.7513	2.1458	-5.28119	-7.84188	-1.71848	immunoglobulin heavy chain 6 (heavy chain of IgM)	Igh-6	0000187 // activation of MAPK activity // inferred from direct assay /// 0001788 // antibody-dependent cellular cytotoxicity // inferred from direct assay /// 0001798 // positive regulation of type IIa hypersensitivity // inferred from direct assay /// 0001812 // positive regulation of type I hypersensitivity // inferred from direct assay /// 0002455 // humoral immune response mediated by circula…	0005576 // extracellular region // inferred from electronic annotation /// 0005771 // multivesicular body // inferred from direct assay /// 0005886 // plasma membrane // inferred from electronic annotation /// 0009897 // external side of plasma membrane // inferred from direct assay /// 0016020 // membrane // inferred from electronic annotation /// 0016021 // integral to membrane // inferred from…	0003823 // antigen binding // inferred from direct assay /// 0003823 // antigen binding // inferred from electronic annotation /// 0004888 // transmembrane receptor activity // inferred from direct assay /// 0005515 // protein binding // inferred from physical interaction
1418983_at	1.76999	0.532545	2.47622	-0.336023	-0.414608	-0.391427	InaD-like (Drosophila)	Inadl		0005737 // cytoplasm // inferred from electronic annotation /// 0005886 // plasma membrane // inferred from electronic annotation /// 0005923 // tight junction // inferred from electronic annotation /// 0016020 // membrane // inferred from electronic annotation /// 0016324 // apical plasma membrane // inferred from electronic annotation /// 0030054 // cell junction // inferred from electronic ann…	0005515 // protein binding // inferred from physical interaction /// 0005515 // protein binding // inferred from electronic annotation
1416630_at	-0.0652884	0.266725	5.51528	-0.00839345	-0.0187935	0.429948	inhibitor of DNA binding 3	Id3	0000122 // negative regulation of transcription from RNA polymerase II promoter // inferred from direct assay /// 0006275 // regulation of DNA replication // inferred from electronic annotation /// 0007275 // multicellular organismal development // inferred from electronic annotation /// 0007507 // heart development // inferred from genetic interaction /// 0009611 // response to wounding // infer…	0005634 // nucleus // inferred from electronic annotation /// 0005737 // cytoplasm // inferred from electronic annotation	0005515 // protein binding // inferred from physical interaction /// 0008134 // transcription factor binding // inferred from physical interaction /// 0019904 // protein domain specific binding // inferred from direct assay /// 0030528 // transcription regulator activity // inferred from electronic annotation
1448496_a_at	0.560948	0.230508	0.40283	-0.953584	-0.879063	-0.123204	inhibitor of growth family, member 1	Ing1	0007049 // cell cycle // inferred from electronic annotation /// 0045786 // negative regulation of cell cycle // inferred from electronic annotation /// 0045941 // positive regulation of transcription // inferred from direct assay	0005634 // nucleus // inferred from electronic annotation	0005515 // protein binding // inferred from electronic annotation /// 0008270 // zinc ion binding // inferred from electronic annotation /// 0016563 // transcription activator activity // inferred from direct assay /// 0046872 // metal ion binding // inferred from electronic annotation
1460203_at	0.239874	-0.572168	1.02866	-0.494242	-0.955337	0.520143	inositol 1,4,5-triphosphate receptor 1	Itpr1	0006810 // transport // inferred from electronic annotation /// 0006811 // ion transport // inferred from electronic annotation /// 0006816 // calcium ion transport // inferred from direct assay /// 0006816 // calcium ion transport // inferred from electronic annotation /// 0009791 // post-embryonic development // inferred from mutant phenotype /// 0032469 // endoplasmic reticulum calcium ion hom…	0005635 // nuclear envelope // inferred from direct assay /// 0005637 // nuclear inner membrane // inferred from direct assay /// 0005730 // nucleolus // inferred from direct assay /// 0005737 // cytoplasm // inferred from direct assay /// 0005783 // endoplasmic reticulum // traceable author statement /// 0005783 // endoplasmic reticulum // inferred from electronic annotation /// 0005789 // endop…	0004872 // receptor activity // inferred from electronic annotation /// 0005216 // ion channel activity // inferred from electronic annotation /// 0005220 // inositol 1,4,5-triphosphate-sensitive calcium-release channel activity // inferred from electronic annotation /// 0005262 // calcium channel activity // inferred from electronic annotation /// 0005509 // calcium ion binding // inferred from …
1424834_s_at	-0.362959	0.294458	2.47923	-2.08843	-1.50812	1.41641	inositol 1,4,5-triphosphate receptor 2	Itpr2	0006810 // transport // inferred from electronic annotation /// 0006811 // ion transport // inferred from electronic annotation /// 0006816 // calcium ion transport // inferred from direct assay /// 0006816 // calcium ion transport // inferred from electronic annotation	0005737 // cytoplasm // inferred from direct assay /// 0005783 // endoplasmic reticulum // inferred from electronic annotation /// 0005789 // endoplasmic reticulum membrane // inferred from electronic annotation /// 0005792 // microsome // inferred from direct assay /// 0005938 // cell cortex // inferred from direct assay /// 0016020 // membrane // inferred from electronic annotation /// 0016021 …	0004872 // receptor activity // inferred from electronic annotation /// 0005216 // ion channel activity // inferred from electronic annotation /// 0005220 // inositol 1,4,5-triphosphate-sensitive calcium-release channel activity // inferred from electronic annotation /// 0005262 // calcium channel activity // inferred from electronic annotation /// 0005509 // calcium ion binding // inferred from …
1435272_at	0.35354	0.101267	0.599915	-0.747356	-0.695296	-0.416289	inositol 1,4,5-trisphosphate 3-kinase B	Itpkb	0000165 // MAPKKK cascade // inferred from mutant phenotype /// 0007166 // cell surface receptor linked signal transduction // inferred from mutant phenotype /// 0030217 // T cell differentiation // inferred from mutant phenotype /// 0045059 // positive thymic T cell selection // inferred from mutant phenotype /// 0045061 // thymic T cell selection // inferred from mutant phenotype /// 0046579 //…		0008440 // inositol trisphosphate 3-kinase activity // inferred from direct assay /// 0008440 // inositol trisphosphate 3-kinase activity // inferred from mutant phenotype /// 0008440 // inositol trisphosphate 3-kinase activity // inferred from electronic annotation /// 0016301 // kinase activity // inferred from electronic annotation
1452694_at	-0.0281318	0.298182	0.598507	-0.551725	-0.617173	0.104785	inositol hexaphosphate kinase 1	Ip6k1	0006020 // inositol metabolic process // not recorded /// 0046854 // phosphoinositide phosphorylation // inferred from electronic annotation /// 0046854 // phosphoinositide phosphorylation // inferred from sequence or structural similarity	0005634 // nucleus // inferred from electronic annotation /// 0005737 // cytoplasm // inferred from electronic annotation	0004428 // inositol or phosphatidylinositol kinase activity // not recorded /// 0004428 // inositol or phosphatidylinositol kinase activity // inferred from electronic annotation /// 0005515 // protein binding // inferred from electronic annotation /// 0005515 // protein binding // inferred from sequence or structural similarity /// 0008440 // inositol trisphosphate 3-kinase activity // inferred …
1437290_at	-0.0538476	0.112782	0.488824	-0.248221	-0.556788	0.240115	inositol monophosphatase domain containing 1	Impad1		0016020 // membrane // inferred from electronic annotation /// 0016021 // integral to membrane // inferred from electronic annotation	0000287 // magnesium ion binding // inferred from electronic annotation /// 0004437 // inositol or phosphatidylinositol phosphatase activity // inferred from electronic annotation /// 0008934 // inositol-1(or 4)-monophosphatase activity // inferred from electronic annotation /// 0016787 // hydrolase activity // inferred from electronic annotation /// 0046872 // metal ion binding // inferred from …
1424111_at	-0.0272388	0.159502	0.414325	-0.615093	-0.734126	0.440752	insulin-like growth factor 2 receptor	Igf2r	0006810 // transport // inferred from electronic annotation	0005624 // membrane fraction // inferred from direct assay /// 0005634 // nucleus // inferred from direct assay /// 0005641 // nuclear envelope lumen // inferred from direct assay /// 0005737 // cytoplasm // inferred from electronic annotation /// 0005764 // lysosome // inferred from electronic annotation /// 0005765 // lysosomal membrane // inferred from electronic annotation /// 0005768 // endo…	0001948 // glycoprotein binding // inferred from physical interaction /// 0004872 // receptor activity // inferred from electronic annotation /// 0005215 // transporter activity // inferred from electronic annotation /// 0005515 // protein binding // inferred from electronic annotation /// 0005520 // insulin-like growth factor binding // inferred from physical interaction /// 0005537 // mannose b…
1448731_at	1.26787	-0.487225	0.503561	-1.01945	-0.994746	0.244	interleukin 10 receptor, alpha	Il10ra		0016020 // membrane // inferred from electronic annotation /// 0016021 // integral to membrane // inferred from electronic annotation	0004872 // receptor activity // inferred from electronic annotation /// 0005515 // protein binding // inferred from electronic annotation
1450456_at	0.103503	0.149834	0.787093	-0.474875	-1.21701	0.227512	interleukin 21 receptor	Il21r		0016020 // membrane // inferred from electronic annotation /// 0016021 // integral to membrane // inferred from electronic annotation	0004872 // receptor activity // inferred from electronic annotation /// 0004888 // transmembrane receptor activity // inferred from sequence or structural similarity /// 0004896 // cytokine receptor activity // inferred from direct assay /// 0004896 // cytokine receptor activity // inferred from sequence or structural similarity /// 0004896 // cytokine receptor activity // inferred from electroni…
1449508_at	0.804482	1.15577	1.65577	-1.23626	-0.892339	-0.73648	interleukin 27 receptor, alpha	Il27ra	0002827 // positive regulation of T-helper 1 type immune response // inferred from mutant phenotype /// 0002829 // negative regulation of T-helper 2 type immune response // inferred from mutant phenotype /// 0032729 // positive regulation of interferon-gamma production // inferred from mutant phenotype /// 0048302 // regulation of isotype switching to IgG isotypes // inferred from mutant phenotyp…	0016020 // membrane // inferred from electronic annotation /// 0016021 // integral to membrane // inferred from electronic annotation	0004872 // receptor activity // inferred from electronic annotation /// 0005515 // protein binding // inferred from physical interaction /// 0045509 // interleukin-27 receptor activity // inferred from direct assay
1452843_at	1.49273	0.137693	1.5943	-1.18904	-1.31561	-0.154984	interleukin 6 signal transducer	Il6st	0005977 // glycogen metabolic process // inferred from mutant phenotype /// 0007165 // signal transduction // inferred from direct assay /// 0008284 // positive regulation of cell proliferation // inferred from genetic interaction /// 0008593 // regulation of Notch signaling pathway // inferred from direct assay /// 0019221 // cytokine-mediated signaling pathway // inferred from direct assay	0009897 // external side of plasma membrane // inferred from direct assay /// 0016020 // membrane // inferred from electronic annotation /// 0016021 // integral to membrane // inferred from electronic annotation	0004872 // receptor activity // inferred from electronic annotation /// 0004896 // cytokine receptor activity // inferred from electronic annotation /// 0004921 // interleukin-11 receptor activity // inferred from direct assay /// 0005515 // protein binding // inferred from physical interaction /// 0005515 // protein binding // inferred from electronic annotation /// 0019970 // interleukin-11 bin…
1423068_at	0.15097	0.517159	0.625001	-0.269408	-0.281962	0.10148	intraflagellar transport 172 homolog (Chlamydomonas)	Ift172	0001841 // neural tube formation // inferred from mutant phenotype /// 0007224 // smoothened signaling pathway // inferred from mutant phenotype /// 0007275 // multicellular organismal development // inferred from electronic annotation /// 0007368 // determination of left/right symmetry // inferred from mutant phenotype /// 0009953 // dorsal/ventral pattern formation // inferred from genetic inte…	0005929 // cilium // inferred from direct assay /// 0005929 // cilium // inferred from electronic annotation /// 0042995 // cell projection // inferred from electronic annotation	0005515 // protein binding // inferred from physical interaction
1417380_at	-0.160558	0.00634575	0.543764	-0.176517	-0.539879	0.19275	IQ motif containing GTPase activating protein 1	Iqgap1	0007165 // signal transduction // inferred from electronic annotation /// 0007264 // small GTPase mediated signal transduction // inferred from electronic annotation /// 0051056 // regulation of small GTPase mediated signal transduction // inferred from electronic annotation	0005622 // intracellular // inferred from electronic annotation /// 0005737 // cytoplasm // inferred from direct assay /// 0005886 // plasma membrane // inferred from electronic annotation /// 0016020 // membrane // inferred from electronic annotation /// 0031252 // cell leading edge // inferred from genetic interaction /// 0043005 // neuron projection // inferred from genetic interaction	0005096 // GTPase activator activity // inferred from electronic annotation /// 0005099 // Ras GTPase activator activity // inferred from electronic annotation /// 0005515 // protein binding // inferred from electronic annotation /// 0005516 // calmodulin binding // inferred from electronic annotation
1449001_at	0.247977	0.0466827	0.377334	-0.569518	-0.701535	0.0345405	isovaleryl coenzyme A dehydrogenase	Ivd	0008152 // metabolic process // inferred from electronic annotation /// 0055114 // oxidation reduction // inferred from electronic annotation	0005739 // mitochondrion // inferred from direct assay /// 0005739 // mitochondrion // inferred from electronic annotation /// 0005759 // mitochondrial matrix // inferred from electronic annotation	0003995 // acyl-CoA dehydrogenase activity // inferred from electronic annotation /// 0008470 // isovaleryl-CoA dehydrogenase activity // inferred from electronic annotation /// 0009055 // electron carrier activity // inferred from electronic annotation /// 0016491 // oxidoreductase activity // inferred from electronic annotation /// 0016627 // oxidoreductase activity, acting on the CH-CH group o…
1426810_at	0.0448411	-0.309469	0.777158	-0.356952	-0.334384	0.515975	jumonji domain containing 1A	Jmjd1a	0006350 // transcription // inferred from electronic annotation /// 0006355 // regulation of transcription, DNA-dependent // inferred from electronic annotation /// 0009755 // hormone-mediated signaling // inferred from electronic annotation /// 0016568 // chromatin modification // inferred from electronic annotation /// 0030521 // androgen receptor signaling pathway // inferred from electronic a…	0005634 // nucleus // inferred from direct assay /// 0005634 // nucleus // inferred from electronic annotation	0005506 // iron ion binding // inferred from electronic annotation /// 0008270 // zinc ion binding // inferred from electronic annotation /// 0016491 // oxidoreductase activity // inferred from electronic annotation /// 0016702 // oxidoreductase activity, acting on single donors with incorporation of molecular oxygen, incorporation of two atoms of oxygen // inferred from electronic annotation ///…
1434037_s_at	0.140894	-0.119005	0.835994	-0.356018	-0.598967	-0.0118176	K(lysine) acetyltransferase 2B	Kat2b	0006350 // transcription // inferred from electronic annotation /// 0006355 // regulation of transcription, DNA-dependent // traceable author statement /// 0006355 // regulation of transcription, DNA-dependent // inferred from electronic annotation /// 0006473 // protein amino acid acetylation // traceable author statement /// 0007049 // cell cycle // inferred from electronic annotation /// 00081…	0000123 // histone acetyltransferase complex // inferred from direct assay /// 0000776 // kinetochore // inferred from direct assay /// 0005634 // nucleus // inferred from direct assay /// 0005634 // nucleus // inferred from electronic annotation	0003713 // transcription coactivator activity // inferred from direct assay /// 0004402 // histone acetyltransferase activity // inferred from direct assay /// 0004402 // histone acetyltransferase activity // inferred from electronic annotation /// 0004406 // H3/H4 histone acetyltransferase activity // inferred from direct assay /// 0005515 // protein binding // inferred from physical interaction…
1426988_at	-0.586885	0.421423	1.71517	-0.442452	-0.743519	0.469946	kelch domain containing 5	Klhdc5			0005515 // protein binding // inferred from electronic annotation
1417108_at	0.859745	0.42374	0.623995	-0.398749	-0.92793	0.254241	kinesin light chain 4	Klc4		0005871 // kinesin complex // inferred from electronic annotation /// 0005874 // microtubule // inferred from electronic annotation	0003774 // motor activity // inferred from electronic annotation /// 0003777 // microtubule motor activity // inferred from electronic annotation /// 0005488 // binding // inferred from electronic annotation /// 0005515 // protein binding // inferred from electronic annotation
1448839_at	0.0123981	0.708907	0.868059	-0.00341876	-0.238727	-0.460916	KN motif and ankyrin repeat domains 3	Kank3
1429360_at	0.132506	0.075484	1.46012	-1.4709	-0.848427	0.580236	Kruppel-like factor 3 (basic) /// similar to BKLF	Klf3 /// LOC100046855	0006350 // transcription // inferred from electronic annotation /// 0006355 // regulation of transcription, DNA-dependent // inferred from electronic annotation	0005622 // intracellular // inferred from electronic annotation /// 0005634 // nucleus // inferred from electronic annotation	0003676 // nucleic acid binding // inferred from electronic annotation /// 0003677 // DNA binding // inferred from sequence or structural similarity /// 0003677 // DNA binding // inferred from electronic annotation /// 0008270 // zinc ion binding // inferred from electronic annotation /// 0046872 // metal ion binding // inferred from electronic annotation
1427011_a_at	0.204237	0.809684	0.603125	-0.720737	-0.602235	-0.0732199	LanC (bacterial lantibiotic synthetase component C)-like 1	Lancl1		0005737 // cytoplasm // inferred from electronic annotation /// 0016020 // membrane // inferred from electronic annotation	0003824 // catalytic activity // inferred from electronic annotation /// 0050750 // low-density lipoprotein receptor binding // not recorded /// 0050750 // low-density lipoprotein receptor binding // inferred from electronic annotation
1448500_a_at	0.239411	0.361453	2.20179	-0.663694	-0.707027	0.00621351	Lck interacting transmembrane adaptor 1 /// zinc finger, CCCH-type with G patch domain	Lime1 /// Zgpat	0006955 // immune response // inferred from electronic annotation	0005622 // intracellular // inferred from electronic annotation /// 0005886 // plasma membrane // inferred from electronic annotation /// 0016020 // membrane // inferred from electronic annotation /// 0016021 // integral to membrane // inferred from electronic annotation	0003676 // nucleic acid binding // inferred from electronic annotation /// 0008270 // zinc ion binding // inferred from electronic annotation /// 0046872 // metal ion binding // inferred from electronic annotation
1448380_at	-0.386304	0.453632	1.00231	-0.175765	-0.848156	0.342884	lectin, galactoside-binding, soluble, 3 binding protein	Lgals3bp	0007155 // cell adhesion // inferred from electronic annotation	0005576 // extracellular region // inferred from electronic annotation /// 0005578 // proteinaceous extracellular matrix // inferred from electronic annotation /// 0016020 // membrane // inferred from electronic annotation	0005044 // scavenger receptor activity // inferred from sequence or structural similarity /// 0005044 // scavenger receptor activity // traceable author statement /// 0005044 // scavenger receptor activity // inferred from electronic annotation /// 0005515 // protein binding // inferred from physical interaction /// 0005515 // protein binding // inferred from electronic annotation
1451018_at	0.289601	0.600877	0.767752	-0.520602	-0.933133	-0.107741	leptin receptor overlapping transcript-like 1	Leprotl1		0016020 // membrane // inferred from electronic annotation /// 0016021 // integral to membrane // inferred from electronic annotation
1454984_at	-0.0499592	-0.0103726	2.10885	0.0220457	0.00706013	-0.0424263	leukemia inhibitory factor receptor	Lifr	0008284 // positive regulation of cell proliferation // inferred from genetic interaction /// 0008284 // positive regulation of cell proliferation // not recorded /// 0008284 // positive regulation of cell proliferation // inferred from electronic annotation /// 0019221 // cytokine-mediated signaling pathway // not recorded /// 0019221 // cytokine-mediated signaling pathway // inferred from elect…	0005576 // extracellular region // inferred from electronic annotation /// 0005886 // plasma membrane // inferred from electronic annotation /// 0016020 // membrane // inferred from electronic annotation /// 0016021 // integral to membrane // inferred from electronic annotation	0004872 // receptor activity // inferred from electronic annotation /// 0004896 // cytokine receptor activity // inferred from electronic annotation /// 0004923 // leukemia inhibitory factor receptor activity // not recorded /// 0004923 // leukemia inhibitory factor receptor activity // inferred from electronic annotation /// 0005515 // protein binding // inferred from physical interaction
1451622_at	0.286582	0.0180248	0.580763	-0.158915	-0.523307	0.0481071	LMBR1 domain containing 1	Lmbrd1		0016020 // membrane // inferred from electronic annotation /// 0016021 // integral to membrane // inferred from electronic annotation
1417283_at	0.304873	0.707628	1.98934	-0.00915806	-0.0495391	-0.0382926	Ly6/neurotoxin 1	Lynx1	0007271 // synaptic transmission, cholinergic // inferred by curator	0005624 // membrane fraction // inferred from direct assay /// 0005886 // plasma membrane // inferred from direct assay /// 0005886 // plasma membrane // inferred from electronic annotation /// 0016020 // membrane // inferred from electronic annotation /// 0031225 // anchored to membrane // inferred from electronic annotation	0005515 // protein binding // inferred from physical interaction /// 0008200 // ion channel inhibitor activity // inferred from direct assay /// 0030550 // acetylcholine receptor inhibitor activity // inferred from direct assay
1416930_at	-0.446286	4.56164	6.07165	-1.05419	0.135941	0.434951	lymphocyte antigen 6 complex, locus D	Ly6d		0005886 // plasma membrane // inferred from electronic annotation /// 0016020 // membrane // inferred from electronic annotation /// 0031225 // anchored to membrane // inferred from electronic annotation
1449328_at	0.222953	0.42644	0.928061	-0.105191	-0.84823	-0.504209	lymphocyte antigen 75	Ly75	0006897 // endocytosis // inferred from electronic annotation	0009897 // external side of plasma membrane // inferred from direct assay /// 0016020 // membrane // inferred from electronic annotation /// 0016021 // integral to membrane // inferred from electronic annotation	0004872 // receptor activity // inferred from electronic annotation /// 0005488 // binding // inferred from electronic annotation /// 0005529 // sugar binding // inferred from electronic annotation
1434674_at	0.352255	-0.174052	1.31601	-0.875734	-1.59638	0.945526	lysosomal trafficking regulator	Lyst	0006810 // transport // inferred from electronic annotation /// 0007017 // microtubule-based process // inferred from mutant phenotype /// 0007040 // lysosome organization // inferred from mutant phenotype /// 0015031 // protein transport // inferred from electronic annotation /// 0030595 // leukocyte chemotaxis // inferred from mutant phenotype /// 0032438 // melanosome organization // inferred …	0005737 // cytoplasm // inferred from electronic annotation /// 0005829 // cytosol // inferred from direct assay
1419909_at	0.307676	0.275916	0.758436	-0.582336	-0.912306	0.00325171	M-phase phosphoprotein 9	Mphosph9		0000139 // Golgi membrane // inferred from electronic annotation /// 0005794 // Golgi apparatus // inferred from electronic annotation /// 0016020 // membrane // inferred from electronic annotation
1438676_at	-2.05038	2.80477	4.25002	-4.45902	-2.4254	1.30071	macrophage activation 2 like	Mpa2l	0006955 // immune response // inferred from electronic annotation		0003924 // GTPase activity // inferred from electronic annotation /// 0005525 // GTP binding // inferred from electronic annotation
1420461_at	-0.086211	3.04395	2.97161	-0.0153245	-0.00546726	-0.0080626	macrophage stimulating 1 receptor (c-met-related tyrosine kinase)	Mst1r	0006468 // protein amino acid phosphorylation // inferred from electronic annotation /// 0007275 // multicellular organismal development // inferred from electronic annotation /// 0044419 // interspecies interaction between organisms // inferred from electronic annotation	0001725 // stress fiber // inferred from direct assay /// 0005886 // plasma membrane // inferred from direct assay /// 0016020 // membrane // inferred from electronic annotation /// 0016021 // integral to membrane // inferred from electronic annotation	0000166 // nucleotide binding // inferred from electronic annotation /// 0004672 // protein kinase activity // inferred from electronic annotation /// 0004713 // protein tyrosine kinase activity // inferred from electronic annotation /// 0004714 // transmembrane receptor protein tyrosine kinase activity // inferred from electronic annotation /// 0004872 // receptor activity // inferred from elect…
1418434_at	0.361813	0.557806	0.317103	-0.712378	-0.782236	-0.105818	makorin, ring finger protein, 1	Mkrn1			0003676 // nucleic acid binding // inferred from electronic annotation /// 0003682 // chromatin binding // inferred from direct assay /// 0005515 // protein binding // inferred from electronic annotation /// 0008270 // zinc ion binding // inferred from electronic annotation /// 0046872 // metal ion binding // inferred from electronic annotation
1417110_at	-0.567914	0.305986	1.34285	-1.13195	-1.60413	0.524876	mannosidase 1, alpha	Man1a	0008152 // metabolic process // inferred from electronic annotation	0000139 // Golgi membrane // inferred from direct assay /// 0000139 // Golgi membrane // inferred from electronic annotation /// 0005793 // ER-Golgi intermediate compartment // inferred from electronic annotation /// 0005794 // Golgi apparatus // inferred from electronic annotation /// 0016020 // membrane // inferred from electronic annotation /// 0016021 // integral to membrane // inferred from …	0004571 // mannosyl-oligosaccharide 1,2-alpha-mannosidase activity // inferred from electronic annotation /// 0005509 // calcium ion binding // inferred from electronic annotation /// 0016787 // hydrolase activity // inferred from electronic annotation /// 0016798 // hydrolase activity, acting on glycosyl bonds // inferred from electronic annotation /// 0046872 // metal ion binding // inferred fr…
1423609_a_at	0.518127	0.541544	0.695732	-0.302245	-0.70853	-0.180955	mannoside acetylglucosaminyltransferase 1	Mgat1	0006487 // protein amino acid N-linked glycosylation // inferred from electronic annotation	0000139 // Golgi membrane // inferred from electronic annotation /// 0005794 // Golgi apparatus // inferred from electronic annotation /// 0016020 // membrane // inferred from electronic annotation /// 0016021 // integral to membrane // inferred from electronic annotation	0003827 // alpha-1,3-mannosylglycoprotein 2-beta-N-acetylglucosaminyltransferase activity // inferred from electronic annotation /// 0016740 // transferase activity // inferred from electronic annotation /// 0016757 // transferase activity, transferring glycosyl groups // inferred from electronic annotation
1450376_at	0.349847	0.0098416	0.39255	-0.816194	-1.09838	0.0267728	Max interacting protein 1	Mxi1	0000122 // negative regulation of transcription from RNA polymerase II promoter // inferred from direct assay /// 0006350 // transcription // inferred from electronic annotation /// 0006355 // regulation of transcription, DNA-dependent // inferred from electronic annotation /// 0045449 // regulation of transcription // inferred from electronic annotation	0005634 // nucleus // inferred from direct assay /// 0005634 // nucleus // inferred from electronic annotation	0003677 // DNA binding // inferred from electronic annotation /// 0005515 // protein binding // inferred from physical interaction /// 0016564 // transcription repressor activity // inferred from direct assay /// 0030528 // transcription regulator activity // inferred from electronic annotation
1452864_at	0.679242	0.0508041	0.79569	-0.359865	-1.06333	-0.0779657	mediator of RNA polymerase II transcription, subunit 12 homolog (yeast)-like	Med12l	0006350 // transcription // inferred from electronic annotation /// 0006355 // regulation of transcription, DNA-dependent // inferred from electronic annotation	0005634 // nucleus // inferred from electronic annotation
1416536_at	0.201274	0.264344	-0.311664	-0.845654	-0.61551	0.114278	melanoma associated antigen (mutated) 1	Mum1	0008152 // metabolic process // inferred from electronic annotation		0003824 // catalytic activity // inferred from electronic annotation /// 0004022 // alcohol dehydrogenase activity // inferred from electronic annotation /// 0005488 // binding // inferred from electronic annotation /// 0016491 // oxidoreductase activity // inferred from electronic annotation
1435323_a_at	-0.0622869	0.75392	0.846393	-0.6256	-0.259182	-0.116978	membrane bound O-acyltransferase domain containing 1	Mboat1		0016020 // membrane // inferred from electronic annotation /// 0016021 // integral to membrane // inferred from electronic annotation	0008415 // acyltransferase activity // inferred from electronic annotation /// 0016740 // transferase activity // inferred from electronic annotation
1423467_at	-0.0710583	1.47992	0.546605	-2.26486	-1.27566	0.321815	membrane-spanning 4-domains, subfamily A, member 4B	Ms4a4b	0007165 // signal transduction // inferred from electronic annotation	0005887 // integral to plasma membrane // inferred from direct assay /// 0016021 // integral to membrane // inferred from electronic annotation	0004872 // receptor activity // inferred from electronic annotation
1434036_at	0.307795	-0.364323	0.766853	-0.327876	-0.8159	0.611683	metastasis suppressor 1	Mtss1	0007015 // actin filament organization // inferred from direct assay /// 0007165 // signal transduction // inferred from electronic annotation /// 0007399 // nervous system development // non-traceable author statement /// 0007517 // muscle development // non-traceable author statement /// 0030041 // actin filament polymerization // inferred from direct assay /// 0046847 // filopodium formation /…	0005737 // cytoplasm // inferred from direct assay /// 0005737 // cytoplasm // inferred from electronic annotation /// 0005856 // cytoskeleton // inferred from electronic annotation /// 0015629 // actin cytoskeleton // inferred from sequence or structural similarity	0003779 // actin binding // inferred from direct assay /// 0003779 // actin binding // inferred from electronic annotation /// 0003785 // actin monomer binding // inferred from sequence or structural similarity /// 0005102 // receptor binding // inferred from sequence or structural similarity /// 0008093 // cytoskeletal adaptor activity // inferred from electronic annotation /// 0017124 // SH3 do…
1424288_at	0.0629317	0.339608	0.396577	-0.502877	-0.337482	-0.0100025	methylphosphate capping enzyme	Mepce			0008168 // methyltransferase activity // inferred from electronic annotation /// 0016740 // transferase activity // inferred from electronic annotation
1421836_at	0.218838	0.195285	-0.000307083	-0.584243	-0.627957	0.287352	microtubule-associated protein 7	Mtap7	0000902 // cell morphogenesis // inferred from mutant phenotype /// 0001578 // microtubule bundle formation // inferred from mutant phenotype /// 0006970 // response to osmotic stress // inferred from physical interaction /// 0006997 // nucleus organization // inferred from mutant phenotype /// 0007281 // germ cell development // inferred from mutant phenotype /// 0007283 // spermatogenesis // in…	0005737 // cytoplasm // inferred from electronic annotation /// 0005874 // microtubule // inferred from electronic annotation /// 0005886 // plasma membrane // inferred from direct assay /// 0005886 // plasma membrane // inferred from electronic annotation /// 0016020 // membrane // inferred from electronic annotation /// 0016323 // basolateral plasma membrane // inferred from electronic annotati…	0005515 // protein binding // inferred from physical interaction
1455184_at	-0.241285	0.0478462	0.727547	-0.100055	-0.623992	-0.0885266	MOB1, Mps One Binder kinase activator-like 1A (yeast)	Mobkl1a	0046777 // protein amino acid autophosphorylation // inferred from sequence or structural similarity	0005634 // nucleus // inferred from electronic annotation /// 0005634 // nucleus // inferred from sequence or structural similarity /// 0005737 // cytoplasm // inferred from electronic annotation /// 0005737 // cytoplasm // inferred from sequence or structural similarity	0005515 // protein binding // inferred from electronic annotation /// 0008270 // zinc ion binding // inferred from electronic annotation /// 0016301 // kinase activity // inferred from electronic annotation /// 0019209 // kinase activator activity // inferred from sequence or structural similarity /// 0019900 // kinase binding // inferred from sequence or structural similarity /// 0046872 // meta…
1426052_at	0.0629567	-0.366412	0.697913	-0.126981	-0.00798416	0.305057	mutL homolog 3 (E coli)	Mlh3	0006298 // mismatch repair // inferred from genetic interaction /// 0006298 // mismatch repair // inferred from mutant phenotype /// 0006298 // mismatch repair // inferred from electronic annotation /// 0006974 // response to DNA damage stimulus // inferred from genetic interaction /// 0006974 // response to DNA damage stimulus // inferred from mutant phenotype /// 0007130 // synaptonemal complex…	0000793 // condensed chromosome // inferred from direct assay /// 0000795 // synaptonemal complex // inferred from direct assay /// 0001673 // male germ cell nucleus // inferred from direct assay /// 0005712 // chiasma // inferred from direct assay	0003682 // chromatin binding // inferred from direct assay /// 0005524 // ATP binding // inferred from electronic annotation /// 0019237 // centromeric DNA binding // inferred from direct assay /// 0030983 // mismatched DNA binding // inferred from electronic annotation
1425264_s_at	-0.0348854	-0.0352523	0.888876	-0.674201	-0.679784	0.851668	myelin basic protein	Mbp	0042552 // myelination // inferred from direct assay	0005634 // nucleus // inferred from electronic annotation /// 0005737 // cytoplasm // inferred from electronic annotation /// 0005886 // plasma membrane // inferred from electronic annotation /// 0016020 // membrane // inferred from electronic annotation /// 0033269 // internode region of axon // inferred from direct assay /// 0042995 // cell projection // inferred from direct assay /// 0043025 /…	0019911 // structural constituent of myelin sheath // inferred from electronic annotation
1416880_at	0.124142	-0.0763251	0.788291	-0.0114616	-0.301584	0.1654	myeloid cell leukemia sequence 1	Mcl1	0006915 // apoptosis // inferred from electronic annotation /// 0007275 // multicellular organismal development // inferred from electronic annotation /// 0030154 // cell differentiation // inferred from electronic annotation /// 0034097 // response to cytokine stimulus // not recorded /// 0042981 // regulation of apoptosis // inferred from electronic annotation	0005634 // nucleus // inferred from electronic annotation /// 0005737 // cytoplasm // inferred from electronic annotation /// 0005739 // mitochondrion // not recorded /// 0005739 // mitochondrion // inferred from electronic annotation /// 0016020 // membrane // not recorded /// 0016020 // membrane // inferred from electronic annotation /// 0016021 // integral to membrane // inferred from electron…	0005515 // protein binding // inferred from physical interaction /// 0005515 // protein binding // inferred from electronic annotation /// 0046982 // protein heterodimerization activity // inferred from electronic annotation
1427283_at	0.888856	0.243806	1.66917	-0.997266	-0.609115	-0.277129	myeloid/lymphoid or mixed-lineage leukemia 1	Mll1	0006306 // DNA methylation // inferred from mutant phenotype /// 0006350 // transcription // inferred from electronic annotation /// 0006355 // regulation of transcription, DNA-dependent // inferred from electronic annotation /// 0008285 // negative regulation of cell proliferation // inferred from mutant phenotype /// 0009952 // anterior/posterior pattern formation // inferred from genetic inter…	0005634 // nucleus // inferred from direct assay /// 0005634 // nucleus // not recorded /// 0005634 // nucleus // inferred from electronic annotation /// 0035097 // histone methyltransferase complex // inferred from electronic annotation /// 0044428 // nuclear part // inferred from direct assay	0003677 // DNA binding // inferred from electronic annotation /// 0003682 // chromatin binding // inferred from direct assay /// 0003700 // transcription factor activity // inferred from electronic annotation /// 0005515 // protein binding // inferred from physical interaction /// 0005515 // protein binding // inferred from electronic annotation /// 0008168 // methyltransferase activity // inferr…
1452347_at	0.224092	-1.00012	0.717712	0.174269	-1.25131	0.0542418	myocyte enhancer factor 2A	Mef2a	0006350 // transcription // inferred from electronic annotation /// 0006355 // regulation of transcription, DNA-dependent // inferred from direct assay /// 0006355 // regulation of transcription, DNA-dependent // inferred from electronic annotation /// 0007275 // multicellular organismal development // inferred from electronic annotation /// 0007399 // nervous system development // inferred from …	0005634 // nucleus // inferred by curator /// 0005634 // nucleus // inferred from direct assay /// 0005634 // nucleus // inferred from electronic annotation	0003677 // DNA binding // inferred from direct assay /// 0003677 // DNA binding // inferred from electronic annotation /// 0003700 // transcription factor activity // inferred from direct assay /// 0003700 // transcription factor activity // inferred from electronic annotation /// 0005515 // protein binding // inferred from physical interaction /// 0016563 // transcription activator activity // i…
1434487_at	0.71908	0.0145365	0.247149	-0.656244	-0.981973	0.0326678	myocyte enhancer factor 2D	Mef2d	0001649 // osteoblast differentiation // inferred from genetic interaction /// 0001958 // endochondral ossification // inferred from genetic interaction /// 0002062 // chondrocyte differentiation // inferred from genetic interaction /// 0006350 // transcription // inferred from electronic annotation /// 0006355 // regulation of transcription, DNA-dependent // inferred from direct assay /// 000635…	0005634 // nucleus // inferred by curator /// 0005634 // nucleus // inferred from direct assay /// 0005634 // nucleus // inferred from electronic annotation	0003677 // DNA binding // inferred from direct assay /// 0003677 // DNA binding // inferred from electronic annotation /// 0003700 // transcription factor activity // inferred from direct assay /// 0003700 // transcription factor activity // inferred from electronic annotation /// 0016563 // transcription activator activity // inferred from direct assay /// 0043565 // sequence-specific DNA bindin…
1427040_at	0.584158	1.1265	1.01793	-1.65356	-1.40986	-0.621944	MyoD family inhibitor domain containing	Mdfic	0006350 // transcription // inferred from electronic annotation /// 0006355 // regulation of transcription, DNA-dependent // inferred from electronic annotation /// 0007257 // activation of JNK activity // inferred from sequence or structural similarity /// 0030111 // regulation of Wnt receptor signaling pathway // inferred from sequence or structural similarity /// 0045893 // positive regulation…	0005634 // nucleus // inferred from electronic annotation /// 0005634 // nucleus // inferred from sequence or structural similarity /// 0005737 // cytoplasm // inferred from electronic annotation /// 0005737 // cytoplasm // inferred from sequence or structural similarity	0005515 // protein binding // inferred from sequence or structural similarity /// 0008134 // transcription factor binding // inferred from sequence or structural similarity /// 0030332 // cyclin binding // inferred from sequence or structural similarity /// 0030957 // Tat protein binding // inferred from sequence or structural similarity
1420805_at	-1.17848	2.04071	1.93792	-2.78708	-1.23897	0.316112	myosin light chain 2, precursor lymphocyte-specific	Mylc2pl		0005739 // mitochondrion // inferred from electronic annotation	0005509 // calcium ion binding // inferred from electronic annotation
[truncated: 194 more rows]

## Sheet: Cluster III
Probe Set ID	adult DN1 ETP	adult DN2	adult DN3	fetal DN1 ETP	fetal DN2	fetal DN3	Gene Title	Gene Symbol	Gene Ontology Biological Process	Gene Ontology Cellular Component	Gene Ontology Molecular Function
[truncated: 432 more rows]

## Sheet: Cluster IV
Probe Set ID	adult DN1 ETP	adult DN2	adult DN3	fetal DN1 ETP	fetal DN2	fetal DN3	Gene Title	Gene Symbol	Gene Ontology Biological Process	Gene Ontology Cellular Component	Gene Ontology Molecular Function
[truncated: 206 more rows]

## Sheet: Cluster V
Probe Set ID	adult DN1 ETP	adult DN2	adult DN3	fetal DN1 ETP	fetal DN2	fetal DN3	Gene Title	Gene Symbol	Gene Ontology Biological Process	Gene Ontology Cellular Component	Gene Ontology Molecular Function
1451852_at	0.0470878	-0.0238987	0.168006	-0.148772	-0.0977904	0.873759	2-cell-stage, variable group, member 3	Tcstv3
[truncated: 252 more rows]

## Sheet: Cluster VI
Probe Set ID	adult DN1 ETP	adult DN2	adult DN3	fetal DN1 ETP	fetal DN2	fetal DN3	Gene Title	Gene Symbol	Gene Ontology Biological Process	Gene Ontology Cellular Component	Gene Ontology Molecular Function
[truncated: 877 more rows]

[truncated: 4 more sheets: Cluster VII, Cluster VIII, Cluster IX, Cluster X]
