# Supplementary material for: Global transcriptional analysis of primitive thymocytes reveals accelerated dynamics of T cell specification in fetal stages
Source: Immunogenetics. 2012 May 13;64(8):591–604. doi: 10.1007/s00251-012-0620-6 (PMC3395349; doi:10.1007/s00251-012-0620-6)
Supplement: Supplementary file 3 — [Suppl_Table_3.xls]: Minimal genetic classification of adult and fetal T cell progenitor subsets. (XLS 20 kb) [file 251_2012_620_MOESM3_ESM.xls]

## Sheet: monochrome
Gene Title	Gene Symbol	adult ETP DN1	adult DN2	adult DN3	fetal ETP DN1	fetal DN2	fetal DN3
peptidylprolyl isomerase C	Ppic	-3.85077	0.220012	-0.681552	0.937274	1.62168	-1.86661
C-type lectin domain family 4, member e	Clec4e	2.86893	0.563662	-2.83434	0.901968	-2.13472	-4.20604
B-cell leukemia/lymphoma 3	Bcl3	2.58027	-0.180687	-0.290529	0.482168	0.0243694	-0.399273
aldo-keto reductase family 1, member C13	Akr1c13	-3.86626	-0.476558	-0.743335	0.353435	1.39711	0.926193
T-cell receptor gamma, variable 2	Tcrg-V2	-3.97512	0.169645	0.271846	-0.755243	0.259329	-0.182836
cAMP responsive element modulator	Crem	3.2963	0.161425	-0.139784	0.544978	0.0173448	-0.0356024
histocompatibility 2, O region beta locus	H2-Ob	1.1914	0.00131567	-0.0782012	0.0309584	-0.00886687	-0.0455102
vanin 1	Vnn1	2.67177	-0.0315211	-0.0734376	0.0309774	0.00675249	-0.036297
BCL2-related ovarian killer protein	Bok	1.34909	-0.0715338	-0.201445	0.0276844	-0.00309062	-0.0488195
ring finger protein 138	Rnf138	-0.117406	-0.472306	0.252583	0.0331128	0.37257	0.304618
synaptotagmin-like 2	Sytl2	-3.5652	3.40794	1.29457	-0.434577	-0.00102218	-0.000803471
zinc finger RNA binding protein	Zfr	0.191717	-0.551466	-0.131302	0.138384	-0.109301	-0.0986579
hypoxia inducible factor 1, alpha subunit	Hif1a	-0.0378935	-0.00334469	-0.0203481	0.0354766	0.022974	-0.00536784
protease, serine, 2	Prss2	-0.0814404	0.801583	-0.262415	0.319544	0.207334	-0.0278281
myosin IC	Myo1c	0.111019	1.0142	-0.0267909	0.127752	-0.0114113	-0.145162
ligase I, DNA, ATP-dependent	Lig1	-0.241801	0.565091	0.0100088	-0.127752	0.091273	0.0953293
calpain 5	Capn5	-0.108325	-0.265692	0.0778862	0.0153165	-0.0629986	0.99993
sideroflexin 1	Sfxn1	0.337353	-0.485229	-0.136071	0.463136	0.345885	-0.177547
cell division cycle associated 5	Cdca5	-0.560924	0.903327	-0.276243	-0.127515	0.1682	0.146319
spermatogenesis associated glutamate (E)-rich protein 3	Speer3	-0.0368763	0.890782	-0.0263269	0.024842	0.0507526	0.0750754
CD247 antigen	Cd247	-0.178758	0.220246	2.26185	-0.0606576	-0.0573906	1.35573
deafness, autosomal dominant 5 (human)	Dfna5	0.372304	-0.295754	-1.92212	-0.128081	0.330679	1.31022
TBC1 domain family, member 8	Tbc1d8	0.0926968	-0.0678402	1.94225	-0.0472049	-0.0854519	0.984368
WW domain-containing oxidoreductase	Wwox	-0.264424	0.491523	3.05544	-0.20839	-0.209617	0.321054
golgi membrane protein 1	Golm1	0.952389	-0.935662	-3.56383	1.66141	0.93231	-0.681364
myosin, light polypeptide 4	Myl4	-0.712958	-0.315479	-3.23535	-0.00675487	0.32716	0.437611
expressed sequence BE136769	BE136769	-0.266061	1.57529	6.29591	0.0392318	-0.00412186	-0.101008
sciellin	Scel	-0.121618	0.042911	4.68246	0.00992711	0.00290124	-0.00321261
somatostatin receptor 2	Sstr2	0.489441	0.273661	-0.309962	-1.75257	-0.789342	0.141629
tight junction protein 1	Tjp1	1.67143	-0.0609392	-0.112483	3.56827	-0.00532309	-0.0535876
transglutaminase 2, C polypeptide	Tgm2	1.30016	-0.0527012	-0.0932788	7.00506	0.00502102	-0.0531514
Rhesus blood group-associated A glycoprotein	Rhag	-0.0321295	-0.00286325	-0.0352378	1.58834	0.0365308	-0.0023698
necdin	Ndn	-2.51087	-3.74306	-3.98662	3.0986	1.20227	0.466574
epidermal growth factor receptor pathway substrate 8	Eps8	-0.00670274	-0.124386	-0.158497	2.21246	0.221038	-0.0455488
chemokine (C-X-C motif) receptor 6	Cxcr6	-0.116328	-0.0244887	-0.109667	2.73854	0.0866265	0.00274261
abhydrolase domain containing 5	Abhd5	0.269347	-0.0830611	-0.163328	2.3663	0.0060734	-0.0158996
ring finger protein 128	Rnf128	-0.0479084	4.01338e-05	-0.0556459	1.55442	0.0815899	0.0122894
retinitis pigmentosa 2 homolog (human)	Rp2h	-0.428275	-0.134183	0.0336188	0.315284	0.0878756	-0.047822
IQ motif containing GTPase activating protein 1	Iqgap1	-0.160558	0.00634575	0.543764	-0.176517	-0.539879	0.19275
ubiquitin specific peptidase 18	Usp18	1.66794	1.08517	0.681141	-0.310478	-2.45078	-0.726393
lipin 1	Lpin1	1.90113	-0.130049	0.26491	-0.323776	-2.06378	-0.57504
tumor necrosis factor (ligand) superfamily, member 10	Tnfsf10	0.0910837	-0.01093	-0.0679595	0.832838	1.64197	-0.118546
leukemia inhibitory factor	Lif	-0.31054	0.240306	-0.280481	0.95354	2.42602	-0.0733996
beta galactoside alpha 2,6 sialyltransferase 1	St6gal1	2.69419	0.779284	-0.012637	-0.184978	-3.01109	-0.288639
regulator of G-protein signalling 10	Rgs10	0.632939	-0.760496	0.386416	-0.0575647	-1.30937	0.172591
four and a half LIM domains 2	Fhl2	-0.293594	-0.227563	-0.0576649	0.710608	2.21757	0.715025
RAB27b, member RAS oncogene family	Rab27b	-0.326134	-0.0380271	-0.540251	0.197678	1.09473	0.0285311
hook homolog 2 (Drosophila)	Hook2	-0.155764	-0.811685	0.377095	-0.0665317	0.0784722	3.2031
interleukin 5 receptor, alpha	Il5ra	-0.341838	-0.226051	-0.252953	0.251714	0.0302387	1.46898
hormonally upregulated Neu-associated kinase	Hunk	-0.0616668	-0.0260793	-0.0494463	0.00723942	0.571277	4.0745
catenin (cadherin associated protein), delta 2	Ctnnd2	-0.0282618	-0.112893	-0.15005	0.0226301	0.672632	4.93905
serine/threonine kinase 39, STE20/SPS1 homolog (yeast)	Stk39	-0.302304	-0.0860551	-0.105252	0.00468485	0.0742183	2.46739
amyloid beta (A4) precursor-like protein 2	Aplp2	-0.158668	-0.244091	-0.0462368	0.0110919	-0.002141	0.564429
lipase, endothelial	Lipg	-0.09214	-0.0401105	0.041347	-0.000426213	-5.30084e-05	3.18799
fibroblast growth factor binding protein 1	Fgfbp1	-0.0853004	-0.0261181	-0.0645199	0.0270987	0.0590165	8.70454
CD2 antigen	Cd2	-0.0595431	-0.0178638	-0.0472643	0.0175418	0.00728695	5.42501
